# Supplementary material for: Integrative Analysis of Transcriptome-Wide Association Study and mRNA Expression Profiles Identifies Candidate Genes Associated With Idiopathic Pulmonary Fibrosis
Source: Front Genet. 2020 Dec 10;11:604324. doi: 10.3389/fgene.2020.604324 (PMC7758323; doi:10.3389/fgene.2020.604324)
Supplement: Supplementary file 1 [file Data_Sheet_1.xlsx]

## Sheet: Table S1
Table S1. Genes identified by TWAS for IPF
PANEL	FILE	ID	CHR	P0	P1	HSQ	BEST.GWAS.ID	BEST.GWAS.Z	EQTL.ID	EQTL.R2	EQTL.Z	EQTL.GWAS.Z	NSNP	NWGT	MODEL	MODELCV.R2	MODELCV.PV	TWAS.Z	TWAS.P
Lung	./GTEx.Lung//Lung/Lung.ENSG00000096696.9.wgt.RDat	DSP	6	7540000	7590000	0.5786	rs2076295	11.44	rs2076295	0.395	-12.33	11.435	582	7	lasso	0.38491	3.14e-42	-11.3	1.35e-29
Lung	./GTEx.Lung//Lung/Lung.ENSG00000117983.13.wgt.RDat	MUC5B	11	1240000	1280000	0.1039	rs868903	-11.95	rs3750920	0.0169	4.34	9.207	417	417	blup	0.038012	7.41e-05	11.1124	1.09e-28
Whole blood	./GTEX.WEIGHT.ST/YFS.BLOOD.RNAARR//YFS.BLOOD.RNAARR/YFS.TOLLIP.wgt.RDat	TOLLIP	11	1300000	1330000	0.0309	rs868903	-11.95	rs3829223	0.009459	4.87	-7.385	392	392	bslmm	0.01354	2.01e-05	-7.98418	1.41e-15
Lung	./GTEx.Lung//Lung/Lung.ENSG00000264070.1.wgt.RDat	DND1P1	17	43663237	43664295	0.3122	rs17762954	-7.83	rs17689471	0.471	13.52	-7.768	120	9	lasso	0.462	2.41e-53	-7.76563	8.12e-15
Lung	./GTEx.Lung//Lung/Lung.ENSG00000204650.9.wgt.RDat	CRHR1-IT1	17	43697694	43725582	0.5351	rs17762954	-7.83	rs17763086	0.642	15.81	-7.768	93	19	enet	0.648	2e-88	-7.74979	9.2e-15
Lung	./GTEx.Lung//Lung/Lung.ENSG00000186868.11.wgt.RDat	MAPT	17	43971748	44105700	0.1093	rs17762954	-7.83	rs17762769	0.204	9.11	-7.768	32	3	lasso	0.201	1.73e-20	-7.74442	9.6e-15
Lung	./GTEx.Lung//Lung/Lung.ENSG00000262500.1.wgt.RDat	RP11-259G18.2	17	44320972	44322410	0.3223	rs17762954	-7.83	rs199439	0.531	14.3	-7.668	59	6	lasso	0.533	5.03e-65	-7.73481	1.04e-14
Lung	./GTEx.Lung//Lung/Lung.ENSG00000263503.1.wgt.RDat	RP11-707O23.5	17	43678235	43679706	0.3441	rs17762954	-7.83	rs17763086	0.491	13.68	-7.768	111	10	lasso	0.478	8.24e-56	-7.71666	1.19e-14
Lung	./GTEx.Lung//Lung/Lung.ENSG00000262539.1.wgt.RDat	RP11-259G18.3	17	44336917	44337972	0.347	rs17762954	-7.83	rs199439	0.548	14.54	-7.668	66	5	lasso	0.541	2.01e-66	-7.71354	1.22e-14
Lung	./GTEx.Lung//Lung/Lung.ENSG00000214425.2.wgt.RDat	LRRC37A4P	17	43578685	43627701	0.6381	rs17762954	-7.83	rs17763086	0.672	-16.01	-7.768	138	5	lasso	0.674	1.05e-94	7.68044	1.59e-14
Lung	./GTEx.Lung//Lung/Lung.ENSG00000214401.4.wgt.RDat	KANSL1-AS1	17	44270942	44274089	0.4477	rs17762954	-7.83	rs17689882	0.569	14.8	-7.76	29	4	lasso	0.574	1.41e-72	-7.60959	2.75e-14
Lung	./GTEx.Lung//Lung/Lung.ENSG00000261575.2.wgt.RDat	RP11-259G18.1	17	44344403	44346060	0.0347	rs17762954	-7.83	rs8072451	0.0253	4.25	-7.767	66	66	blup	0.0347	0.000146	-7.56715	3.81e-14
Peripheral blood	./GTEX.WEIGHT.ST/NTR.BLOOD.RNAARR//NTR.BLOOD.RNAARR/NTR.KIAA1267.wgt.RDat	KIAA1267	17	44106923	44302080	0.04276	rs17762954	-7.83	rs17689471	0.057	8.56	-7.768	45	17	enet	0.06152	4.09e-19	-7.3367	2.19e-13
Lung	./GTEx.Lung//Lung/Lung.ENSG00000238083.3.wgt.RDat	LRRC37A2	17	44588877	44630815	0.4985	rs199439	-7.67	rs169201	0.431	13.13	-7.64	137	17	enet	0.458	1.06e-52	-7.29844	2.91e-13
Lung	./GTEx.Lung//Lung/Lung.ENSG00000108379.5.wgt.RDat	WNT3	17	44839872	44910424	0.1775	rs199439	-7.67	rs199520	0.138	7.9	-6.574	258	20	enet	0.159	2.93e-16	-7.10369	1.21e-12
Peripheral blood	./GTEX.WEIGHT.ST/NTR.BLOOD.RNAARR//NTR.BLOOD.RNAARR/NTR.DND1.wgt.RDat	DND1	17	43663229	43664790	0.01773	rs17762954	-7.83	rs17689471	0.0185	5.14	-7.768	121	121	blup	0.01424	1.44e-05	-7.0228	2.17e-12
Peripheral blood	./GTEX.WEIGHT.ST/NTR.BLOOD.RNAARR//NTR.BLOOD.RNAARR/NTR.PLEKHM1.wgt.RDat	PLEKHM1	17	43513088	43568180	0.01849	rs17762954	-7.83	rs17631676	0.0261	6.02	-6.571	185	1	lasso	0.02293	4.79e-08	-6.571	5e-11
Lung	./GTEx.Lung//Lung/Lung.ENSG00000232300.1.wgt.RDat	FAM215B	17	44636196	44640161	0.158	rs199439	-7.67	rs169201	0.0924	6.18	-7.64	137	6	lasso	0.125	7.24e-13	-6.50705	7.66e-11
Lung	./GTEx.Lung//Lung/Lung.ENSG00000225190.4.wgt.RDat	PLEKHM1	17	43513266	43568115	0.0837	rs17762954	-7.83	rs11012	0.0938	6.17	-6.292	162	2	lasso	0.0847	4.12e-09	-6.29488	3.08e-10
Lung	./GTEx.Lung//Lung/Lung.ENSG00000259416.2.wgt.RDat	RP11-158M2.5	15	86300000	86300000	0.1415	rs16941157	6.4	rs2554	0.060801	-6.21	6.064	563	7	lasso	0.07837	1.57e-08	-6.05404	1.41e-09
Lung	./GTEx.Lung//Lung/Lung.ENSG00000138640.10.wgt.RDat	FAM13A	4	89600000	90000000	0.0869	rs7671167	-7.27	rs7671167	0.0021	4.13	-7.272	463	463	blup	0.016413	0.00698	-5.98803	2.12e-09
Lung	./GTEx.Lung//Lung/Lung.ENSG00000176681.10.wgt.RDat	LRRC37A	17	44370099	44415160	0.8086	rs17762954	-7.83	rs8072451	0.116	8	-7.767	79	42	enet	0.418	8.1e-47	-5.80599	6.4e-09
Lung	./GTEx.Lung//Lung/Lung.ENSG00000155792.5.wgt.RDat	DEPTOR	8	121000000	121000000	0.1754	rs2037346	-6.02	rs12681623	0.125549	7.34	-5.63	443	17	enet	0.131122	1.69e-13	-5.7566	8.58e-09
Lung	./GTEx.Lung//Lung/Lung.ENSG00000254343.2.wgt.RDat	RP11-760H22.2	8	121000000	121000000	0.1986	rs2037346	-6.02	rs7387694	0.08252	6.47	-5.578	440	7	lasso	0.101915	1.02e-10	-5.72014	1.06e-08
Lung	./GTEx.Lung//Lung/Lung.ENSG00000140320.7.wgt.RDat	BAHD1	15	40700000	40800000	0.1221	rs1001528	7.91	rs603104	0.06308	5.98	-5.021	387	27	enet	0.0704	8.44e-08	-5.70564	1.16e-08
Lung	./GTEx.Lung//Lung/Lung.ENSG00000174672.11.wgt.RDat	BRSK2	11	1410000	1480000	0.1109	rs868903	-11.95	rs7394830	0.0657	5.25	5.554	399	2	lasso	0.053068	3.2e-06	5.66282	1.49e-08
Lung	./GTEx.Lung//Lung/Lung.ENSG00000131484.3.wgt.RDat	RP11-798G7.5	17	43580626	43612076	0.1164	rs17762954	-7.83	rs16940665	0.0611	-5.93	-7.768	157	157	blup	0.0878	2.12e-09	5.54336	2.97e-08
Whole blood	./GTEX.WEIGHT.ST/YFS.BLOOD.RNAARR//YFS.BLOOD.RNAARR/YFS.GCHFR.wgt.RDat	GCHFR	15	41100000	41100000	0.06112	rs1001528	7.91	rs7171945	0.048692	-8.12	4.548	300	23	enet	0.05385	4e-17	-5.20533	1.94e-07
Lung	./GTEx.Lung//Lung/Lung.ENSG00000259211.1.wgt.RDat	RP11-64K12.8	15	40800000	40800000	0.0876	rs1001528	7.91	rs2289326	0.07896	6.38	-5.376	375	3	lasso	0.06824	1.33e-07	-5.16752	2.37e-07
Whole blood	./GTEX.WEIGHT.ST/YFS.BLOOD.RNAARR//YFS.BLOOD.RNAARR/YFS.ZNF514.wgt.RDat	ZNF514	2	95800000	95800000	0.5192	rs2278067	3.98	rs2278067	0.294	-19.33	3.984	105	46	enet	0.407486	1.04e-145	-4.59126	4.41e-06
Lung	./GTEx.Lung//Lung/Lung.ENSG00000259762.1.wgt.RDat	RP11-158M2.4	15	86300000	86300000	0.111	rs16941157	6.4	rs8038207	0.036122	-5.19	3.699	561	6	lasso	0.05258	3.55e-06	-4.46923	7.85e-06
Peripheral blood	./GTEX.WEIGHT.ST/NTR.BLOOD.RNAARR//NTR.BLOOD.RNAARR/NTR.C15orf57.wgt.RDat	C15orf57	15	40800000	40900000	0.08401	rs1001528	7.91	rs17673703	0.138665	-13.36	-4.771	333	24	enet	0.14383	4.74e-44	4.4154	1.01e-05
Lung	./GTEx.Lung//Lung/Lung.ENSG00000144026.7.wgt.RDat	ZNF514	2	95800000	95800000	0.7516	rs2278067	3.98	rs17802697	0.158	-8.3	3.456	114	35	enet	0.51368	1.13e-61	-4.40169	1.07e-05
Whole blood	./GTEX.WEIGHT.ST/YFS.BLOOD.RNAARR//YFS.BLOOD.RNAARR/YFS.SLC2A4RG.wgt.RDat	SLC2A4RG	20	62369623	62374858	0.0342	rs3848668	-4.65	rs1151625	0.024492	5.76	-3.602	400	11	lasso	0.02279	4.2e-08	-4.25	2.18e-05
Lung	./GTEx.Lung//Lung/Lung.ENSG00000177700.5.wgt.RDat	POLR2L	11	837000	843000	0.184	rs868903	-11.95	rs7924806	0.0551	5.06	3.554	414	414	blup	0.052306	3.76e-06	4.2446	2.19e-05
Whole blood	./GTEX.WEIGHT.ST/YFS.BLOOD.RNAARR//YFS.BLOOD.RNAARR/YFS.TALDO1.wgt.RDat	TALDO1	11	747000	765000	0.0195	rs868903	-11.95	rs7937869	0.002068	4.38	-2.175	410	16	enet	0.00573	0.0041	-4.20501	2.61e-05
Peripheral blood	./GTEX.WEIGHT.ST/NTR.BLOOD.RNAARR//NTR.BLOOD.RNAARR/NTR.ZNF514.wgt.RDat	ZNF514	2	95800000	95800000	0.12258	rs2278067	3.98	rs2278067	0.0651	-9.49	3.984	107	18	enet	0.076535	1.64e-23	-4.19076	2.78e-05
Whole blood	./GTEX.WEIGHT.ST/YFS.BLOOD.RNAARR//YFS.BLOOD.RNAARR/YFS.LIME1.wgt.RDat	LIME1	20	62366815	62370456	0.118	rs3848668	-4.65	rs6011058	0.187751	15.46	-3.832	396	15	enet	0.18725	5.31e-59	-4.19	2.79e-05
Lung	./GTEx.Lung//Lung/Lung.ENSG00000197562.5.wgt.RDat	RAB40C	16	639357	679272	0.1043	rs4589552	-4.16	rs2269556	0.053623	5	-4.106	477	4	lasso	0.04574	1.48e-05	-4.10739	4e-05
Peripheral blood	./GTEX.WEIGHT.ST/NTR.BLOOD.RNAARR//NTR.BLOOD.RNAARR/NTR.LOC100508121.wgt.RDat	LOC100508121	16	765112	767478	0.01583	rs4589552	-4.16	rs4589552	0.0126	4.24	-4.157	322	2	lasso	0.00984	0.00027	-4.03588	5.44e-05
Whole blood	./GTEX.WEIGHT.ST/YFS.BLOOD.RNAARR//YFS.BLOOD.RNAARR/YFS.WFIKKN1.wgt.RDat	WFIKKN1	16	679239	684116	0.0419	rs4589552	-4.16	rs4984672	0.051	8.21	-3.964	421	4	lasso	0.04651	5.63e-15	-4.00105	6.31e-05
Peripheral blood	./GTEX.WEIGHT.ST/NTR.BLOOD.RNAARR//NTR.BLOOD.RNAARR/NTR.FNTB.wgt.RDat	FNTB	14	65400000	65500000	0.0449	rs1886506	3.59	rs7152879	0.008294	-4.59	-2.451	518	518	bslmm	0.016277	3.78e-06	3.9825	6.82e-05
Lung	./GTEx.Lung//Lung/Lung.ENSG00000266918.1.wgt.RDat	RP11-798G7.8	17	43608943	43611204	0.0829	rs17762954	-7.83	rs2664008	0.00594	-3.9	-1.315	145	14	lasso	0.0288	0.000505	-3.89438	9.84e-05
Peripheral blood	./GTEX.WEIGHT.ST/NTR.BLOOD.RNAARR//NTR.BLOOD.RNAARR/NTR.C17orf68.wgt.RDat	C17orf68	17	8128139	8151413	0.03181	rs12603646	4.17	rs3027178	0.0341	-7	3.499	442	3	lasso	0.0338	3.86e-11	-3.8937	9.87e-05
Lung	./GTEx.Lung//Lung/Lung.ENSG00000161996.13.wgt.RDat	WDR90	16	699325	717833	0.228	rs4589552	-4.16	rs4984907	0.137107	7.97	-3.694	461	12	enet	0.1452	7.23e-15	-3.88097	0.000104
Peripheral blood	./GTEX.WEIGHT.ST/NTR.BLOOD.RNAARR//NTR.BLOOD.RNAARR/NTR.POLR2L.wgt.RDat	POLR2L	11	839000	843000	0.19429	rs868903	-11.95	rs1130663	0.231	17.01	3.865	413	7	lasso	0.22996	9.54e-73	3.87778	0.000105
Lung	./GTEx.Lung//Lung/Lung.ENSG00000170775.2.wgt.RDat	GPR37	7	124000000	124000000	0.152	rs727505	4.16	rs727505	0.053886	6.11	4.163	368	7	lasso	0.11585	4.9e-12	3.86357	0.000112
Lung	./GTEx.Lung//Lung/Lung.ENSG00000115419.8.wgt.RDat	GLS	2	192000000	192000000	0.0702	rs1921903	3.89	rs2280233	0.0262	-4.31	-2.215	353	9	enet	0.019886	0.00332	3.86044	0.000113
Peripheral blood	./GTEX.WEIGHT.ST/NTR.BLOOD.RNAARR//NTR.BLOOD.RNAARR/NTR.C15orf23.wgt.RDat	C15orf23	15	40700000	40700000	0.03278	rs1001528	7.91	rs17671250	0.026251	6.18	3.811	391	2	lasso	0.02067	2.12e-07	3.8425	0.000122
Lung	./GTEx.Lung//Lung/Lung.ENSG00000127580.11.wgt.RDat	WDR24	16	734622	740444	0.1129	rs4589552	-4.16	rs4984683	0.05585	5.6	-3.743	455	2	lasso	0.05364	2.84e-06	-3.83372	0.000126
Peripheral blood	./GTEX.WEIGHT.ST/NTR.BLOOD.RNAARR//NTR.BLOOD.RNAARR/NTR.AMICA1.wgt.RDat	AMICA1	11	118000000	118000000	0.02949	rs1715421	-3.73	rs12295438	0.0218	5.88	-3.609	562	11	lasso	0.02284	5.07e-08	-3.82253	0.000132
Lung	./GTEx.Lung//Lung/Lung.ENSG00000270720.1.wgt.RDat	RP11-84C13.2	4	90000000	90000000	0.106	rs7671167	-7.27	rs1458562	0.00289	-4.14	4.74	460	460	blup	0.023685	0.00149	-3.79666	0.000147
Lung	./GTEx.Lung//Lung/Lung.ENSG00000178971.9.wgt.RDat	CTC1	17	8130191	8151362	0.2551	rs12603646	4.17	rs3027247	0.152	-7.74	3.734	455	26	enet	0.171	2.19e-17	-3.79659	0.000147
Lung	./GTEx.Lung//Lung/Lung.ENSG00000103811.11.wgt.RDat	CTSH	15	79200000	79200000	0.2702	rs12148472	3.63	rs12148472	0.166525	-8.08	3.629	436	3	lasso	0.17681	5.12e-18	-3.7639	0.000167
Lung	./GTEx.Lung//Lung/Lung.ENSG00000259407.1.wgt.RDat	RP11-158M2.3	15	86300000	86300000	0.3656	rs16941157	6.4	rs10520595	0.12461	7.78	5.161	560	560	blup	0.21489	5.75e-22	3.75007	0.000177
Lung	./GTEx.Lung//Lung/Lung.ENSG00000185829.11.wgt.RDat	ARL17A	17	44594068	44657088	0.5201	rs199439	-7.67	rs35937770	0.207	-9.18	2.123	144	10	lasso	0.311	7.56e-33	-3.73615	0.000187
Lung	./GTEx.Lung//Lung/Lung.ENSG00000234719.4.wgt.RDat	RP11-166B2.1	16	12021230	12070500	0.7341	rs3851005	-3.86	rs2869492	0.55646	14.59	-3.657	454	11	lasso	0.57188	3.25e-72	-3.69782	0.000217
Lung	./GTEx.Lung//Lung/Lung.ENSG00000105668.3.wgt.RDat	UPK1A	19	36157715	36169367	0.1874	rs7247057	3.71	rs4806187	0.109	-6.65	3.1	455	33	enet	0.0865	2.76e-09	-3.6856	0.000228
Lung	./GTEx.Lung//Lung/Lung.ENSG00000177697.13.wgt.RDat	CD151	11	833000	840000	0.536	rs868903	-11.95	rs34956804	0.381	-12.24	2.717	417	23	enet	0.41188	6.08e-46	-3.67382	0.000239
Lung	./GTEx.Lung//Lung/Lung.ENSG00000165171.6.wgt.RDat	WBSCR27	7	73200000	73300000	0.5887	rs4304220	3.75	rs4458741	0.597407	15.15	3.744	298	25	enet	0.58824	1.95e-75	3.66345	0.000249
Lung	./GTEx.Lung//Lung/Lung.ENSG00000203896.5.wgt.RDat	LIME1	20	62367635	62370456	0.2255	rs3848668	-4.65	rs2427535	0.154	7.72	-3.427	441	4	lasso	0.144209	9.03e-15	-3.6485	0.000264
Lung	./GTEx.Lung//Lung/Lung.ENSG00000077348.4.wgt.RDat	EXOSC5	19	41892279	41903364	0.1147	rs12984866	-3.79	rs4803464	0.0279	-4.56	-2.419	375	375	blup	0.0159	0.00777	3.64545	0.000267
Whole blood	./GTEX.WEIGHT.ST/YFS.BLOOD.RNAARR//YFS.BLOOD.RNAARR/YFS.MAP2K1.wgt.RDat	MAP2K1	15	66700000	66800000	0.06754	rs17851970	-3.59	rs11630608	0.053372	-8.35	-3.491	570	3	lasso	0.0549	1.97e-17	3.63692	0.000276
Whole blood	./GTEX.WEIGHT.ST/YFS.BLOOD.RNAARR//YFS.BLOOD.RNAARR/YFS.WBSCR27.wgt.RDat	WBSCR27	7	73200000	73300000	0.21265	rs4304220	3.75	rs4717820	0.479	24.61	3.674	284	19	lasso	0.47988	1.97e-181	3.6215	0.000293
Lung	./GTEx.Lung//Lung/Lung.ENSG00000137747.10.wgt.RDat	TMPRSS13	11	118000000	118000000	0.1477	rs1715421	-3.73	rs722729	0.0127	4.49	0.316	664	664	blup	0.033326	0.000197	-3.61453	0.000301
Whole blood	./GTEX.WEIGHT.ST/YFS.BLOOD.RNAARR//YFS.BLOOD.RNAARR/YFS.MRPS31.wgt.RDat	MRPS31	13	41300000	41300000	0.0526	rs7323436	3.42	rs9549281	0.024871	-6.49	-2.967	387	387	blup	0.03251	6.51e-11	3.5937	0.000326
Whole blood	./GTEX.WEIGHT.ST/YFS.BLOOD.RNAARR//YFS.BLOOD.RNAARR/YFS.DRAM1.wgt.RDat	DRAM1	12	102000000	102000000	0.32509	rs2041150	-2.97	rs11111079	0.127	12.81	-2.658	495	101	enet	0.18585	1.58e-58	-3.59365	0.000326
Whole blood	./GTEX.WEIGHT.ST/YFS.BLOOD.RNAARR//YFS.BLOOD.RNAARR/YFS.MPZL2.wgt.RDat	MPZL2	11	118000000	118000000	0.2179	rs1715421	-3.73	rs10790248	0.248004	-17.95	-3.29	531	32	enet	0.26711	2.13e-87	3.58802	0.000333
Lung	./GTEx.Lung//Lung/Lung.ENSG00000142002.12.wgt.RDat	DPP9	19	4675236	4724685	0.2932	rs12610495	6.98	rs8101703	0.159	7.96	-2.863	425	4	lasso	0.154	8.97e-16	-3.57883	0.000345
Peripheral blood	./GTEX.WEIGHT.ST/NTR.BLOOD.RNAARR//NTR.BLOOD.RNAARR/NTR.MPZL2.wgt.RDat	MPZL2	11	118000000	118000000	0.0554	rs1715421	-3.73	rs1056562	0.0563	-8.69	-3.311	539	10	lasso	0.05593	1.71e-17	3.576	0.000349
Whole blood	./GTEX.WEIGHT.ST/YFS.BLOOD.RNAARR//YFS.BLOOD.RNAARR/YFS.SRBD1.wgt.RDat	SRBD1	2	45600000	45800000	0.15078	rs3770295	-3.59	rs3770295	0.161	-14.34	-3.591	850	38	enet	0.19553	8.14e-62	3.57079	0.000356
Lung	./GTEx.Lung//Lung/Lung.ENSG00000228509.1.wgt.RDat	AC006460.2	2	192000000	192000000	0.2467	rs1921903	3.89	rs6719915	0.214	-9.12	3.543	367	4	lasso	0.224851	4.97e-23	-3.56667	0.000362
Whole blood	./GTEX.WEIGHT.ST/YFS.BLOOD.RNAARR//YFS.BLOOD.RNAARR/YFS.COX6B1.wgt.RDat	COX6B1	19	36139125	36149763	0.11021	rs7247057	3.71	rs4806187	0.109	11.82	3.1	429	429	bslmm	0.10914	9.25e-34	3.5646	0.000364
Peripheral blood	./GTEX.WEIGHT.ST/NTR.BLOOD.RNAARR//NTR.BLOOD.RNAARR/NTR.FAM164A.wgt.RDat	FAM164A	8	79600000	79600000	0.05691	rs1021156	3.55	rs3808619	0.06	-8.8	3.537	337	3	lasso	0.05826	3.61e-18	-3.56193	0.000368
Lung	./GTEx.Lung//Lung/Lung.ENSG00000205108.5.wgt.RDat	FAM205A	9	34700000	34700000	0.0941	rs2812373	2.91	rs7024727	-0.00238	3.44	2.136	368	368	blup	0.011027	0.0225	3.5396	0.000401
Peripheral blood	./GTEX.WEIGHT.ST/NTR.BLOOD.RNAARR//NTR.BLOOD.RNAARR/NTR.CTSH.wgt.RDat	CTSH	15	79200000	79200000	0.23526	rs12148472	3.63	rs12148472	0.136902	-13.13	3.629	432	10	lasso	0.19615	4e-61	-3.5336	0.00041
Lung	./GTEx.Lung//Lung/Lung.ENSG00000101210.6.wgt.RDat	EEF1A2	20	62119366	62130505	0.0913	rs3848668	-4.65	rs6011002	-0.000948	-3.41	-4.544	439	439	blup	0.022069	0.00209	3.5158	0.000438
Whole blood	./GTEX.WEIGHT.ST/YFS.BLOOD.RNAARR//YFS.BLOOD.RNAARR/YFS.AP4M1.wgt.RDat	AP4M1	7	99700000	99700000	0.05582	rs6963345	7.5	rs4729577	0.0545	8.39	-1.961	265	9	enet	0.06579	1.21e-20	-3.50833	0.000451
Lung	./GTEx.Lung//Lung/Lung.ENSG00000166262.11.wgt.RDat	FAM227B	15	49600000	49900000	0.1607	rs12592277	-3.27	rs10519226	0.053081	-5.84	-2.794	368	368	blup	0.08119	8.62e-09	3.49791	0.000469
Whole blood	./GTEX.WEIGHT.ST/YFS.BLOOD.RNAARR//YFS.BLOOD.RNAARR/YFS.HLA-DRB5.wgt.RDat	HLA-DRB5	6	32485120	32498064	0.6479	rs4713598	-3.6	rs9271055	0.56744	26.78	3.412	239	239	bslmm	0.60824	4.34e-259	3.4738	0.000513
Lung	./GTEx.Lung//Lung/Lung.ENSG00000122545.13.wgt.RDat	SEPT7	7	35800000	35900000	0.1064	rs2726049	3.07	rs896173	0.070491	5.45	2.625	583	583	blup	0.05027	5.74e-06	3.47073	0.000519
Peripheral blood	./GTEX.WEIGHT.ST/NTR.BLOOD.RNAARR//NTR.BLOOD.RNAARR/NTR.CD151.wgt.RDat	CD151	11	833000	839000	0.22726	rs868903	-11.95	rs1130663	0.283	-18.78	3.865	415	6	lasso	0.29384	3.73e-96	-3.44487	0.000571
Lung	./GTEx.Lung//Lung/Lung.ENSG00000269928.1.wgt.RDat	RP11-849F2.8	17	8128139	8128798	0.1933	rs12603646	4.17	rs3027247	0.0848	-7.13	3.734	449	449	blup	0.111	1.53e-11	-3.42114	0.000624
Lung	./GTEx.Lung//Lung/Lung.ENSG00000146556.10.wgt.RDat	WASH2P	2	114000000	114000000	0.1424	rs11123205	-3.73	rs4849261	0.134	-7.56	3.299	361	5	enet	0.159816	2.6e-16	-3.418	0.000631
Whole blood	./GTEX.WEIGHT.ST/YFS.BLOOD.RNAARR//YFS.BLOOD.RNAARR/YFS.TNNI2.wgt.RDat	TNNI2	11	1860000	1860000	0.0416	rs35678986	9.06	rs689363	0.01997	5.68	0.177	461	14	enet	0.02089	1.48e-07	3.41432	0.000639
Whole blood	./GTEX.WEIGHT.ST/YFS.BLOOD.RNAARR//YFS.BLOOD.RNAARR/YFS.CSNK2B.wgt.RDat	CSNK2B	6	31633013	31638120	0.1708	rs2075800	-3.88	rs707939	0.162997	-14.52	-3.54	222	5	lasso	0.16126	2.37e-50	3.4098	0.00065
Lung	./GTEx.Lung//Lung/Lung.ENSG00000149575.5.wgt.RDat	SCN2B	11	118000000	118000000	0.3926	rs1715421	-3.73	rs10892221	0.15	8.74	-2.837	553	24	enet	0.22791	2.33e-23	-3.39727	0.000681
Peripheral blood	./GTEX.WEIGHT.ST/NTR.BLOOD.RNAARR//NTR.BLOOD.RNAARR/NTR.SAMHD1.wgt.RDat	SAMHD1	20	35520346	35580304	0.0377	rs4812641	3.69	rs1744762	0.000548	4.27	2.068	248	248	blup	0.01685	2.59e-06	3.3952	0.000686
Lung	./GTEx.Lung//Lung/Lung.ENSG00000225643.1.wgt.RDat	RP11-70P17.1	1	25900000	25900000	0.2032	rs7543123	3.4	rs7543123	0.0428	-4.66	3.405	326	5	lasso	0.032	0.000258	-3.37287	0.000744
Lung	./GTEx.Lung//Lung/Lung.ENSG00000254352.1.wgt.RDat	RP11-578O24.2	8	79600000	79600000	0.3548	rs1021156	3.55	rs2369440	0.300705	-10.83	3.449	322	11	enet	0.296241	4.63e-31	-3.36988	0.000752
Whole blood	./GTEX.WEIGHT.ST/YFS.BLOOD.RNAARR//YFS.BLOOD.RNAARR/YFS.DYNC1LI1.wgt.RDat	DYNC1LI1	3	32600000	32600000	0.12979	rs2303859	4.03	rs6550138	0.0951	-11.07	2.786	447	22	enet	0.10295	7.5e-32	-3.36641	0.000762
Lung	./GTEx.Lung//Lung/Lung.ENSG00000224897.2.wgt.RDat	RP11-3B12.1	7	125000000	125000000	0.1099	rs727505	4.16	rs6466966	0.147289	-8.04	-3.124	353	9	lasso	0.14748	4.31e-15	3.34793	0.000814
Whole blood	./GTEX.WEIGHT.ST/YFS.BLOOD.RNAARR//YFS.BLOOD.RNAARR/YFS.ZNF318.wgt.RDat	ZNF318	6	43300000	43300000	0.09561	rs7763350	-3.53	rs1563788	0.0761	-10.09	-3.043	397	5	lasso	0.1	5.6e-31	3.33671	0.000848
Lung	./GTEx.Lung//Lung/Lung.ENSG00000232995.3.wgt.RDat	RP11-267N12.3	1	163000000	163000000	0.3456	rs16852612	3.89	rs12729035	0.234	-9.7	3.307	614	9	lasso	0.219	2.11e-22	-3.33412	0.000856
Whole blood	./GTEX.WEIGHT.ST/YFS.BLOOD.RNAARR//YFS.BLOOD.RNAARR/YFS.ZFPM1.wgt.RDat	ZFPM1	16	88519725	88603424	0.3403	rs10163412	-4.51	rs9928508	0.125	-12.86	-3.459	337	79	enet	0.2481	2.26e-80	3.32362	0.000889
Lung	./GTEx.Lung//Lung/Lung.ENSG00000177191.2.wgt.RDat	B3GNT8	19	41931456	41934635	0.1142	rs12984866	-3.79	rs284653	0.0315	-5.4	-2.703	365	8	enet	0.0521	3.88e-06	3.30819	0.000939
Whole blood	./GTEX.WEIGHT.ST/YFS.BLOOD.RNAARR//YFS.BLOOD.RNAARR/YFS.PNPLA2.wgt.RDat	PNPLA2	11	819000	826000	0.1051	rs868903	-11.95	rs28634261	0.103239	11.9	3.247	381	5	lasso	0.12483	1.18e-38	3.30426	0.000952
Peripheral blood	./GTEX.WEIGHT.ST/NTR.BLOOD.RNAARR//NTR.BLOOD.RNAARR/NTR.C20orf118.wgt.RDat	C20orf118	20	35504523	35522632	0.0137	rs4812641	3.69	rs6017596	0.00024	3.77	3.376	239	239	bslmm	0.00112	0.122	3.3037	0.000954
Whole blood	./GTEX.WEIGHT.ST/YFS.BLOOD.RNAARR//YFS.BLOOD.RNAARR/YFS.ENSA.wgt.RDat	ENSA	1	151000000	151000000	0.02271	rs11204675	-4.57	rs12034302	0.005468	-5.16	-2.32	286	286	blup	0.0133	2.35e-05	3.30325	0.000956
Lung	./GTEx.Lung//Lung/Lung.ENSG00000138814.12.wgt.RDat	PPP3CA	4	102000000	102000000	0.0732	rs7669170	-3.54	rs10009721	0.0134	-3.78	2.074	359	359	blup	0.014521	0.0105	-3.30199	0.00096
Lung	./GTEx.Lung//Lung/Lung.ENSG00000225398.2.wgt.RDat	RP11-395L14.5	2	114000000	114000000	0.1083	rs11123205	-3.73	rs4849261	0.114	6.84	3.299	409	1	lasso	0.100318	1.43e-10	3.299	0.00097
Lung	./GTEx.Lung//Lung/Lung.ENSG00000240356.2.wgt.RDat	RPL23AP7	2	114000000	114000000	0.3762	rs11123205	-3.73	rs4849261	0.195	8.71	3.299	335	4	lasso	0.251338	6.37e-26	3.29615	0.00098
Lung	./GTEx.Lung//Lung/Lung.ENSG00000173218.10.wgt.RDat	VANGL1	1	116000000	116000000	0.2445	rs17034114	-3.38	rs10494178	0.151	-7.76	-3.14	531	8	lasso	0.147	5.09e-15	3.28586	0.001017
Lung	./GTEx.Lung//Lung/Lung.ENSG00000120071.8.wgt.RDat	KANSL1	17	44107282	44302733	0.4207	rs17762954	-7.83	rs17692129	0.0728	-6.34	2.04	47	16	enet	0.174	1.03e-17	-3.28273	0.00103
Lung	./GTEx.Lung//Lung/Lung.ENSG00000173517.6.wgt.RDat	PEAK1	15	77400000	77700000	0.0957	rs4450363	3.51	rs17384809	0.082962	-6.08	-3.326	326	3	lasso	0.08037	1.03e-08	3.27545	0.00105
Whole blood	./GTEX.WEIGHT.ST/YFS.BLOOD.RNAARR//YFS.BLOOD.RNAARR/YFS.ZFAND3.wgt.RDat	ZFAND3	6	37800000	38100000	0.04994	rs16890175	3.53	rs2036124	0.0168	5.64	3.362	586	586	bslmm	0.0262	4.41e-09	3.27307	0.001064
Peripheral blood	./GTEX.WEIGHT.ST/NTR.BLOOD.RNAARR//NTR.BLOOD.RNAARR/NTR.VTI1A.wgt.RDat	VTI1A	10	114000000	115000000	0.01658	rs1327692	-3.1	rs3740148	-0.000778	-3.17	-0.251	610	610	blup	0.00436	0.0113	-3.26709	0.00109
Lung	./GTEx.Lung//Lung/Lung.ENSG00000236383.3.wgt.RDat	LINC00854	17	41368960	41383338	0.0682	rs9912203	3.27	rs4239149	0.0443	-5.22	3.26	300	3	lasso	0.0434	2.39e-05	-3.26066	0.00111
Lung	./GTEx.Lung//Lung/Lung.ENSG00000113212.4.wgt.RDat	PCDHB7	5	141000000	141000000	0.0636	rs31874	-4.12	rs251370	-0.002294	3.65	-3.155	447	447	blup	0.01216	0.0176	-3.2578	0.00112
Lung	./GTEx.Lung//Lung/Lung.ENSG00000219392.1.wgt.RDat	RP1-265C24.5	6	28083406	28084329	0.1207	rs2179096	3.21	rs149900	0.0653	-5.8	2.653	478	478	blup	0.069	1.12e-07	-3.24111	0.00119
Lung	./GTEx.Lung//Lung/Lung.ENSG00000128944.9.wgt.RDat	KNSTRN	15	40700000	40700000	0.5371	rs1001528	7.91	rs7164132	0.412194	12.67	3.781	393	9	enet	0.41228	5.34e-46	3.24242	0.00119
Whole blood	./GTEX.WEIGHT.ST/YFS.BLOOD.RNAARR//YFS.BLOOD.RNAARR/YFS.USP10.wgt.RDat	USP10	16	84733584	84813528	0.1753	rs247820	3.05	rs3764331	0.0246	6.46	-2.144	819	99	enet	0.08164	2.26e-25	-3.23438	0.00122
Lung	./GTEx.Lung//Lung/Lung.ENSG00000198502.5.wgt.RDat	HLA-DRB5	6	32485120	32498064	0.9156	rs4713598	-3.6	rs9271055	0.587	14.95	3.3431	256	24	lasso	0.6495	9.44e-89	3.2289	0.00124
Whole blood	./GTEX.WEIGHT.ST/YFS.BLOOD.RNAARR//YFS.BLOOD.RNAARR/YFS.BCKDHA.wgt.RDat	BCKDHA	19	41856758	41930910	0.07656	rs12984866	-3.79	rs284663	0.0502	-8.14	3.122	384	27	enet	0.058329	1.94e-18	-3.2249	0.00126
Lung	./GTEx.Lung//Lung/Lung.ENSG00000239389.3.wgt.RDat	PCDHA13	5	140000000	140000000	0.0752	rs31874	-4.12	rs251379	0.009364	4.21	2.819	382	382	blup	0.02383	0.00144	3.214	0.00131
Lung	./GTEx.Lung//Lung/Lung.ENSG00000170776.15.wgt.RDat	AKAP13	15	85900000	86300000	0.0821	rs16941157	6.4	rs11638278	0.005679	-4.11	-2.97	580	580	blup	0.0384	6.83e-05	3.21076	0.00132
Whole blood	./GTEX.WEIGHT.ST/YFS.BLOOD.RNAARR//YFS.BLOOD.RNAARR/YFS.DRD4.wgt.RDat	DRD4	11	637000	641000	0.1142	rs7934606	10.9	rs12802200	0.021265	-6.03	-1.071	441	69	enet	0.05103	2.68e-16	3.19664	0.00139
Peripheral blood	./GTEX.WEIGHT.ST/NTR.BLOOD.RNAARR//NTR.BLOOD.RNAARR/NTR.HIST1H4L.wgt.RDat	HIST1H4L	6	27840926	27841289	0.0231	rs2179096	3.21	rs13218875	0.014479	-5.55	2.545	470	470	bslmm	0.013	3.3e-05	-3.1968	0.00139
Lung	./GTEx.Lung//Lung/Lung.ENSG00000101489.14.wgt.RDat	CELF4	18	34823010	35146000	0.1209	rs16968601	-3.22	rs16968601	0.061191	-5.09	-3.222	432	27	enet	0.059726	7.95e-07	3.19	0.00142
Peripheral blood	./GTEX.WEIGHT.ST/NTR.BLOOD.RNAARR//NTR.BLOOD.RNAARR/NTR.GHRL.wgt.RDat	GHRL	3	10300000	10300000	0.04329	rs1560921	3.24	rs12630739	0.00766	-4.86	2.279	610	610	bslmm	0.02425	2.02e-08	-3.18727	0.00144
Lung	./GTEx.Lung//Lung/Lung.ENSG00000204469.8.wgt.RDat	PRRC2A	6	31588497	31605548	0.0881	rs2075800	-3.88	rs986475	0.0355	4.25	-1.852	286	286	blup	0.0303	0.000368	-3.18146	0.00147
Peripheral blood	./GTEX.WEIGHT.ST/NTR.BLOOD.RNAARR//NTR.BLOOD.RNAARR/NTR.MEPCE.wgt.RDat	MEPCE	7	100000000	100000000	0.01888	rs6963345	7.5	rs6945952	0.017183	-5.34	2.11	307	307	blup	0.01383	1.9e-05	-3.17079	0.00152
Peripheral blood	./GTEX.WEIGHT.ST/NTR.BLOOD.RNAARR//NTR.BLOOD.RNAARR/NTR.FAM108C1.wgt.RDat	FAM108C1	15	81000000	81000000	0.01627	rs2759307	3.35	rs11633987	0.005798	-4.08	-0.304	542	542	bslmm	0.00525	0.00606	3.1679	0.00154
Lung	./GTEx.Lung//Lung/Lung.ENSG00000239415.1.wgt.RDat	AP001469.9	21	47671616	47674047	0.1544	rs2839226	-3.6	rs2839156	0.08915	-6.18	-2.59	474	12	enet	0.10937	2.02e-11	3.1655	0.00155
Lung	./GTEx.Lung//Lung/Lung.ENSG00000155542.7.wgt.RDat	SETD9	5	56200000	56200000	0.4355	rs2591961	3.58	rs185220	0.426495	-12.82	2.758	495	6	lasso	0.44622	6.34e-51	-3.1623	0.00157
Whole blood	./GTEX.WEIGHT.ST/YFS.BLOOD.RNAARR//YFS.BLOOD.RNAARR/YFS.EHD4.wgt.RDat	EHD4	15	42200000	42300000	0.48177	rs1113333	-3.32	rs1048166	0.346453	-20.93	2.97	435	29	enet	0.43634	2.15e-159	-3.15965	0.00158
Lung	./GTEx.Lung//Lung/Lung.ENSG00000164935.2.wgt.RDat	DCSTAMP	8	105000000	105000000	0.5102	rs2853143	-3.15	rs2458415	0.390997	-12.42	-2.931	385	13	enet	0.406426	3.53e-45	3.15774	0.00159
Lung	./GTEx.Lung//Lung/Lung.ENSG00000267707.1.wgt.RDat	RP11-95O2.5	18	34826853	34827148	0.1754	rs16968475	-3.3	rs16968475	0.134445	-7.38	-3.3	376	16	enet	0.132583	1.22e-13	3.15	0.00161
Whole blood	./GTEX.WEIGHT.ST/YFS.BLOOD.RNAARR//YFS.BLOOD.RNAARR/YFS.CA2.wgt.RDat	CA2	8	86400000	86400000	0.5987	rs3736038	2.59	rs13439066	0.0746	-9.79	-1.237	165	42	enet	0.23068	4.38e-74	3.1444	0.00166
Whole blood	./GTEX.WEIGHT.ST/YFS.BLOOD.RNAARR//YFS.BLOOD.RNAARR/YFS.EXPH5.wgt.RDat	EXPH5	11	108000000	108000000	0.0389	rs11212676	-3.38	rs2640738	0.013202	-4.94	2.493	360	14	enet	0.0114	8.48e-05	-3.13443	0.00172
Lung	./GTEx.Lung//Lung/Lung.ENSG00000175115.7.wgt.RDat	PACS1	11	65800000	66000000	0.0714	rs12801636	-2.82	rs2270448	0.0186	-4.35	1.585	361	361	blup	0.023941	0.00141	-3.13515	0.00172
Whole blood	./GTEX.WEIGHT.ST/YFS.BLOOD.RNAARR//YFS.BLOOD.RNAARR/YFS.PLCB2.wgt.RDat	PLCB2	15	40600000	40600000	0.09508	rs1001528	7.91	rs12440317	-0.000787	-4	3.589	394	394	blup	0.02925	5.69e-10	-3.1333	0.00173
Whole blood	./GTEX.WEIGHT.ST/YFS.BLOOD.RNAARR//YFS.BLOOD.RNAARR/YFS.KBTBD7.wgt.RDat	KBTBD7	13	41800000	41800000	0.1256	rs7323436	3.42	rs1572018	0.115958	12.2	3.069	289	5	lasso	0.11628	5.6e-36	3.1296	0.001751
Lung	./GTEx.Lung//Lung/Lung.ENSG00000236397.2.wgt.RDat	DDX11L2	2	114000000	114000000	0.6411	rs11123205	-3.73	rs4849261	0.372	11.97	3.299	353	43	enet	0.413871	3.18e-46	3.11716	0.00183
Lung	./GTEx.Lung//Lung/Lung.ENSG00000186446.7.wgt.RDat	ZNF501	3	44800000	44800000	0.1658	rs6792918	5.94	rs10514710	0.0823	6.3	-3.055	375	4	lasso	0.08227	6.85e-09	-3.11021	0.00187
Lung	./GTEx.Lung//Lung/Lung.ENSG00000248098.6.wgt.RDat	BCKDHA	19	41903385	41930910	0.0895	rs12984866	-3.79	rs10409485	0.0631	-5.61	3.116	375	3	lasso	0.063	4.01e-07	-3.1056	0.001899
Peripheral blood	./GTEX.WEIGHT.ST/NTR.BLOOD.RNAARR//NTR.BLOOD.RNAARR/NTR.TNPO3.wgt.RDat	TNPO3	7	129000000	129000000	0.03485	rs730798	-3.45	rs6969930	0.013414	5.24	-1.907	343	14	enet	0.01721	2.05e-06	-3.10172	0.00192
Lung	./GTEx.Lung//Lung/Lung.ENSG00000100296.9.wgt.RDat	THOC5	22	29901868	29950243	0.4904	rs132280	-3.3	rs2302141	0.391021	-12.28	2.514	409	19	enet	0.45807	1.03e-52	-3.10125	0.00193
Lung	./GTEx.Lung//Lung/Lung.ENSG00000205084.6.wgt.RDat	TMEM231	16	75572015	75590184	0.1762	rs8061183	3.05	rs8061183	0.080915	-6.02	3.049	384	7	lasso	0.08111	8.76e-09	-3.09135	0.001992
Lung	./GTEx.Lung//Lung/Lung.ENSG00000108830.7.wgt.RDat	RND2	17	41177258	41184057	0.1817	rs9912203	3.27	rs11653460	0.0771	-6.46	3.18	269	16	enet	0.0942	5.3e-10	-3.08808	0.00201
Lung	./GTEx.Lung//Lung/Lung.ENSG00000128891.11.wgt.RDat	C15orf57	15	40800000	40900000	0.4033	rs1001528	7.91	rs6582	0.488115	13.75	1.318	334	5	lasso	0.53319	4.65e-65	3.08136	0.00206
Peripheral blood	./GTEX.WEIGHT.ST/NTR.BLOOD.RNAARR//NTR.BLOOD.RNAARR/NTR.TUBG2.wgt.RDat	TUBG2	17	40811265	40819024	0.01301	rs9911630	3.18	rs7359598	0.00399	-4.04	0.809	247	247	blup	0.00586	0.00397	-3.0744	0.00211
Lung	./GTEx.Lung//Lung/Lung.ENSG00000258289.3.wgt.RDat	CHURC1	14	65400000	65400000	0.7168	rs1886506	3.59	rs10151701	0.641	15.79	3.008	493	39	enet	0.67644	2.35e-95	3.0671	0.00216
Whole blood	./GTEX.WEIGHT.ST/YFS.BLOOD.RNAARR//YFS.BLOOD.RNAARR/YFS.RCC2.wgt.RDat	RCC2	1	17700000	17800000	0.04845	rs2244444	2.48	rs2883272	0.01753	-5.75	-2.097	516	516	bslmm	0.0299	3.62e-10	3.06373	0.002186
Lung	./GTEx.Lung//Lung/Lung.ENSG00000214597.4.wgt.RDat	TMEM249	8	146000000	146000000	0.1588	rs13280387	2.67	rs7838766	0.074329	5.71	-1.706	191	191	blup	0.077828	1.76e-08	-3.06356	0.00219
Peripheral blood	./GTEX.WEIGHT.ST/NTR.BLOOD.RNAARR//NTR.BLOOD.RNAARR/NTR.PATL2.wgt.RDat	PATL2	15	45000000	45000000	0.01596	rs11853207	3.23	rs2255235	0.005368	-3.98	2.186	232	232	blup	0.0076	0.00122	-3.0589	0.00222
Lung	./GTEx.Lung//Lung/Lung.ENSG00000188554.9.wgt.RDat	NBR1	17	41322498	41363708	0.062	rs9912203	3.27	rs2037075	0.0351	-5.08	3.029	291	291	blup	0.0384	6.78e-05	-3.05885	0.00222
Lung	./GTEx.Lung//Lung/Lung.ENSG00000204978.2.wgt.RDat	C19orf69	19	41949063	41950670	0.1339	rs12984866	-3.79	rs284662	0.072	-5.91	3.107	362	4	lasso	0.0741	3.84e-08	-3.05297	0.002266
Lung	./GTEx.Lung//Lung/Lung.ENSG00000126267.4.wgt.RDat	COX6B1	19	36139125	36149763	0.1096	rs7247057	3.71	rs4806187	0.075	5.64	3.1	462	15	enet	0.0577	1.21e-06	3.05083	0.002282
Lung	./GTEx.Lung//Lung/Lung.ENSG00000011590.9.wgt.RDat	ZBTB32	19	36195429	36207940	0.1228	rs7247057	3.71	rs2242522	0.0243	4.89	-2.449	446	446	blup	0.0456	1.54e-05	-3.04708	0.002311
Lung	./GTEx.Lung//Lung/Lung.ENSG00000127578.6.wgt.RDat	WFIKKN1	16	680932	684116	0.4252	rs4589552	-4.16	rs2269556	0.209963	9.96	-4.106	468	7	lasso	0.31166	6.71e-33	-3.04696	0.002312
Whole blood	./GTEX.WEIGHT.ST/YFS.BLOOD.RNAARR//YFS.BLOOD.RNAARR/YFS.PROCA1.wgt.RDat	PROCA1	17	27030215	27038872	0.03071	rs11080077	-3.62	rs3809797	0.014963	-4.73	2.206	304	304	bslmm	0.01913	4.78e-07	-3.04468	0.00233
Lung	./GTEx.Lung//Lung/Lung.ENSG00000226332.2.wgt.RDat	RP11-157P1.4	20	60880488	60881381	0.2102	rs4072474	-3.12	rs6089360	0.000227	4.36	2.226	468	19	enet	0.049103	7.33e-06	3.044	0.002334
Lung	./GTEx.Lung//Lung/Lung.ENSG00000040487.8.wgt.RDat	PQLC2	1	19600000	19700000	0.1973	rs214336	3.76	rs7529705	0.147	-7.71	2.828	488	8	lasso	0.159	3.4e-16	-3.04123	0.002356
Whole blood	./GTEX.WEIGHT.ST/YFS.BLOOD.RNAARR//YFS.BLOOD.RNAARR/YFS.DPP9.wgt.RDat	DPP9	19	4675236	4724685	0.04376	rs12610495	6.98	rs8101703	0.0437	7.54	-2.863	421	421	bslmm	0.037918	1.77e-12	-3.0305	0.002441
Lung	./GTEx.Lung//Lung/Lung.ENSG00000166529.10.wgt.RDat	ZSCAN21	7	99600000	99700000	0.1813	rs6963345	7.5	rs4729568	0.069605	6.65	-1.854	271	3	lasso	0.10137	1.14e-10	-3.0273	0.002467
Lung	./GTEx.Lung//Lung/Lung.ENSG00000115526.6.wgt.RDat	CHST10	2	101000000	101000000	0.0681	rs11680586	-3.44	rs4850927	0.0231	4.58	-2.799	486	4	lasso	0.016094	0.00748	-3.02212	0.00251
Lung	./GTEx.Lung//Lung/Lung.ENSG00000227191.2.wgt.RDat	TRGC2	7	38300000	38300000	0.442	rs2191311	3.95	rs11971259	0.249347	-10.09	1.939	649	10	lasso	0.30332	6.71e-32	-3.02012	0.002527
Lung	./GTEx.Lung//Lung/Lung.ENSG00000223534.1.wgt.RDat	HLA-DQB1-AS1	6	32628132	32628506	0.5287	rs9271055	3.95	rs1063355	0.188	8.67	2.2331	214	28	enet	0.2903	2.3e-30	3.01769	0.00255
Lung	./GTEx.Lung//Lung/Lung.ENSG00000188511.8.wgt.RDat	C22orf34	22	49808176	50051190	0.2186	rs137888	3.63	rs2071904	0.128313	-7.34	3.061	629	3	lasso	0.10317	7.75e-11	-3.01356	0.00258
Lung	./GTEx.Lung//Lung/Lung.ENSG00000051620.6.wgt.RDat	HEBP2	6	139000000	139000000	0.4101	rs4896353	-3.09	rs6919872	0.158	-8.29	-2.995	462	11	lasso	0.16028	2.34e-16	3.01	0.00261
Lung	./GTEx.Lung//Lung/Lung.ENSG00000080815.14.wgt.RDat	PSEN1	14	73600000	73700000	0.0993	rs12436416	-4.01	rs3742825	0.0516	-5.51	3.42	406	5	lasso	0.05635	1.61e-06	-3.0093	0.00262
Peripheral blood	./GTEX.WEIGHT.ST/NTR.BLOOD.RNAARR//NTR.BLOOD.RNAARR/NTR.ZNF260.wgt.RDat	ZNF260	19	37001593	37019562	0.0339	rs7247057	3.71	rs8104919	0.016576	-5.88	-2.138	321	321	blup	0.0284	1.33e-09	3.00789	0.00263
Lung	./GTEx.Lung//Lung/Lung.ENSG00000164934.9.wgt.RDat	DCAF13	8	104000000	104000000	0.0925	rs3098212	-3.02	rs3098212	0.085428	-6.06	-3.019	414	2	lasso	0.075843	2.68e-08	3.00647	0.00264
Peripheral blood	./GTEX.WEIGHT.ST/NTR.BLOOD.RNAARR//NTR.BLOOD.RNAARR/NTR.NBR2.wgt.RDat	NBR2	17	41277608	41297352	0.06339	rs9912203	3.27	rs11657053	0.158	-14.23	2.98	277	12	lasso	0.15734	2.32e-48	-3.0044	0.00266
Peripheral blood	./GTEX.WEIGHT.ST/NTR.BLOOD.RNAARR//NTR.BLOOD.RNAARR/NTR.HEATR1.wgt.RDat	HEATR1	1	237000000	237000000	0.01903	rs12086664	3.4	rs2794750	0.000514	-3.75	-1.638	641	641	bslmm	0.004614	0.00943	3.00323	0.00267
Whole blood	./GTEX.WEIGHT.ST/YFS.BLOOD.RNAARR//YFS.BLOOD.RNAARR/YFS.ZSCAN16.wgt.RDat	ZSCAN16	6	28092338	28097860	0.0135	rs2179096	3.21	rs853685	0.005153	4.29	2.522	417	417	blup	0.01407	1.4e-05	3.0007	0.002693
Lung	./GTEx.Lung//Lung/Lung.ENSG00000235750.5.wgt.RDat	KIAA0040	1	175000000	175000000	0.1356	rs2269650	4.04	rs1008459	0.0609	-5.39	2.775	498	17	enet	0.0668	1.82e-07	-2.99946	0.002705
Lung	./GTEx.Lung//Lung/Lung.ENSG00000163131.6.wgt.RDat	CTSS	1	151000000	151000000	0.1326	rs11204675	-4.57	rs17599629	0.067	-6.51	3.212	304	304	blup	0.133	1.16e-13	-2.99403	0.002753
Whole blood	./GTEX.WEIGHT.ST/YFS.BLOOD.RNAARR//YFS.BLOOD.RNAARR/YFS.CHURC1.wgt.RDat	CHURC1	14	65400000	65400000	0.4833	rs1886506	3.59	rs4902336	0.684	29.38	2.895	488	11	lasso	0.68864	5.24e-322	2.9933	0.00276
Lung	./GTEx.Lung//Lung/Lung.ENSG00000198496.6.wgt.RDat	NBR2	17	41277627	41305688	0.3642	rs9912203	3.27	rs1799966	0.531	-14.31	2.974	284	3	lasso	0.528	3.35e-64	-2.99344	0.00276
Lung	./GTEx.Lung//Lung/Lung.ENSG00000116396.9.wgt.RDat	KCNC4	1	111000000	111000000	0.1734	rs1572263	-2.99	rs1323724	0.0891	-6.69	-2.915	567	3	lasso	0.12	1.91e-12	2.99239	0.002768
Whole blood	./GTEX.WEIGHT.ST/YFS.BLOOD.RNAARR//YFS.BLOOD.RNAARR/YFS.SIRPG.wgt.RDat	SIRPG	20	1609798	1638425	0.1768	rs4814396	3.77	rs963168	0.076969	-10.64	-2.69	644	55	enet	0.14017	1.6e-43	2.99	0.00278
Whole blood	./GTEX.WEIGHT.ST/YFS.BLOOD.RNAARR//YFS.BLOOD.RNAARR/YFS.PSMD9.wgt.RDat	PSMD9	12	122000000	122000000	0.04345	rs1316787	-2.97	rs7309105	0.0349	-7.53	-2.363	324	324	bslmm	0.04595	8.18e-15	2.98437	0.002842
Lung	./GTEx.Lung//Lung/Lung.ENSG00000160321.10.wgt.RDat	ZNF208	19	22115760	22193751	0.1904	rs1560717	-3.13	rs17459246	0.0674	-5.73	1.03	307	29	enet	0.147	4.59e-15	-2.97807	0.002901
Whole blood	./GTEX.WEIGHT.ST/YFS.BLOOD.RNAARR//YFS.BLOOD.RNAARR/YFS.CTSH.wgt.RDat	CTSH	15	79200000	79200000	0.68696	rs12148472	3.63	rs12148472	0.33244	-20.51	3.629	431	431	bslmm	0.47559	3.55e-179	-2.97386	0.00294
Lung	./GTEx.Lung//Lung/Lung.ENSG00000267681.1.wgt.RDat	CTD-3199J23.6	17	41297131	41297272	0.0678	rs9912203	3.27	rs1799966	0.106	-7.03	2.974	288	1	lasso	0.085	3.8e-09	-2.974	0.00294
Peripheral blood	./GTEX.WEIGHT.ST/NTR.BLOOD.RNAARR//NTR.BLOOD.RNAARR/NTR.POP5.wgt.RDat	POP5	12	121000000	121000000	0.08413	rs17431717	3.23	rs7963543	0.0691	9.79	2.935	401	401	bslmm	0.06845	3.9e-21	2.9668	0.00301
Peripheral blood	./GTEX.WEIGHT.ST/NTR.BLOOD.RNAARR//NTR.BLOOD.RNAARR/NTR.COX6B1.wgt.RDat	COX6B1	19	36139149	36149682	0.035	rs7247057	3.71	rs10422762	0.023881	-6.06	-3.176	451	6	lasso	0.02249	6.4e-08	2.96601	0.00302
Lung	./GTEx.Lung//Lung/Lung.ENSG00000162704.11.wgt.RDat	ARPC5	1	184000000	184000000	0.1661	rs12130615	3.86	rs4388653	0.0755	6.52	-2.988	521	7	lasso	0.0778	1.78e-08	-2.9623	0.003054
Whole blood	./GTEX.WEIGHT.ST/YFS.BLOOD.RNAARR//YFS.BLOOD.RNAARR/YFS.AMICA1.wgt.RDat	AMICA1	11	118000000	118000000	0.1293	rs1715421	-3.73	rs12295438	0.165888	14.63	-3.609	553	7	lasso	0.18319	1.24e-57	-2.96034	0.00307
Peripheral blood	./GTEX.WEIGHT.ST/NTR.BLOOD.RNAARR//NTR.BLOOD.RNAARR/NTR.HSPA1B.wgt.RDat	HSPA1B	6	31795513	31798031	0.0825	rs2075800	-3.88	rs614549	0.037763	7.02	-3.316	236	7	lasso	0.04458	3.2e-14	-2.9599	0.00308
Lung	./GTEx.Lung//Lung/Lung.ENSG00000009950.11.wgt.RDat	MLXIPL	7	73000000	73000000	0.2261	rs4304220	3.75	rs17145750	0.106047	7.02	1.264	251	15	enet	0.15075	2.06e-15	2.94876	0.003191
Lung	./GTEx.Lung//Lung/Lung.ENSG00000272335.1.wgt.RDat	RP11-53O19.3	5	44800000	44800000	0.096	rs11747159	3.38	rs11746980	0.100976	-6.67	3.233	225	6	lasso	0.09837	2.19e-10	-2.9469	0.00321
Lung	./GTEx.Lung//Lung/Lung.ENSG00000182362.9.wgt.RDat	YBEY	21	47706251	47717665	0.5544	rs2839226	-3.6	rs4819236	0.291997	11.46	-3.001	464	11	lasso	0.47924	5.18e-56	-2.9447	0.00323
Whole blood	./GTEX.WEIGHT.ST/YFS.BLOOD.RNAARR//YFS.BLOOD.RNAARR/YFS.CARD8.wgt.RDat	CARD8	19	48684027	48759203	0.63515	rs1971783	2.96	rs11669584	0.644	-28.52	2.914	512	27	enet	0.76237	0	-2.9433	0.003247
Lung	./GTEx.Lung//Lung/Lung.ENSG00000204338.4.wgt.RDat	CYP21A1P	6	31973466	31976176	0.2994	rs2075800	-3.88	rs6902493	0.132	8.21	-3.483	198	10	lasso	0.2292	1.67e-23	-2.94175	0.00326
Lung	./GTEx.Lung//Lung/Lung.ENSG00000181619.11.wgt.RDat	GPR135	14	59900000	59900000	0.0721	rs4898986	-3.21	rs8660	0.0234	4.86	2.969	467	6	enet	0.02799	0.000601	2.938	0.0033
Lung	./GTEx.Lung//Lung/Lung.ENSG00000124226.7.wgt.RDat	RNF114	20	48552948	48570429	0.2349	rs4811028	-3.65	rs17785895	0.094	6.1	2.884	462	5	lasso	0.085945	3.13e-09	2.935	0.003336
Lung	./GTEx.Lung//Lung/Lung.ENSG00000103269.9.wgt.RDat	RHBDL1	16	725666	728268	0.1742	rs4589552	-4.16	rs34409359	0.112884	6.82	-2.769	453	2	lasso	0.10111	1.21e-10	-2.93481	0.003338
Peripheral blood	./GTEX.WEIGHT.ST/NTR.BLOOD.RNAARR//NTR.BLOOD.RNAARR/NTR.ATP6V1A.wgt.RDat	ATP6V1A	3	113000000	114000000	0.04166	rs16861312	-3.51	rs9811353	0.054	-8.36	-3.507	430	26	enet	0.05325	1.02e-16	2.93362	0.00335
Peripheral blood	./GTEX.WEIGHT.ST/NTR.BLOOD.RNAARR//NTR.BLOOD.RNAARR/NTR.DYNC1LI1.wgt.RDat	DYNC1LI1	3	32600000	32600000	0.03699	rs2303859	4.03	rs3853720	0.0477	7.87	-2.946	450	2	enet	0.04651	8.91e-15	-2.93282	0.00336
Peripheral blood	./GTEX.WEIGHT.ST/NTR.BLOOD.RNAARR//NTR.BLOOD.RNAARR/NTR.ARPC5.wgt.RDat	ARPC5	1	184000000	184000000	0.08651	rs12130615	3.86	rs1174657	0.117	12.59	-2.925	519	6	lasso	0.127111	8.27e-39	-2.92651	0.00343
Whole blood	./GTEX.WEIGHT.ST/YFS.BLOOD.RNAARR//YFS.BLOOD.RNAARR/YFS.CTSK.wgt.RDat	CTSK	1	151000000	151000000	0.44736	rs11204675	-4.57	rs12568757	0.393624	22.36	-3.04	288	36	enet	0.418	1.46e-150	-2.92489	0.003446
Whole blood	./GTEX.WEIGHT.ST/YFS.BLOOD.RNAARR//YFS.BLOOD.RNAARR/YFS.CD151.wgt.RDat	CD151	11	833000	840000	0.4386	rs868903	-11.95	rs34956804	0.459658	-24.21	2.717	385	9	lasso	0.52333	2.46e-205	-2.92474	0.00345
Whole blood	./GTEX.WEIGHT.ST/YFS.BLOOD.RNAARR//YFS.BLOOD.RNAARR/YFS.OASL.wgt.RDat	OASL	12	121000000	121000000	0.15954	rs614226	2.98	rs10849829	0.0583	8.7	2.885	420	46	enet	0.09079	3.86e-28	2.92405	0.003455
Peripheral blood	./GTEX.WEIGHT.ST/NTR.BLOOD.RNAARR//NTR.BLOOD.RNAARR/NTR.TXNRD1.wgt.RDat	TXNRD1	12	105000000	105000000	0.04243	rs4135048	-3.18	rs4445711	-0.000708	3.33	1.327	825	825	blup	0.0125	4.56e-05	2.9163	0.00354
Lung	./GTEx.Lung//Lung/Lung.ENSG00000158106.8.wgt.RDat	RHPN1	8	144000000	144000000	0.0991	rs2450771	-3.22	rs4495442	0.039995	-4.7	-2.971	367	4	lasso	0.028392	0.000553	2.91618	0.00354
Lung	./GTEx.Lung//Lung/Lung.ENSG00000228962.1.wgt.RDat	HCG23	6	32358287	32361463	0.1578	rs3020644	-3.61	rs9271055	0.0603	-5	3.4769	227	4	lasso	0.0445	1.91e-05	-2.91245	0.00359
Lung	./GTEx.Lung//Lung/Lung.ENSG00000171931.8.wgt.RDat	FBXW10	17	18647326	18682662	0.0517	rs9889937	-4.07	rs1737943	-0.00216	-3.69	2.149	189	189	blup	0.00587	0.0722	-2.90457	0.00368
Lung	./GTEx.Lung//Lung/Lung.ENSG00000212939.2.wgt.RDat	RP1-29C18.10	22	49942329	49950121	0.2334	rs739243	3.14	rs5770594	0.205447	9.04	2.869	665	4	lasso	0.20108	1.63e-20	2.90332	0.00369
Lung	./GTEx.Lung//Lung/Lung.ENSG00000238042.1.wgt.RDat	RP11-815M8.1	1	222000000	222000000	0.2915	rs11118832	-3.56	rs6687758	0.251	9.89	-2.839	452	3	lasso	0.248	1.5e-25	-2.89282	0.003818
Whole blood	./GTEX.WEIGHT.ST/YFS.BLOOD.RNAARR//YFS.BLOOD.RNAARR/YFS.BRCA1.wgt.RDat	BRCA1	17	41196312	41277500	0.06505	rs9912203	3.27	rs4793197	0.14321	13.88	2.931	293	293	bslmm	0.14603	2.1e-45	2.88431	0.00392
Whole blood	./GTEX.WEIGHT.ST/YFS.BLOOD.RNAARR//YFS.BLOOD.RNAARR/YFS.APBB3.wgt.RDat	APBB3	5	140000000	140000000	0.00788	rs31874	-4.12	rs7721577	0.00286	-4.06	-1.309	318	318	bslmm	0.00308	0.027	2.8842	0.00392
Lung	./GTEx.Lung//Lung/Lung.ENSG00000174446.8.wgt.RDat	SNAPC5	15	66800000	66800000	0.1707	rs17851970	-3.59	rs7166547	0.052957	-5.91	1.972	562	562	blup	0.06909	1.11e-07	-2.88337	0.00393
Lung	./GTEx.Lung//Lung/Lung.ENSG00000196313.7.wgt.RDat	POM121	7	72300000	72400000	0.1715	rs10950308	3.38	rs1880948	0.020963	4.62	-1.715	118	118	blup	0.08471	4.07e-09	-2.88319	0.003937
Peripheral blood	./GTEX.WEIGHT.ST/NTR.BLOOD.RNAARR//NTR.BLOOD.RNAARR/NTR.TTC9.wgt.RDat	TTC9	14	71100000	71100000	0.0891	rs4899371	-3.09	rs4902843	0.028476	6.32	-2.593	435	435	bslmm	0.048109	3.09e-15	-2.882	0.00395
Lung	./GTEx.Lung//Lung/Lung.ENSG00000148337.15.wgt.RDat	CIZ1	9	131000000	131000000	0.185	rs3892074	3.35	rs10987913	0.0671	5.51	2.808	320	2	lasso	0.046516	1.26e-05	2.8781	0.004001
Peripheral blood	./GTEX.WEIGHT.ST/NTR.BLOOD.RNAARR//NTR.BLOOD.RNAARR/NTR.NBR1.wgt.RDat	NBR1	17	41322464	41363707	0.02541	rs9912203	3.27	rs9646413	0.0332	-6.75	3.17	297	297	blup	0.03205	1.21e-10	-2.8768	0.00402
Lung	./GTEx.Lung//Lung/Lung.ENSG00000259792.1.wgt.RDat	RP11-114H24.6	15	78300000	78300000	0.1734	rs4450363	3.51	rs7167778	0.065725	5.7	2.445	430	26	enet	0.05483	2.22e-06	2.87653	0.00402
Lung	./GTEx.Lung//Lung/Lung.ENSG00000269489.1.wgt.RDat	RP11-98D18.17	1	152000000	152000000	0.0958	rs2769273	-3.05	rs4845629	-0.00224	3.09	-0.439	339	339	blup	0.00886	0.0365	-2.87629	0.004024
Lung	./GTEx.Lung//Lung/Lung.ENSG00000197479.4.wgt.RDat	PCDHB11	5	141000000	141000000	0.1936	rs31874	-4.12	rs643502	0.05372	6.49	2.977	446	7	lasso	0.07803	1.68e-08	2.8748	0.00404
Whole blood	./GTEX.WEIGHT.ST/YFS.BLOOD.RNAARR//YFS.BLOOD.RNAARR/YFS.CLEC10A.wgt.RDat	CLEC10A	17	6977856	6983626	0.1325	rs444207	3.16	rs2455548	0.05805	-9.61	3.001	468	6	lasso	0.1151	1.31e-35	-2.87347	0.00406
Whole blood	./GTEX.WEIGHT.ST/YFS.BLOOD.RNAARR//YFS.BLOOD.RNAARR/YFS.B9D2.wgt.RDat	B9D2	19	41860326	41870078	0.03017	rs12984866	-3.79	rs1046909	0.0161	5.04	2.527	368	16	enet	0.018898	5.59e-07	2.8698	0.004107
Peripheral blood	./GTEX.WEIGHT.ST/NTR.BLOOD.RNAARR//NTR.BLOOD.RNAARR/NTR.OCIAD1.wgt.RDat	OCIAD1	4	48800000	48900000	0.00843	rs955683	-3.3	rs2712156	0.00858	-4.5	-2.731	207	207	bslmm	0.00366	0.0185	2.86911	0.00412
Peripheral blood	./GTEX.WEIGHT.ST/NTR.BLOOD.RNAARR//NTR.BLOOD.RNAARR/NTR.CHURC1.wgt.RDat	CHURC1	14	65400000	65400000	0.0724	rs1886506	3.59	rs10144942	0.050867	9.01	2.779	494	494	bslmm	0.053896	6.62e-17	2.8686	0.00412
Whole blood	./GTEX.WEIGHT.ST/YFS.BLOOD.RNAARR//YFS.BLOOD.RNAARR/YFS.FBXL16.wgt.RDat	FBXL16	16	742500	755829	0.037	rs4589552	-4.16	rs763053	0.0169	-5.67	-3.687	416	416	bslmm	0.02349	2.62e-08	2.86686	0.00415
Peripheral blood	./GTEX.WEIGHT.ST/NTR.BLOOD.RNAARR//NTR.BLOOD.RNAARR/NTR.ZNF502.wgt.RDat	ZNF502	3	44800000	44800000	0.09806	rs6792918	5.94	rs10514710	0.115	12.1	-3.055	363	6	lasso	0.12092	6.84e-37	-2.86638	0.00415
Whole blood	./GTEX.WEIGHT.ST/YFS.BLOOD.RNAARR//YFS.BLOOD.RNAARR/YFS.DAAM1.wgt.RDat	DAAM1	14	59700000	59800000	0.1069	rs4898986	-3.21	rs10083442	0.086	10.58	2.492	659	659	bslmm	0.10306	6.94e-32	2.86235	0.00421
Lung	./GTEx.Lung//Lung/Lung.ENSG00000172554.7.wgt.RDat	SNTG2	2	947000	1370000	0.2981	rs9712145	2.4	rs4312525	0.0142	5.23	1.644	505	505	blup	0.083126	5.7e-09	2.85795	0.00426
Whole blood	./GTEX.WEIGHT.ST/YFS.BLOOD.RNAARR//YFS.BLOOD.RNAARR/YFS.THOC5.wgt.RDat	THOC5	22	29901868	29951205	0.08296	rs132280	-3.3	rs2074948	0.072578	-9.63	2.817	423	11	lasso	0.06708	5.01e-21	-2.85286	0.00433
Lung	./GTEx.Lung//Lung/Lung.ENSG00000164951.11.wgt.RDat	PDP1	8	94900000	94900000	0.073	rs2978130	3.22	rs3133978	0.005014	4	-1.117	433	433	blup	0.038148	7.2e-05	-2.85313	0.00433
Lung	./GTEx.Lung//Lung/Lung.ENSG00000128604.14.wgt.RDat	IRF5	7	129000000	129000000	0.2822	rs730798	-3.45	rs4728142	0.142957	7.76	3.061	338	7	lasso	0.15765	4.28e-16	2.85298	0.004331
Lung	./GTEx.Lung//Lung/Lung.ENSG00000053108.12.wgt.RDat	FSTL4	5	133000000	133000000	0.1716	rs2112585	-3.07	rs7725926	0.123755	-6.95	2.67	647	8	lasso	0.12499	6.57e-13	-2.8501	0.00437
Whole blood	./GTEX.WEIGHT.ST/YFS.BLOOD.RNAARR//YFS.BLOOD.RNAARR/YFS.RAB6B.wgt.RDat	RAB6B	3	134000000	134000000	0.05031	rs1880667	3.02	rs1949881	0.0239	-6.93	2.918	522	12	enet	0.03648	4.62e-12	-2.84348	0.004462
Lung	./GTEx.Lung//Lung/Lung.ENSG00000140323.4.wgt.RDat	DISP2	15	40700000	40700000	0.5835	rs1001528	7.91	rs2289328	0.290429	10.56	2.746	399	8	lasso	0.38973	7.01e-43	2.84216	0.00448
Whole blood	./GTEX.WEIGHT.ST/YFS.BLOOD.RNAARR//YFS.BLOOD.RNAARR/YFS.EBNA1BP2.wgt.RDat	EBNA1BP2	1	43600000	43700000	0.08346	rs1861	-3.38	rs1494904	0.072399	9.93	-2.243	461	9	lasso	0.0742	3.8e-23	-2.84161	0.004489
Whole blood	./GTEX.WEIGHT.ST/YFS.BLOOD.RNAARR//YFS.BLOOD.RNAARR/YFS.XPO6.wgt.RDat	XPO6	16	28109300	28223241	0.0286	rs7205609	3.47	rs205357	0.0283	6.84	2.993	341	3	lasso	0.0319	9.78e-11	2.84164	0.00449
Lung	./GTEx.Lung//Lung/Lung.ENSG00000115363.9.wgt.RDat	EVA1A	2	75700000	75800000	0.1456	rs2539992	-3.99	rs11675369	0.0968	-6.56	-2.287	538	5	lasso	0.096739	3.1e-10	2.83981	0.00451
Whole blood	./GTEX.WEIGHT.ST/YFS.BLOOD.RNAARR//YFS.BLOOD.RNAARR/YFS.GLTSCR1.wgt.RDat	GLTSCR1	19	48111453	48206533	0.05112	rs972800	2.81	rs2974225	0.029	7.14	-2.381	443	443	bslmm	0.037635	2.14e-12	-2.84	0.004512
Peripheral blood	./GTEX.WEIGHT.ST/NTR.BLOOD.RNAARR//NTR.BLOOD.RNAARR/NTR.PCMTD2.wgt.RDat	PCMTD2	20	62887047	62907578	0.0275	rs755017	-4.09	rs17569873	0.0161	-5.26	-2.437	227	3	lasso	0.01647	3.33e-06	2.839	0.004525
Lung	./GTEx.Lung//Lung/Lung.ENSG00000204771.5.wgt.RDat	CTD-3232M19.2	8	145000000	145000000	0.2626	rs13280387	2.67	rs9720889	0.103768	-7.54	-2.409	194	10	lasso	0.160641	2.15e-16	2.83708	0.00455
Lung	./GTEx.Lung//Lung/Lung.ENSG00000224738.1.wgt.RDat	AC099850.1	17	57184283	57195628	0.0511	rs10853008	2.48	rs1971659	0.00514	-4.15	1.582	289	289	blup	0.0196	0.00352	-2.83463	0.00459
Lung	./GTEx.Lung//Lung/Lung.ENSG00000271721.1.wgt.RDat	RP11-337C18.9	1	147000000	147000000	0.0447	rs4132958	-2.73	rs7525703	0.0308	4.45	-1.946	380	380	blup	0.0271	0.00073	-2.83406	0.004596
Lung	./GTEx.Lung//Lung/Lung.ENSG00000177600.4.wgt.RDat	RPLP2	11	810000	813000	0.1995	rs868903	-11.95	rs7478765	0.0539	-6.5	3.2	412	6	lasso	0.093083	6.8e-10	-2.83002	0.00465
Whole blood	./GTEX.WEIGHT.ST/YFS.BLOOD.RNAARR//YFS.BLOOD.RNAARR/YFS.BMF.wgt.RDat	BMF	15	40400000	40400000	0.05617	rs1001528	7.91	rs12913170	0.007221	4.68	2.265	458	3	lasso	0.01869	6.4e-07	2.8259	0.00471
Peripheral blood	./GTEX.WEIGHT.ST/NTR.BLOOD.RNAARR//NTR.BLOOD.RNAARR/NTR.TRDV3.wgt.RDat	TRDV3	14	22900000	22900000	0.0468	rs11846015	-3.25	rs17118064	0.018026	-5.08	-2.281	689	689	bslmm	0.01974	3.88e-07	2.8247	0.00473
Whole blood	./GTEX.WEIGHT.ST/YFS.BLOOD.RNAARR//YFS.BLOOD.RNAARR/YFS.CEP250.wgt.RDat	CEP250	20	34042985	34099804	0.1453	rs224395	-2.99	rs1570841	0.123504	-12.63	-2.852	340	13	lasso	0.13151	9.2e-41	2.82	0.00475
Lung	./GTEx.Lung//Lung/Lung.ENSG00000231816.1.wgt.RDat	RP4-782L23.1	1	60200000	60300000	0.4861	rs11572262	3.77	rs591512	0.239	-9.68	-2.869	395	7	lasso	0.219	2.14e-22	2.82091	0.004789
Whole blood	./GTEX.WEIGHT.ST/YFS.BLOOD.RNAARR//YFS.BLOOD.RNAARR/YFS.ACAT1.wgt.RDat	ACAT1	11	108000000	108000000	0.2022	rs11212676	-3.38	rs12787445	0.212039	17.13	1.801	357	32	enet	0.33631	1.31e-114	2.82093	0.00479
Peripheral blood	./GTEX.WEIGHT.ST/NTR.BLOOD.RNAARR//NTR.BLOOD.RNAARR/NTR.C22orf34.wgt.RDat	C22orf34	22	50013420	50051190	0.145	rs137888	3.63	rs5770594	0.117	12.42	2.869	650	28	enet	0.14744	3.38e-45	2.8151	0.00488
Lung	./GTEx.Lung//Lung/Lung.ENSG00000187720.10.wgt.RDat	THSD4	15	71400000	72100000	0.0994	rs2028467	3.41	rs8031201	0.01239	-4.33	2.782	435	5	lasso	0.01754	0.00548	-2.81223	0.00492
Whole blood	./GTEX.WEIGHT.ST/YFS.BLOOD.RNAARR//YFS.BLOOD.RNAARR/YFS.RFWD3.wgt.RDat	RFWD3	16	74655292	74700779	0.2264	rs2078330	3.11	rs7205258	0.258	-18.35	-2.287	368	44	enet	0.31478	7.49e-106	2.81171	0.00493
Lung	./GTEx.Lung//Lung/Lung.ENSG00000197062.7.wgt.RDat	RP5-874C20.3	6	28234788	28245974	0.1291	rs9295747	3.08	rs1778508	0.0887	-6.62	2.488	426	6	lasso	0.1327	1.19e-13	-2.8042	0.00504
Whole blood	./GTEX.WEIGHT.ST/YFS.BLOOD.RNAARR//YFS.BLOOD.RNAARR/YFS.PREP.wgt.RDat	PREP	6	106000000	106000000	0.04115	rs17065714	-3.43	rs1149316	0.0196	-5.52	-2.439	463	463	bslmm	0.0168	2.24e-06	2.80094	0.005095
Peripheral blood	./GTEX.WEIGHT.ST/NTR.BLOOD.RNAARR//NTR.BLOOD.RNAARR/NTR.TRIM4.wgt.RDat	TRIM4	7	99500000	99500000	0.11006	rs6963345	7.5	rs2572009	0.141509	13.4	2.531	280	23	enet	0.13912	1.45e-42	2.79826	0.00514
Whole blood	./GTEX.WEIGHT.ST/YFS.BLOOD.RNAARR//YFS.BLOOD.RNAARR/YFS.ZNF823.wgt.RDat	ZNF823	19	11832080	11849824	0.02792	rs10426047	-3.71	rs286268	0.00148	4.25	1.65	310	10	enet	0.007524	0.00118	2.7942	0.005203
Lung	./GTEx.Lung//Lung/Lung.ENSG00000160299.12.wgt.RDat	PCNT	21	47744036	47865682	0.0808	rs2839226	-3.6	rs2277824	0.054831	-5.07	-2.802	454	5	lasso	0.04006	4.84e-05	2.793	0.00522
Whole blood	./GTEX.WEIGHT.ST/YFS.BLOOD.RNAARR//YFS.BLOOD.RNAARR/YFS.STX7.wgt.RDat	STX7	6	133000000	133000000	0.17734	rs737454	3.34	rs9493341	0.111	12.02	1.989	556	16	enet	0.147	1.1e-45	2.78721	0.005316
Peripheral blood	./GTEX.WEIGHT.ST/NTR.BLOOD.RNAARR//NTR.BLOOD.RNAARR/NTR.DOK6.wgt.RDat	DOK6	18	67068283	67516323	0.1828	rs12969657	-2.84	rs1790588	0.179464	14.98	-2.821	688	5	lasso	0.18144	3.24e-56	-2.7873	0.00532
Lung	./GTEx.Lung//Lung/Lung.ENSG00000136982.5.wgt.RDat	DSCC1	8	121000000	121000000	0.3685	rs2037346	-6.02	rs7815122	0.218995	-9.37	-2.802	454	7	lasso	0.232368	7.68e-24	2.78728	0.00532
Whole blood	./GTEX.WEIGHT.ST/YFS.BLOOD.RNAARR//YFS.BLOOD.RNAARR/YFS.FMO5.wgt.RDat	FMO5	1	147000000	147000000	0.12169	rs4132958	-2.73	rs7555913	0.02482	6.87	-2.581	368	368	bslmm	0.0624	1.26e-19	-2.78603	0.005336
Lung	./GTEx.Lung//Lung/Lung.ENSG00000169242.7.wgt.RDat	EFNA1	1	155000000	155000000	0.1191	rs10908454	3.69	rs4246529	0.0526	-5.1	2.642	356	3	lasso	0.0653	2.46e-07	-2.78469	0.005358
Whole blood	./GTEX.WEIGHT.ST/YFS.BLOOD.RNAARR//YFS.BLOOD.RNAARR/YFS.LILRA5.wgt.RDat	LILRA5	19	54818353	54824409	0.1976	rs10427043	-2.99	rs651279	0.0588	-8.79	-2.257	404	59	enet	0.131815	7.35e-41	2.7839	0.00537
Whole blood	./GTEX.WEIGHT.ST/YFS.BLOOD.RNAARR//YFS.BLOOD.RNAARR/YFS.CD3G.wgt.RDat	CD3G	11	118000000	118000000	0.0465	rs1715421	-3.73	rs876479	0.002018	4.13	0.046	489	489	bslmm	0.03268	5.8e-11	-2.78224	0.0054
Lung	./GTEx.Lung//Lung/Lung.ENSG00000071246.6.wgt.RDat	VASH1	14	77200000	77200000	0.1835	rs1990737	3.35	rs2075772	0.025	4.81	-2.18	565	4	lasso	0.04684	1.18e-05	-2.7806	0.00543
Peripheral blood	./GTEX.WEIGHT.ST/NTR.BLOOD.RNAARR//NTR.BLOOD.RNAARR/NTR.CIAO1.wgt.RDat	CIAO1	2	96900000	96900000	0.01997	rs4826	2.92	rs4907310	0.0177	5.53	2.78	155	4	lasso	0.015232	7.52e-06	2.77921	0.00545
Lung	./GTEx.Lung//Lung/Lung.ENSG00000248508.2.wgt.RDat	SRP14-AS1	15	40300000	40400000	0.5397	rs1001528	7.91	rs8041057	0.313875	-10.98	2.593	449	7	lasso	0.31911	8.39e-34	-2.77776	0.00547
Whole blood	./GTEX.WEIGHT.ST/YFS.BLOOD.RNAARR//YFS.BLOOD.RNAARR/YFS.ABHD11.wgt.RDat	ABHD11	7	73200000	73200000	0.06922	rs4304220	3.75	rs4324825	0.0593	-9.57	2.12	263	3	lasso	0.08002	6.9e-25	-2.77398	0.005537
Lung	./GTEx.Lung//Lung/Lung.ENSG00000204965.4.wgt.RDat	PCDHA5	5	140000000	140000000	0.0434	rs31874	-4.12	rs251370	0.015822	3.87	-3.155	376	376	blup	0.0295	0.000438	-2.7706	0.00559
Peripheral blood	./GTEX.WEIGHT.ST/NTR.BLOOD.RNAARR//NTR.BLOOD.RNAARR/NTR.AP3S2.wgt.RDat	AP3S2	15	90400000	90400000	0.16551	rs16943244	3.14	rs1371135	0.11161	12.34	-2.321	429	26	enet	0.14145	2.67e-43	-2.77	0.00561
Lung	./GTEx.Lung//Lung/Lung.ENSG00000078319.7.wgt.RDat	PMS2P1	7	99900000	99900000	0.0729	rs6963345	7.5	rs6945952	0.062823	-5.36	2.11	301	4	lasso	0.05516	2.07e-06	-2.76879	0.005627
Whole blood	./GTEX.WEIGHT.ST/YFS.BLOOD.RNAARR//YFS.BLOOD.RNAARR/YFS.RNF114.wgt.RDat	RNF114	20	48552948	48570429	0.0776	rs4811028	-3.65	rs652217	0.03564	7.25	2.991	442	442	bslmm	0.03668	4.04e-12	2.77	0.00565
Whole blood	./GTEX.WEIGHT.ST/YFS.BLOOD.RNAARR//YFS.BLOOD.RNAARR/YFS.SMARCD3.wgt.RDat	SMARCD3	7	151000000	151000000	0.04975	rs6972955	2.65	rs122815	0.0213	5.39	-2.287	545	545	bslmm	0.03236	7.2e-11	-2.76548	0.005684
Whole blood	./GTEX.WEIGHT.ST/YFS.BLOOD.RNAARR//YFS.BLOOD.RNAARR/YFS.ANAPC5.wgt.RDat	ANAPC5	12	122000000	122000000	0.0311	rs10849829	2.88	rs1169961	0.00958	-4.57	2.253	401	401	bslmm	0.01667	2.47e-06	-2.76487	0.005694
Whole blood	./GTEX.WEIGHT.ST/YFS.BLOOD.RNAARR//YFS.BLOOD.RNAARR/YFS.DDAH2.wgt.RDat	DDAH2	6	31694815	31698394	0.2034	rs2075800	-3.88	rs9267576	0.07566	10.79	2.213	222	222	bslmm	0.13126	1.1e-40	2.7644	0.005703
Whole blood	./GTEX.WEIGHT.ST/YFS.BLOOD.RNAARR//YFS.BLOOD.RNAARR/YFS.HLA-DRB1.wgt.RDat	HLA-DRB1	6	32546546	32557625	0.7554	rs4713598	-3.6	rs9270856	0.701464	29.76	2.456	225	46	enet	0.73682	0	2.7617	0.00575
Whole blood	./GTEX.WEIGHT.ST/YFS.BLOOD.RNAARR//YFS.BLOOD.RNAARR/YFS.TPP2.wgt.RDat	TPP2	13	103000000	103000000	0.044	rs3918333	-3.14	rs1887354	0.042147	-7.41	-2.356	709	7	enet	0.04078	2.62e-13	2.7565	0.005842
Lung	./GTEx.Lung//Lung/Lung.ENSG00000010270.9.wgt.RDat	STARD3NL	7	38200000	38300000	0.2039	rs2191311	3.95	rs11771853	0.131746	-7.4	2.818	631	2	lasso	0.12713	4.09e-13	-2.75586	0.005854
Whole blood	./GTEX.WEIGHT.ST/YFS.BLOOD.RNAARR//YFS.BLOOD.RNAARR/YFS.TRIM4.wgt.RDat	TRIM4	7	99500000	99500000	0.15535	rs6963345	7.5	rs2572019	0.241	-17.61	2.614	276	17	enet	0.24086	9.7e-78	-2.75547	0.005861
Whole blood	./GTEX.WEIGHT.ST/YFS.BLOOD.RNAARR//YFS.BLOOD.RNAARR/YFS.ARPC5.wgt.RDat	ARPC5	1	184000000	184000000	0.1229	rs12130615	3.86	rs2333686	0.187895	15.99	-2.518	518	21	enet	0.217	4.25e-69	-2.75135	0.005935
Lung	./GTEx.Lung//Lung/Lung.ENSG00000179344.12.wgt.RDat	HLA-DQB1	6	32627244	32636160	0.8485	rs9271055	3.96	rs1063355	0.531	14.29	2.2399	221	14	lasso	0.6076	2.05e-79	2.75021	0.00596
Whole blood	./GTEX.WEIGHT.ST/YFS.BLOOD.RNAARR//YFS.BLOOD.RNAARR/YFS.ZNF35.wgt.RDat	ZNF35	3	44700000	44700000	0.15722	rs6792918	5.94	rs17554407	0.0629	-9.48	2.103	327	327	bslmm	0.11726	2.79e-36	-2.7469	0.006016
Lung	./GTEx.Lung//Lung/Lung.ENSG00000115956.9.wgt.RDat	PLEK	2	68600000	68600000	0.097	rs7566701	2.84	rs12713624	0.0168	-3.88	2.669	515	4	lasso	0.025149	0.00109	-2.74588	0.00603
Peripheral blood	./GTEX.WEIGHT.ST/NTR.BLOOD.RNAARR//NTR.BLOOD.RNAARR/NTR.OBFC1.wgt.RDat	OBFC1	10	106000000	106000000	0.02558	rs10748858	-4.76	rs9420907	-0.000484	-3.14	-4.259	432	432	bslmm	0.00263	0.0389	2.74431	0.00606
Lung	./GTEx.Lung//Lung/Lung.ENSG00000250286.1.wgt.RDat	RP11-94C24.8	17	48614655	48616115	0.1013	rs1122634	-3.18	rs3785915	0.0818	5.85	-2.534	468	2	lasso	0.0679	1.43e-07	-2.74151	0.00612
Lung	./GTEx.Lung//Lung/Lung.ENSG00000047056.10.wgt.RDat	WDR37	10	1100000	1180000	0.0982	rs6560861	4.16	rs11250253	0.00762	-3.84	3.062	517	517	blup	0.022069	0.00209	-2.7363	0.00621
Whole blood	./GTEX.WEIGHT.ST/YFS.BLOOD.RNAARR//YFS.BLOOD.RNAARR/YFS.DCLRE1B.wgt.RDat	DCLRE1B	1	114000000	114000000	0.23426	rs10108	3.15	rs878129	0.345578	20.91	2.704	466	7	lasso	0.343	1.62e-117	2.73541	0.00623
Lung	./GTEx.Lung//Lung/Lung.ENSG00000137877.8.wgt.RDat	SPTBN5	15	42100000	42200000	0.5832	rs1113333	-3.32	rs1209334	0.426264	-12.76	2.66	418	33	enet	0.47921	5.23e-56	-2.73375	0.00626
Whole blood	./GTEX.WEIGHT.ST/YFS.BLOOD.RNAARR//YFS.BLOOD.RNAARR/YFS.SETDB2.wgt.RDat	SETDB2	13	50000000	50100000	0.1176	rs1998782	3.59	rs2057414	0.128617	-12.86	-1.979	412	22	enet	0.14788	5.34e-46	2.7329	0.006278
Whole blood	./GTEX.WEIGHT.ST/YFS.BLOOD.RNAARR//YFS.BLOOD.RNAARR/YFS.CAPN12.wgt.RDat	CAPN12	19	39220827	39260544	0.38398	rs8111996	3.41	rs35335944	0.181	-15.21	2.283	415	59	enet	0.29095	1.79e-96	-2.7304	0.006326
Lung	./GTEx.Lung//Lung/Lung.ENSG00000261172.1.wgt.RDat	RP11-356C4.5	16	90176982	90234633	0.0838	rs2241032	2.81	rs12925933	0.007702	-4.05	2.516	210	3	lasso	0.00756	0.0489	-2.72803	0.006371
Whole blood	./GTEX.WEIGHT.ST/YFS.BLOOD.RNAARR//YFS.BLOOD.RNAARR/YFS.ARNT.wgt.RDat	ARNT	1	151000000	151000000	0.08436	rs11204675	-4.57	rs11204725	0.128461	12.82	-2.983	305	11	enet	0.132	4.67e-41	-2.72525	0.006425
Whole blood	./GTEX.WEIGHT.ST/YFS.BLOOD.RNAARR//YFS.BLOOD.RNAARR/YFS.HSF1.wgt.RDat	HSF1	8	146000000	146000000	0.073	rs13280387	2.67	rs4977219	0.0777	-10.06	-2.54	163	2	lasso	0.0822	1.53e-25	2.72415	0.00645
Lung	./GTEx.Lung//Lung/Lung.ENSG00000269937.1.wgt.RDat	RP11-20I23.8	16	2611472	2615097	0.17	rs7201584	2.48	rs11646366	0.087267	6.59	2.262	294	20	enet	0.0879	2.06e-09	2.72219	0.006485
Lung	./GTEx.Lung//Lung/Lung.ENSG00000222014.4.wgt.RDat	RAB6C	2	131000000	131000000	0.1037	rs12986737	2.88	rs1922633	0.045	-4.34	-0.783	257	257	blup	0.044419	1.95e-05	2.71958	0.00654
Lung	./GTEx.Lung//Lung/Lung.ENSG00000157653.7.wgt.RDat	C9orf43	9	116000000	116000000	0.108	rs518636	-3.17	rs7856689	0.054746	-5.27	-2.714	565	3	lasso	0.044461	1.93e-05	2.7194	0.006541
Lung	./GTEx.Lung//Lung/Lung.ENSG00000242616.3.wgt.RDat	GNG10	9	114000000	114000000	0.4081	rs7045644	-3.98	rs7045665	0.325091	11.26	2.905	505	10	lasso	0.321813	3.93e-34	2.7138	0.006652
Whole blood	./GTEX.WEIGHT.ST/YFS.BLOOD.RNAARR//YFS.BLOOD.RNAARR/YFS.ZYX.wgt.RDat	ZYX	7	143000000	143000000	0.6868	rs4725612	-2.94	rs2242601	0.274	-18.66	-2.084	253	49	enet	0.49049	4.42e-187	2.71069	0.006714
Lung	./GTEx.Lung//Lung/Lung.ENSG00000144021.2.wgt.RDat	CIAO1	2	96900000	96900000	0.1108	rs4826	2.92	rs17420101	0.118	-7.27	2.79	154	6	lasso	0.130433	1.97e-13	-2.70919	0.00674
Peripheral blood	./GTEX.WEIGHT.ST/NTR.BLOOD.RNAARR//NTR.BLOOD.RNAARR/NTR.PIK3R3.wgt.RDat	PIK3R3	1	46500000	46600000	0.01261	rs6694340	2.93	rs1707336	0.0186	5.01	2.696	366	2	lasso	0.016018	4.48e-06	2.70478	0.00683
Lung	./GTEx.Lung//Lung/Lung.ENSG00000132821.7.wgt.RDat	VSTM2L	20	36531499	36573752	0.2214	rs5741816	3.19	rs2273349	0.204	-8.95	-2.663	483	3	lasso	0.194539	7.8e-20	2.7045	0.006841
Lung	./GTEx.Lung//Lung/Lung.ENSG00000235111.1.wgt.RDat	RP1-29C18.8	22	50006305	50009364	0.3286	rs137888	3.63	rs739236	0.237579	9.83	2.391	643	6	lasso	0.24512	3.11e-25	2.70313	0.00687
Whole blood	./GTEX.WEIGHT.ST/YFS.BLOOD.RNAARR//YFS.BLOOD.RNAARR/YFS.METRN.wgt.RDat	METRN	16	765115	769655	0.0533	rs4589552	-4.16	rs12448432	0.0594	9.17	-2.711	416	2	lasso	0.05831	1.96e-18	-2.70108	0.00691
Lung	./GTEx.Lung//Lung/Lung.ENSG00000226942.2.wgt.RDat	IL9RP3	16	79336	88321	0.4713	rs41340949	3.76	rs8466	0.122177	-7.04	1.034	233	5	lasso	0.17369	1.06e-17	-2.6984	0.006967
Lung	./GTEx.Lung//Lung/Lung.ENSG00000161999.7.wgt.RDat	JMJD8	16	731671	734529	0.2311	rs4589552	-4.16	rs17850290	0.130229	7.45	2.807	453	4	lasso	0.12663	4.57e-13	2.698	0.006976
Peripheral blood	./GTEX.WEIGHT.ST/NTR.BLOOD.RNAARR//NTR.BLOOD.RNAARR/NTR.C16orf13.wgt.RDat	C16orf13	16	684428	686366	0.01705	rs4589552	-4.16	rs7203312	0.0124	-5.04	0.873	349	2	lasso	0.0152	7.7e-06	-2.69447	0.00705
Lung	./GTEx.Lung//Lung/Lung.ENSG00000122557.5.wgt.RDat	HERPUD2	7	35700000	35700000	0.1563	rs2726049	3.07	rs10275291	0.091594	6.72	2.938	543	19	enet	0.0926	7.54e-10	2.68787	0.007191
Lung	./GTEx.Lung//Lung/Lung.ENSG00000266936.1.wgt.RDat	CTC-215O4.4	19	11121593	11126687	0.0709	rs8108051	2.91	rs4804524	0.00517	3.68	0.601	397	397	blup	0.00434	0.104	2.68605	0.00723
Lung	./GTEx.Lung//Lung/Lung.ENSG00000260528.2.wgt.RDat	FAM157C	16	90168679	90244752	0.1324	rs2241032	2.81	rs12925933	0.045198	-4.73	2.516	234	3	lasso	0.02263	0.00186	-2.68486	0.007256
Whole blood	./GTEX.WEIGHT.ST/YFS.BLOOD.RNAARR//YFS.BLOOD.RNAARR/YFS.ZNF689.wgt.RDat	ZNF689	16	30613879	30635333	0.064	rs4889651	-3.08	rs7197475	0.0443	-7.67	-2.548	185	5	lasso	0.05855	1.67e-18	2.68323	0.00729
Whole blood	./GTEX.WEIGHT.ST/YFS.BLOOD.RNAARR//YFS.BLOOD.RNAARR/YFS.MAD1L1.wgt.RDat	MAD1L1	7	1860000	2270000	0.38904	rs10950503	6.79	rs3778973	0.0565	9.83	1.708	511	107	enet	0.18818	2.56e-59	2.67811	0.007404
Lung	./GTEx.Lung//Lung/Lung.ENSG00000184988.4.wgt.RDat	TMEM106A	17	41363854	41372061	0.0551	rs9912203	3.27	rs11657004	0.0394	-4.64	3.228	298	298	blup	0.0319	0.000266	-2.67261	0.00753
Lung	./GTEx.Lung//Lung/Lung.ENSG00000196652.7.wgt.RDat	ZKSCAN5	7	99100000	99100000	0.1292	rs4727443	6.55	rs11973801	0.031627	-4.74	0.552	315	315	blup	0.03232	0.000243	-2.6719	0.007542
Peripheral blood	./GTEX.WEIGHT.ST/NTR.BLOOD.RNAARR//NTR.BLOOD.RNAARR/NTR.DIS3L.wgt.RDat	DIS3L	15	66600000	66600000	0.05574	rs17851970	-3.59	rs17851970	0.011275	5.18	-3.594	510	510	blup	0.03389	3.62e-11	-2.6697	0.00759
Lung	./GTEx.Lung//Lung/Lung.ENSG00000134265.8.wgt.RDat	NAPG	18	10525902	10552757	0.4105	rs367024	3.6	rs484583	0.320816	11.1	2.149	676	38	enet	0.331472	2.54e-35	2.67	0.00762
Lung	./GTEx.Lung//Lung/Lung.ENSG00000083857.9.wgt.RDat	FAT1	4	188000000	188000000	0.1658	rs11736358	2.58	rs1583219	0.0863	-5.92	2.561	529	4	lasso	0.076033	2.57e-08	-2.66468	0.00771
Peripheral blood	./GTEX.WEIGHT.ST/NTR.BLOOD.RNAARR//NTR.BLOOD.RNAARR/NTR.DNAJB5.wgt.RDat	DNAJB5	9	35000000	35000000	0.01548	rs2812373	2.91	rs586017	0.010519	4.63	1.127	338	338	bslmm	0.01004	0.000234	2.6602	0.00781
Lung	./GTEx.Lung//Lung/Lung.ENSG00000138286.10.wgt.RDat	FAM149B1	10	74900000	75000000	0.2277	rs16930701	-2.45	rs11000637	0.0347	4.54	-1.9	225	225	blup	0.031025	0.000319	-2.6599	0.00782
Lung	./GTEx.Lung//Lung/Lung.ENSG00000172456.12.wgt.RDat	FGGY	1	59800000	60200000	0.1991	rs17119164	-3.05	rs591512	0.124	7.19	-2.869	394	4	lasso	0.126	5.33e-13	-2.65786	0.007864
Lung	./GTEx.Lung//Lung/Lung.ENSG00000113593.7.wgt.RDat	PPWD1	5	64900000	64900000	0.1803	rs6862580	-3.25	rs460262	0.197452	9.01	2.556	418	28	enet	0.19612	5.34e-20	2.6576	0.00787
Whole blood	./GTEX.WEIGHT.ST/YFS.BLOOD.RNAARR//YFS.BLOOD.RNAARR/YFS.WDR24.wgt.RDat	WDR24	16	734622	740444	0.0202	rs4589552	-4.16	rs4984913	0.00592	4.28	-3.485	408	408	bslmm	0.00465	0.00876	-2.65729	0.00788
Whole blood	./GTEX.WEIGHT.ST/YFS.BLOOD.RNAARR//YFS.BLOOD.RNAARR/YFS.FAM117B.wgt.RDat	FAM117B	2	203000000	204000000	0.46702	rs7581601	3.36	rs1971740	0.525	-25.77	2.976	287	14	lasso	0.566726	1.72e-231	-2.65327	0.00797
Lung	./GTEx.Lung//Lung/Lung.ENSG00000131778.13.wgt.RDat	CHD1L	1	147000000	147000000	0.268	rs4132958	-2.73	rs10793652	0.106	-6.67	-2.209	407	8	lasso	0.111	1.53e-11	2.65087	0.008028
Lung	./GTEx.Lung//Lung/Lung.ENSG00000259630.2.wgt.RDat	CTD-2262B20.1	15	86000000	86000000	0.2038	rs16941157	6.4	rs17552971	0.163226	-8.08	-2.558	540	8	lasso	0.14875	3.24e-15	2.64697	0.00812
Lung	./GTEx.Lung//Lung/Lung.ENSG00000254184.3.wgt.RDat	TYW1B	7	72000000	72300000	0.532	rs10950308	3.38	rs7792924	0.516656	14.05	-2.607	133	5	lasso	0.51017	4.45e-61	-2.64435	0.008185
Whole blood	./GTEX.WEIGHT.ST/YFS.BLOOD.RNAARR//YFS.BLOOD.RNAARR/YFS.AGPAT5.wgt.RDat	AGPAT5	8	6570000	6620000	0.0315	rs4841082	3.4	rs2911977	-0.000594	4.51	0.718	755	755	blup	0.00748	0.00122	-2.64008	0.00829
Lung	./GTEx.Lung//Lung/Lung.ENSG00000241186.3.wgt.RDat	TDGF1	3	46600000	46700000	0.4211	rs12485875	2.89	rs3806702	0.291	10.55	-2.659	374	3	lasso	0.28663	6.19e-30	-2.63953	0.0083
Lung	./GTEx.Lung//Lung/Lung.ENSG00000154917.6.wgt.RDat	RAB6B	3	134000000	134000000	0.1146	rs1880667	3.02	rs2715627	-0.000555	-3.88	-0.707	494	26	enet	0.01364	0.0127	2.63948	0.0083
Lung	./GTEx.Lung//Lung/Lung.ENSG00000146833.11.wgt.RDat	TRIM4	7	99500000	99500000	0.4001	rs6963345	7.5	rs2572019	0.401199	-12.65	2.614	270	2	lasso	0.41671	1.26e-46	-2.63811	0.008337
Lung	./GTEx.Lung//Lung/Lung.ENSG00000068784.8.wgt.RDat	SRBD1	2	45600000	45800000	0.1084	rs3770295	-3.59	rs2344658	0.034	-5.1	-2.6348	677	1	lasso	0.034069	0.000169	2.63477	0.00842
Peripheral blood	./GTEX.WEIGHT.ST/NTR.BLOOD.RNAARR//NTR.BLOOD.RNAARR/NTR.DDAH2.wgt.RDat	DDAH2	6	31694503	31698040	0.0166	rs2075800	-3.88	rs389883	0.002192	3.97	2.352	239	239	bslmm	0.00789	0.000995	2.6337	0.00845
Lung	./GTEx.Lung//Lung/Lung.ENSG00000128928.4.wgt.RDat	IVD	15	40700000	40700000	0.3786	rs1001528	7.91	rs17672041	0.26022	-10.06	2.849	386	11	lasso	0.25562	2.12e-26	-2.63304	0.00846
Whole blood	./GTEX.WEIGHT.ST/YFS.BLOOD.RNAARR//YFS.BLOOD.RNAARR/YFS.HKR1.wgt.RDat	HKR1	19	37803739	37860267	0.04255	rs10422527	2.9	rs320881	0.049	-8.19	-2.036	305	305	blup	0.049746	6.37e-16	2.6325	0.008477
Lung	./GTEx.Lung//Lung/Lung.ENSG00000231721.2.wgt.RDat	MKLN1-AS1	7	131000000	131000000	0.1465	rs16873941	-2.71	rs1025106	-0.001849	-3.86	-1.387	461	461	blup	0.01849	0.00447	2.6324	0.008478
Lung	./GTEx.Lung//Lung/Lung.ENSG00000163125.11.wgt.RDat	RPRD2	1	150000000	150000000	0.0856	rs11204675	-4.57	rs942453	0.00397	4.76	2.096	266	266	blup	0.0367	9.81e-05	2.63133	0.008505
Whole blood	./GTEX.WEIGHT.ST/YFS.BLOOD.RNAARR//YFS.BLOOD.RNAARR/YFS.HEBP2.wgt.RDat	HEBP2	6	139000000	139000000	0.18807	rs4896353	-3.09	rs7740144	0.196	-15.77	-2.261	459	459	bslmm	0.237	2.25e-76	2.63076	0.008519
Lung	./GTEx.Lung//Lung/Lung.ENSG00000139631.14.wgt.RDat	CSAD	12	53600000	53600000	0.1713	rs4531558	-4.32	rs7304044	0.0316	-5.18	-2.896	478	13	lasso	0.0453	1.62e-05	2.63	0.00859
Lung	./GTEx.Lung//Lung/Lung.ENSG00000181638.13.wgt.RDat	ZFP41	8	144000000	144000000	0.1491	rs2450771	-3.22	rs7386971	0.06544	5.54	1.751	389	389	blup	0.06158	5.39e-07	2.62289	0.00872
Lung	./GTEx.Lung//Lung/Lung.ENSG00000114650.14.wgt.RDat	SCAP	3	47500000	47500000	0.2734	rs12485875	2.89	rs2306628	0.0296	4.45	-1.743	146	4	lasso	0.06117	5.88e-07	-2.62202	0.00874
Lung	./GTEx.Lung//Lung/Lung.ENSG00000145990.6.wgt.RDat	GFOD1	6	13400000	13500000	0.1535	rs2560775	2.74	rs2841527	0.0633	-5.75	2.68	495	6	lasso	0.04999	6.09e-06	-2.62	0.00879
Whole blood	./GTEX.WEIGHT.ST/YFS.BLOOD.RNAARR//YFS.BLOOD.RNAARR/YFS.SLC27A2.wgt.RDat	SLC27A2	15	50500000	50500000	0.03411	rs2414010	-2.98	rs12442787	0.003314	4.55	-2.364	448	448	blup	0.02168	8.75e-08	-2.61687	0.00887
Lung	./GTEx.Lung//Lung/Lung.ENSG00000196653.7.wgt.RDat	ZNF502	3	44800000	44800000	0.373	rs6792918	5.94	rs10514710	0.261	10.03	-3.055	370	4	lasso	0.25833	1.06e-26	-2.61628	0.00889
Lung	./GTEx.Lung//Lung/Lung.ENSG00000267049.1.wgt.RDat	AC002398.13	19	36261653	36261930	0.2019	rs7247057	3.71	rs120960	0.0487	5.2	2.285	431	44	enet	0.0418	3.33e-05	2.61597	0.008897
Lung	./GTEx.Lung//Lung/Lung.ENSG00000172992.7.wgt.RDat	DCAKD	17	43100708	43138473	0.4061	rs17631676	-6.57	rs7225329	0.136	-8.09	2.59	326	32	enet	0.266	1.45e-27	-2.61512	0.00892
Lung	./GTEx.Lung//Lung/Lung.ENSG00000155592.11.wgt.RDat	ZKSCAN2	16	25247322	25269252	0.1241	rs16974591	3.03	rs8050682	0.095446	6.16	2.708	433	4	lasso	0.08929	1.53e-09	2.61389	0.008952
Whole blood	./GTEX.WEIGHT.ST/YFS.BLOOD.RNAARR//YFS.BLOOD.RNAARR/YFS.SLC35F5.wgt.RDat	SLC35F5	2	114000000	115000000	0.07351	rs11123205	-3.73	rs1584434	0.0489	8.54	-2.559	325	33	enet	0.067773	3.13e-21	-2.61115	0.00902
Lung	./GTEx.Lung//Lung/Lung.ENSG00000166997.3.wgt.RDat	CNPY4	7	99700000	99700000	0.2322	rs6963345	7.5	rs941289	0.051906	-4.72	4.388	279	279	blup	0.08615	2.99e-09	-2.60897	0.009081
Whole blood	./GTEX.WEIGHT.ST/YFS.BLOOD.RNAARR//YFS.BLOOD.RNAARR/YFS.SRI.wgt.RDat	SRI	7	87800000	87900000	0.72088	rs17251003	-2.7	rs1063964	0.662	28.92	2.612	343	6	lasso	0.6623	9.16e-300	2.6045	0.009201
Whole blood	./GTEX.WEIGHT.ST/YFS.BLOOD.RNAARR//YFS.BLOOD.RNAARR/YFS.TMEM69.wgt.RDat	TMEM69	1	46200000	46200000	0.02147	rs6694340	2.93	rs12732188	0.007488	4.23	0.432	294	294	bslmm	0.0101	0.000207	2.60343	0.00923
Peripheral blood	./GTEX.WEIGHT.ST/NTR.BLOOD.RNAARR//NTR.BLOOD.RNAARR/NTR.TMEM80.wgt.RDat	TMEM80	11	696000	705000	0.00973	rs7934606	10.9	rs4963126	0.00513	-4.27	2.45	456	5	enet	0.00261	0.0394	-2.60139	0.009285
Lung	./GTEx.Lung//Lung/Lung.ENSG00000259668.1.wgt.RDat	RP11-707P17.2	15	51700000	51800000	0.1526	rs11634955	2.84	rs2459399	0.005475	4.06	1.753	485	485	blup	0.03791	7.57e-05	2.60014	0.00932
Lung	./GTEx.Lung//Lung/Lung.ENSG00000101407.8.wgt.RDat	TTI1	20	36611409	36661870	0.2286	rs5741816	3.19	rs6013504	0.0596	5.58	-0.935	482	482	blup	0.105196	4.99e-11	-2.5966	0.009416
Lung	./GTEx.Lung//Lung/Lung.ENSG00000262877.3.wgt.RDat	RP11-1055B8.4	17	79361930	79364056	0.5215	rs11150803	-2.65	rs11655604	0.256	-10	-2.124	362	41	enet	0.31	1.15e-32	2.59464	0.00947
Whole blood	./GTEX.WEIGHT.ST/YFS.BLOOD.RNAARR//YFS.BLOOD.RNAARR/YFS.GLS.wgt.RDat	GLS	2	192000000	192000000	0.08489	rs1921903	3.89	rs13395505	0.0843	10.42	2.579	355	8	lasso	0.083903	4.69e-26	2.59073	0.00958
Lung	./GTEx.Lung//Lung/Lung.ENSG00000235878.4.wgt.RDat	AP001468.1	21	47612391	47613673	0.4168	rs2839226	-3.6	rs2254522	0.269269	-10.21	-1.945	492	26	enet	0.2838	1.32e-29	2.5905	0.00958
Lung	./GTEx.Lung//Lung/Lung.ENSG00000236577.1.wgt.RDat	SNRPGP14	13	50100000	50100000	0.1375	rs1998782	3.59	rs7995283	0.049138	-4.57	2.417	399	14	enet	0.057871	1.17e-06	-2.58892	0.00963
Lung	./GTEx.Lung//Lung/Lung.ENSG00000259531.2.wgt.RDat	RP11-295H24.3	15	49700000	49700000	0.1428	rs12592277	-3.27	rs1055254	0.132846	7.28	-2.543	336	3	lasso	0.12506	6.47e-13	-2.58632	0.0097
Lung	./GTEx.Lung//Lung/Lung.ENSG00000196963.2.wgt.RDat	PCDHB16	5	141000000	141000000	0.4607	rs31874	-4.12	rs1528587	0.30185	-10.79	1.654	445	30	enet	0.28937	2.97e-30	-2.5824	0.00981
Lung	./GTEx.Lung//Lung/Lung.ENSG00000145723.12.wgt.RDat	GIN1	5	102000000	102000000	0.0492	rs1363786	3.6	rs39666	0.004816	3.83	-1.753	320	320	blup	0.01115	0.0219	-2.5802	0.00987
Lung	./GTEx.Lung//Lung/Lung.ENSG00000113595.10.wgt.RDat	TRIM23	5	64900000	64900000	0.1797	rs6862580	-3.25	rs27141	0.103543	7.08	2.565	391	4	lasso	0.09712	2.86e-10	2.5805	0.00987
Lung	./GTEx.Lung//Lung/Lung.ENSG00000187513.8.wgt.RDat	GJA4	1	35300000	35300000	0.2126	rs2184187	3.27	rs4653091	-0.00124	3.45	1.188	383	383	blup	0.0284	0.000554	2.57971	0.009888
Whole blood	./GTEX.WEIGHT.ST/YFS.BLOOD.RNAARR//YFS.BLOOD.RNAARR/YFS.MGA.wgt.RDat	MGA	15	41900000	42100000	0.00988	rs692390	3.73	rs494490	0.001645	4.04	-0.989	454	454	blup	0.0018	0.0707	-2.57781	0.00994
Lung	./GTEx.Lung//Lung/Lung.ENSG00000269825.1.wgt.RDat	CTD-3099C6.9	19	53153690	53156537	0.1833	rs3745181	3.06	rs4802984	0.0672	6.47	-2.229	468	9	enet	0.087	2.5e-09	-2.57572	0.010003
Lung	./GTEx.Lung//Lung/Lung.ENSG00000129354.7.wgt.RDat	AP1M2	19	10683347	10697991	0.1904	rs8108051	2.91	rs17677316	0.0193	4.23	0.905	360	360	blup	0.053	3.28e-06	-2.57282	0.010087
Lung	./GTEx.Lung//Lung/Lung.ENSG00000125912.6.wgt.RDat	NCLN	19	3185561	3209573	0.2122	rs507905	-3	rs4594	0.123	-7.89	1.856	425	4	lasso	0.162	1.64e-16	-2.57272	0.01009
Lung	./GTEx.Lung//Lung/Lung.ENSG00000182612.6.wgt.RDat	TSPAN10	17	79604197	79615779	0.4222	rs11150803	-2.65	rs6565612	0.333	11.4	2.577	319	35	enet	0.377	3.92e-41	2.5737	0.0101
Lung	./GTEx.Lung//Lung/Lung.ENSG00000229481.1.wgt.RDat	CTD-2554C21.3	19	38320191	38322797	0.0427	rs833910	2.96	rs7253081	0.007	3.81	2.044	327	327	blup	0.0206	0.00287	2.57011	0.010167
Whole blood	./GTEX.WEIGHT.ST/YFS.BLOOD.RNAARR//YFS.BLOOD.RNAARR/YFS.AP2A2.wgt.RDat	AP2A2	11	925000	1010000	0.0611	rs868903	-11.95	rs11246379	0.03233	-6.97	-2.442	397	397	bslmm	0.03129	1.47e-10	2.56537	0.0103
Lung	./GTEx.Lung//Lung/Lung.ENSG00000173175.10.wgt.RDat	ADCY5	3	123000000	123000000	0.1742	rs11708172	-3.58	rs10451896	0.13	-7.11	2.349	410	3	lasso	0.13071	1.85e-13	-2.56519	0.01031
Whole blood	./GTEX.WEIGHT.ST/YFS.BLOOD.RNAARR//YFS.BLOOD.RNAARR/YFS.LMTK2.wgt.RDat	LMTK2	7	97700000	97800000	0.02507	rs754464	-3.53	rs16869462	0.0111	-4.95	1.33	382	11	enet	0.02001	2.67e-07	-2.56312	0.010374
Whole blood	./GTEX.WEIGHT.ST/YFS.BLOOD.RNAARR//YFS.BLOOD.RNAARR/YFS.FAM173A.wgt.RDat	FAM173A	16	770581	772601	0.1216	rs4589552	-4.16	rs12448432	0.0731	10.07	-2.711	419	6	lasso	0.09505	1.96e-29	-2.56264	0.0104
Lung	./GTEx.Lung//Lung/Lung.ENSG00000186020.8.wgt.RDat	ZNF529	19	37025676	37080603	0.1508	rs2967465	-3.53	rs2385655	0.0304	-4.8	-3.532	302	16	enet	0.0608	6.32e-07	2.55959	0.01048
Whole blood	./GTEX.WEIGHT.ST/YFS.BLOOD.RNAARR//YFS.BLOOD.RNAARR/YFS.FAM174B.wgt.RDat	FAM174B	15	93200000	93400000	0.17953	rs10520712	3.17	rs7183797	0.141216	-13.51	1.8	750	13	lasso	0.18107	6.38e-57	-2.55936	0.0105
Whole blood	./GTEX.WEIGHT.ST/YFS.BLOOD.RNAARR//YFS.BLOOD.RNAARR/YFS.C5.wgt.RDat	C5	9	124000000	124000000	0.2421	rs1407912	3.02	rs10733650	0.273347	18.63	-2.213	382	32	enet	0.2905	2.68e-96	-2.56048	0.0105
Whole blood	./GTEX.WEIGHT.ST/YFS.BLOOD.RNAARR//YFS.BLOOD.RNAARR/YFS.BIN1.wgt.RDat	BIN1	2	128000000	128000000	0.63312	rs10194375	-2.7	rs10194375	0.462	24.18	-2.696	474	15	lasso	0.474756	9.63e-179	-2.55476	0.0106
Lung	./GTEx.Lung//Lung/Lung.ENSG00000149179.9.wgt.RDat	C11orf49	11	47000000	47200000	0.1237	rs7112060	2.76	rs3136500	0.0448	-4.57	2.389	282	282	blup	0.04797	9.28e-06	-2.5519	0.0107
Lung	./GTEx.Lung//Lung/Lung.ENSG00000214765.4.wgt.RDat	SEPT7P2	7	45800000	45800000	0.1335	rs2280497	-2.58	rs6961888	0.042331	5.8	-1.979	405	5	lasso	0.07213	5.86e-08	-2.55046	0.010758
Whole blood	./GTEX.WEIGHT.ST/YFS.BLOOD.RNAARR//YFS.BLOOD.RNAARR/YFS.NARFL.wgt.RDat	NARFL	16	779753	791329	0.1612	rs4589552	-4.16	rs7205337	0.192	15.61	-2.323	417	3	lasso	0.1922	1.11e-60	-2.54687	0.0109
Whole blood	./GTEX.WEIGHT.ST/YFS.BLOOD.RNAARR//YFS.BLOOD.RNAARR/YFS.CIZ1.wgt.RDat	CIZ1	9	131000000	131000000	0.0205	rs3892074	3.35	rs2003560	-0.000769	3.04	-0.271	314	314	blup	0.00517	0.00605	-2.54669	0.0109
Lung	./GTEx.Lung//Lung/Lung.ENSG00000125637.11.wgt.RDat	PSD4	2	114000000	114000000	0.561	rs13410964	-3.53	rs12711765	0.239	10.53	1.346	453	42	enet	0.340528	1.87e-36	2.54147	0.011
Lung	./GTEx.Lung//Lung/Lung.ENSG00000271122.1.wgt.RDat	RP11-379H18.1	7	35700000	35700000	0.2103	rs2726049	3.07	rs10264379	0.185724	8.75	2.39	543	13	enet	0.19068	1.95e-19	2.54214	0.011018
Lung	./GTEx.Lung//Lung/Lung.ENSG00000170379.15.wgt.RDat	FAM115C	7	143000000	143000000	0.1809	rs4725612	-2.94	rs7795149	0.060693	5.75	-2.515	294	3	lasso	0.0411	3.89e-05	-2.54008	0.011083
Whole blood	./GTEX.WEIGHT.ST/YFS.BLOOD.RNAARR//YFS.BLOOD.RNAARR/YFS.RXRA.wgt.RDat	RXRA	9	137000000	137000000	0.0265	rs2789853	-3.43	rs1045570	0.046252	7.92	-2.54	567	1	lasso	0.0441	2.83e-14	-2.54	0.0111
Whole blood	./GTEX.WEIGHT.ST/YFS.BLOOD.RNAARR//YFS.BLOOD.RNAARR/YFS.KIAA1468.wgt.RDat	KIAA1468	18	59854491	59974355	0.0482	rs1052315	2.65	rs17717617	0.08078	-10.38	-2.473	528	8	lasso	0.07821	2.41e-24	2.538	0.0111
Whole blood	./GTEX.WEIGHT.ST/YFS.BLOOD.RNAARR//YFS.BLOOD.RNAARR/YFS.SNTB1.wgt.RDat	SNTB1	8	122000000	122000000	0.0385	rs11782950	-4.7	rs13267880	3.22e-05	3.65	-1.089	546	47	enet	0.01798	1.03e-06	-2.53785	0.01115
Lung	./GTEx.Lung//Lung/Lung.ENSG00000099949.14.wgt.RDat	LZTR1	22	21333751	21353327	0.3934	rs178285	-2.78	rs178280	0.139727	7.84	2.165	377	11	enet	0.1944	8.06e-20	2.53509	0.01124
Lung	./GTEx.Lung//Lung/Lung.ENSG00000158711.9.wgt.RDat	ELK4	1	206000000	206000000	0.0949	rs12748661	4.14	rs3795550	0.0074	4.09	1.832	450	4	lasso	0.00695	0.0563	2.5346	0.011257
Peripheral blood	./GTEX.WEIGHT.ST/NTR.BLOOD.RNAARR//NTR.BLOOD.RNAARR/NTR.ARAP2.wgt.RDat	ARAP2	4	36100000	36200000	0.01603	rs10034590	-2.85	rs10001470	-0.000378	-3.85	2.196	523	523	bslmm	0.00234	0.0479	-2.53455	0.01126
Whole blood	./GTEX.WEIGHT.ST/YFS.BLOOD.RNAARR//YFS.BLOOD.RNAARR/YFS.ZNF683.wgt.RDat	ZNF683	1	26700000	26700000	0.09069	rs12079255	-3.11	rs11247937	0.070326	-9.87	-2.424	383	6	lasso	0.087	5.36e-27	2.53393	0.011279
Lung	./GTEx.Lung//Lung/Lung.ENSG00000164442.8.wgt.RDat	CITED2	6	140000000	140000000	0.1128	rs727098	3.82	rs2327977	0.000175	-3.49	-0.383	470	470	blup	0.02185	0.00219	-2.53	0.0113
Whole blood	./GTEX.WEIGHT.ST/YFS.BLOOD.RNAARR//YFS.BLOOD.RNAARR/YFS.ZNF502.wgt.RDat	ZNF502	3	44800000	44800000	0.2469	rs6792918	5.94	rs10514710	0.204	16.19	-3.055	350	13	enet	0.22586	2.26e-72	-2.53282	0.011315
Peripheral blood	./GTEX.WEIGHT.ST/NTR.BLOOD.RNAARR//NTR.BLOOD.RNAARR/NTR.ARNT.wgt.RDat	ARNT	1	151000000	151000000	0.04177	rs11204675	-4.57	rs11204737	0.0325	6.52	-3.168	311	21	enet	0.029773	5.41e-10	-2.52844	0.01146
Lung	./GTEx.Lung//Lung/Lung.ENSG00000272327.1.wgt.RDat	RP11-1002K11.1	8	32600000	32600000	0.0906	rs7000590	3.75	rs4489283	0.065212	-5.13	2.587	385	3	lasso	0.062278	4.66e-07	-2.528	0.0115
Lung	./GTEx.Lung//Lung/Lung.ENSG00000260230.2.wgt.RDat	FRRS1L	9	112000000	112000000	0.0654	rs10759353	2.54	rs10979739	0.035822	5.32	-2.473	597	11	enet	0.03655	0.0001	-2.525	0.011568
Whole blood	./GTEX.WEIGHT.ST/YFS.BLOOD.RNAARR//YFS.BLOOD.RNAARR/YFS.MAPKBP1.wgt.RDat	MAPKBP1	15	42100000	42100000	0.06147	rs1113333	-3.32	rs12902047	0.063823	-9.62	1.955	421	8	lasso	0.08058	4.68e-25	-2.52369	0.0116
Whole blood	./GTEX.WEIGHT.ST/YFS.BLOOD.RNAARR//YFS.BLOOD.RNAARR/YFS.ACSF2.wgt.RDat	ACSF2	17	48503519	48552206	0.06558	rs1122634	-3.18	rs17641254	0.024895	7.37	-1.478	441	11	enet	0.04165	1.46e-13	-2.52297	0.01164
Lung	./GTEx.Lung//Lung/Lung.ENSG00000135702.10.wgt.RDat	CHST5	16	75562433	75569145	0.0598	rs8061183	3.05	rs8061183	0.000582	3.81	3.049	382	12	enet	0.01343	0.0133	2.51984	0.011741
Lung	./GTEx.Lung//Lung/Lung.ENSG00000100815.8.wgt.RDat	TRIP11	14	92400000	92500000	0.1127	rs17799683	2.92	rs2235978	0.0724	5.96	2.178	506	19	enet	0.06373	3.44e-07	2.519	0.01177
Whole blood	./GTEX.WEIGHT.ST/YFS.BLOOD.RNAARR//YFS.BLOOD.RNAARR/YFS.NUAK2.wgt.RDat	NUAK2	1	205000000	205000000	0.13466	rs12748661	4.14	rs10751436	0.071447	9.75	-2.21	581	23	enet	0.114	3.19e-35	-2.51753	0.011818
Whole blood	./GTEX.WEIGHT.ST/YFS.BLOOD.RNAARR//YFS.BLOOD.RNAARR/YFS.HLA-DQA2.wgt.RDat	HLA-DQA2	6	32709119	32714992	0.0433	rs9271055	4.07	rs9273012	0.046442	7.76	-2.313	237	3	lasso	0.04632	6.38e-15	-2.5172	0.01183
Whole blood	./GTEX.WEIGHT.ST/YFS.BLOOD.RNAARR//YFS.BLOOD.RNAARR/YFS.FEM1A.wgt.RDat	FEM1A	19	4791728	4795571	0.05818	rs12610495	6.98	rs11085098	0.0285	6.95	-2.463	411	6	lasso	0.033294	3.86e-11	-2.5137	0.011946
Lung	./GTEx.Lung//Lung/Lung.ENSG00000086015.16.wgt.RDat	MAST2	1	46300000	46500000	0.151	rs6694340	2.93	rs6666743	0.151	8.06	2.925	306	15	enet	0.151	2.03e-15	2.51243	0.01199
Whole blood	./GTEX.WEIGHT.ST/YFS.BLOOD.RNAARR//YFS.BLOOD.RNAARR/YFS.WRB.wgt.RDat	WRB	21	40752170	40800454	0.20175	rs3761372	3.44	rs2836999	0.285883	19.03	2.264	700	18	enet	0.28662	8.38e-95	2.5111	0.012
Peripheral blood	./GTEX.WEIGHT.ST/NTR.BLOOD.RNAARR//NTR.BLOOD.RNAARR/NTR.HLA-DPB1.wgt.RDat	HLA-DPB1	6	33043707	33055284	0.1532	rs9271055	4.12	rs4713603	0.058103	8.56	-1.571	317	317	bslmm	0.1183	4.37e-36	-2.5087	0.01212
Whole blood	./GTEX.WEIGHT.ST/YFS.BLOOD.RNAARR//YFS.BLOOD.RNAARR/YFS.UTP18.wgt.RDat	UTP18	17	49337889	49375297	0.02285	rs10445383	-2.36	rs4448992	0.027288	6.18	2.276	439	4	lasso	0.02109	1.3e-07	2.50793	0.01214
Whole blood	./GTEX.WEIGHT.ST/YFS.BLOOD.RNAARR//YFS.BLOOD.RNAARR/YFS.HSPA1L.wgt.RDat	HSPA1L	6	31777396	31783437	0.0281	rs2075800	-3.88	rs2075799	-0.000119	-3.98	0.12	219	219	bslmm	0.01541	5.75e-06	-2.5054	0.01223
Lung	./GTEx.Lung//Lung/Lung.ENSG00000235109.3.wgt.RDat	ZSCAN31	6	28292470	28324048	0.1763	rs9295755	3.01	rs1736891	0.119	7.76	2.704	384	18	enet	0.1599	2.53e-16	2.50554	0.01223
Lung	./GTEx.Lung//Lung/Lung.ENSG00000187244.6.wgt.RDat	BCAM	19	45312328	45324671	0.1739	rs17714931	-3.52	rs4803760	0.0455	5.53	1.554	427	47	enet	0.0471	1.11e-05	2.50462	0.012258
Lung	./GTEx.Lung//Lung/Lung.ENSG00000170356.8.wgt.RDat	OR2A20P	7	144000000	144000000	0.3169	rs4725649	3.57	rs1731353	0.068956	-5.91	-1.857	305	7	lasso	0.11868	2.63e-12	2.50094	0.012386
Lung	./GTEx.Lung//Lung/Lung.ENSG00000175877.3.wgt.RDat	WBSCR28	7	73300000	73300000	0.0619	rs4304220	3.75	rs6949053	0.016788	4.11	3.553	287	287	blup	0.03464	0.00015	2.50052	0.012401
Lung	./GTEx.Lung//Lung/Lung.ENSG00000100197.16.wgt.RDat	CYP2D6	22	42522501	42526908	0.3966	rs5758511	-2.83	rs2142694	0.439739	-12.97	2.647	358	8	lasso	0.42983	1.65e-48	-2.49956	0.01243
Whole blood	./GTEX.WEIGHT.ST/YFS.BLOOD.RNAARR//YFS.BLOOD.RNAARR/YFS.POLE3.wgt.RDat	POLE3	9	116000000	116000000	0.0279	rs518636	-3.17	rs479766	0.014745	4.92	-2.297	528	9	enet	0.01899	5.25e-07	-2.4983	0.0125
Lung	./GTEx.Lung//Lung/Lung.ENSG00000188735.8.wgt.RDat	TMEM120B	12	122000000	122000000	0.0706	rs1316787	-2.97	rs1795963	0.002383	3.68	1.917	343	3	lasso	0.01272	0.0155	2.5	0.01252
Lung	./GTEx.Lung//Lung/Lung.ENSG00000112874.5.wgt.RDat	NUDT12	5	103000000	103000000	0.3205	rs6894493	-2.77	rs7723689	0.100192	-7.29	1.705	386	5	lasso	0.16224	1.49e-16	-2.4972	0.01252
Lung	./GTEx.Lung//Lung/Lung.ENSG00000089693.6.wgt.RDat	MLF2	12	6860000	6880000	0.1512	rs12310569	2.76	rs1050629	-0.002344	-3.04	-0.571	258	258	blup	0.00274	0.153	2.5	0.01252
Lung	./GTEx.Lung//Lung/Lung.ENSG00000159714.6.wgt.RDat	ZDHHC1	16	67428322	67450377	0.053	rs7199443	2.7	rs2233455	0.014958	4.48	-1.733	236	3	enet	0.01407	0.0116	-2.49544	0.01258
Whole blood	./GTEX.WEIGHT.ST/YFS.BLOOD.RNAARR//YFS.BLOOD.RNAARR/YFS.CBR4.wgt.RDat	CBR4	4	170000000	170000000	0.0883	rs4692943	-2.49	rs7682426	0.0468	7.83	1.666	555	555	bslmm	0.05032	4.34e-16	2.4951	0.0126
Lung	./GTEx.Lung//Lung/Lung.ENSG00000177427.8.wgt.RDat	MIEF2	17	18163848	18169866	0.0853	rs9889937	-4.07	rs2124370	0.0259	-4.71	-1.002	281	13	enet	0.0535	2.94e-06	2.49467	0.0126
Whole blood	./GTEX.WEIGHT.ST/YFS.BLOOD.RNAARR//YFS.BLOOD.RNAARR/YFS.PSMG3.wgt.RDat	PSMG3	7	1610000	1610000	0.0109	rs10950503	6.79	rs7803208	-0.000327	-3.48	-0.313	331	331	blup	0.00716	0.00152	-2.49445	0.012615
Peripheral blood	./GTEX.WEIGHT.ST/NTR.BLOOD.RNAARR//NTR.BLOOD.RNAARR/NTR.OSTF1.wgt.RDat	OSTF1	9	77700000	77800000	0.02031	rs10869497	2.88	rs4376557	-0.000164	3.57	1.196	483	483	bslmm	0.00214	0.0557	2.4927	0.01268
Lung	./GTEx.Lung//Lung/Lung.ENSG00000272444.1.wgt.RDat	RP11-1017G21.6	14	102000000	102000000	0.1593	rs2720202	-2.83	rs2448241	0.0671	5.22	-2.69	338	3	lasso	0.06222	4.72e-07	-2.4927	0.01268
Whole blood	./GTEX.WEIGHT.ST/YFS.BLOOD.RNAARR//YFS.BLOOD.RNAARR/YFS.PHOSPHO2.wgt.RDat	PHOSPHO2	2	171000000	171000000	0.18209	rs10170021	-4.01	rs7575494	0.285	-19.01	-2.621	456	14	lasso	0.285305	2.68e-94	2.49016	0.0128
Lung	./GTEx.Lung//Lung/Lung.ENSG00000224965.1.wgt.RDat	KCNC4-AS1	1	111000000	111000000	0.1546	rs1572263	-2.99	rs6669004	0.0385	-4.61	-2.942	568	3	lasso	0.0572	1.36e-06	2.48917	0.012804
Lung	./GTEx.Lung//Lung/Lung.ENSG00000164404.4.wgt.RDat	GDF9	5	132000000	132000000	0.2033	rs11242111	-2.71	rs30179	0.092074	-6.03	-2.405	411	4	lasso	0.08433	4.42e-09	2.4888	0.01282
Whole blood	./GTEX.WEIGHT.ST/YFS.BLOOD.RNAARR//YFS.BLOOD.RNAARR/YFS.ASXL1.wgt.RDat	ASXL1	20	30946155	31027122	0.0296	rs2295762	2.71	rs6142632	0.020661	6.12	2.562	366	366	blup	0.02225	6.01e-08	2.49	0.0129
Lung	./GTEx.Lung//Lung/Lung.ENSG00000137411.12.wgt.RDat	VARS2	6	30881982	30894236	0.251	rs2523578	2.58	rs1265048	0.0122	4.64	-2.326	95	95	blup	0.0735	4.36e-08	-2.48614	0.01291
Whole blood	./GTEX.WEIGHT.ST/YFS.BLOOD.RNAARR//YFS.BLOOD.RNAARR/YFS.STRA13.wgt.RDat	STRA13	17	79976578	79981983	0.40573	rs11150803	-2.65	rs9907483	0.047763	-8.04	-0.584	272	56	enet	0.15525	2.18e-48	2.48438	0.01298
Lung	./GTEx.Lung//Lung/Lung.ENSG00000256628.2.wgt.RDat	ZBTB11-AS1	3	101000000	101000000	0.1485	rs4342086	2.78	rs7623537	0.0434	-5.47	-0.84	342	342	blup	0.05818	1.1e-06	2.4839	0.013
Lung	./GTEx.Lung//Lung/Lung.ENSG00000216901.1.wgt.RDat	AL022393.7	6	28143966	28144452	0.2271	rs2179096	3.21	rs1225715	0.194	9.38	2.485	467	10	lasso	0.2284	2.08e-23	2.48261	0.01304
Peripheral blood	./GTEX.WEIGHT.ST/NTR.BLOOD.RNAARR//NTR.BLOOD.RNAARR/NTR.ITPA.wgt.RDat	ITPA	20	3190022	3204506	0.032	rs1765886	2.78	rs11697620	0.0149	-5.4	-0.967	431	431	blup	0.0176	1.58e-06	2.4819	0.013067
Whole blood	./GTEX.WEIGHT.ST/YFS.BLOOD.RNAARR//YFS.BLOOD.RNAARR/YFS.ZNF696.wgt.RDat	ZNF696	8	144000000	144000000	0.1501	rs2450771	-3.22	rs6651422	0.258	18.1	2.056	380	7	lasso	0.27385	6.17e-90	2.48187	0.01307
Lung	./GTEx.Lung//Lung/Lung.ENSG00000157578.9.wgt.RDat	LCA5L	21	40777770	40817729	0.3148	rs3761372	3.44	rs2049823	0.186729	9.16	2.142	686	10	lasso	0.24654	2.17e-25	2.4809	0.01311
Lung	./GTEx.Lung//Lung/Lung.ENSG00000229212.3.wgt.RDat	RP11-561C5.4	15	85700000	85800000	0.5008	rs16941157	6.4	rs2342120	0.234202	10.06	-1.638	527	29	enet	0.29022	2.36e-30	-2.47731	0.0132
Lung	./GTEx.Lung//Lung/Lung.ENSG00000143196.4.wgt.RDat	DPT	1	169000000	169000000	0.1167	rs1009435	2.52	rs12116794	-0.00193	4.08	1.876	583	583	blup	0.0167	0.00651	2.47599	0.013287
Whole blood	./GTEX.WEIGHT.ST/YFS.BLOOD.RNAARR//YFS.BLOOD.RNAARR/YFS.GLE1.wgt.RDat	GLE1	9	131000000	131000000	0.1444	rs3892074	3.35	rs3003599	0.018668	-5.57	1.87	284	34	enet	0.05497	1.88e-17	-2.47473	0.0133
Lung	./GTEx.Lung//Lung/Lung.ENSG00000204252.8.wgt.RDat	HLA-DOA	6	32971955	32977389	0.2211	rs9271055	4.1	rs396090	0.0753	5.69	0.981	287	26	enet	0.0862	2.96e-09	2.46848	0.01357
Whole blood	./GTEX.WEIGHT.ST/YFS.BLOOD.RNAARR//YFS.BLOOD.RNAARR/YFS.NDUFA2.wgt.RDat	NDUFA2	5	140000000	140000000	0.08409	rs31874	-4.12	rs778594	0.11	-11.92	-2.068	329	6	lasso	0.10806	2e-33	2.4677	0.0136
Lung	./GTEx.Lung//Lung/Lung.ENSG00000269124.1.wgt.RDat	AC007193.10	19	46823454	46823675	0.1537	rs11669442	3.51	rs11881557	0.00507	3.87	-2.258	421	5	lasso	0.0144	0.0107	-2.46582	0.01367
Lung	./GTEx.Lung//Lung/Lung.ENSG00000149679.7.wgt.RDat	CABLES2	20	60963688	60982341	0.4236	rs4072474	-3.12	rs7362041	0.261	-10.51	-2.252	487	16	enet	0.30217	9.19e-32	2.4654	0.013687
Whole blood	./GTEX.WEIGHT.ST/YFS.BLOOD.RNAARR//YFS.BLOOD.RNAARR/YFS.DPEP2.wgt.RDat	DPEP2	16	68021297	68034489	0.0406	rs11075664	-3.12	rs6499157	0.0243	7.34	1.934	234	234	blup	0.04782	2.32e-15	2.46516	0.0137
Peripheral blood	./GTEX.WEIGHT.ST/NTR.BLOOD.RNAARR//NTR.BLOOD.RNAARR/NTR.N6AMT1.wgt.RDat	N6AMT1	21	30244512	30257693	0.0128	rs2255055	3.26	rs2776240	0.005079	-4.48	2.147	469	469	blup	0.00749	0.00131	-2.4656	0.0137
Peripheral blood	./GTEX.WEIGHT.ST/NTR.BLOOD.RNAARR//NTR.BLOOD.RNAARR/NTR.RASSF4.wgt.RDat	RASSF4	10	45500000	45500000	0.03687	rs7898089	4.09	rs7908664	0.0168	-5.23	0.806	470	470	bslmm	0.01485	9.65e-06	-2.46476	0.01371
Lung	./GTEx.Lung//Lung/Lung.ENSG00000180917.12.wgt.RDat	CMTR2	16	71315292	71323618	0.1309	rs7196399	-3.36	rs236000	0.071701	6.22	-1.854	271	7	enet	0.09891	1.94e-10	-2.46333	0.013765
Lung	./GTEx.Lung//Lung/Lung.ENSG00000163918.6.wgt.RDat	RFC4	3	187000000	187000000	0.3487	rs9799068	-3.07	rs16861184	0.181	-8.65	-2.624	576	5	lasso	0.17622	5.87e-18	2.46297	0.01378
Whole blood	./GTEX.WEIGHT.ST/YFS.BLOOD.RNAARR//YFS.BLOOD.RNAARR/YFS.CES1.wgt.RDat	CES1	16	55836763	55867249	0.641	rs8057912	-2.78	rs8192950	0.348	-21	1.691	496	107	enet	0.47921	4.44e-181	-2.46325	0.0138
Whole blood	./GTEX.WEIGHT.ST/YFS.BLOOD.RNAARR//YFS.BLOOD.RNAARR/YFS.UGCG.wgt.RDat	UGCG	9	115000000	115000000	0.1675	rs7045644	-3.98	rs7860334	0.045362	7.66	-0.716	492	492	bslmm	0.09526	1.69e-29	-2.46009	0.0139
Lung	./GTEx.Lung//Lung/Lung.ENSG00000145725.15.wgt.RDat	PPIP5K2	5	102000000	103000000	0.0758	rs1363786	3.6	rs246906	-0.000482	-3.92	-1.782	320	320	blup	0.02691	0.000755	2.4588	0.01394
Whole blood	./GTEX.WEIGHT.ST/YFS.BLOOD.RNAARR//YFS.BLOOD.RNAARR/YFS.TMED4.wgt.RDat	TMED4	7	44600000	44600000	0.12733	rs13231886	-2.69	rs732797	0.118	-12.55	1.943	354	13	lasso	0.14673	1.26e-45	-2.4573	0.013999
Whole blood	./GTEX.WEIGHT.ST/YFS.BLOOD.RNAARR//YFS.BLOOD.RNAARR/YFS.DUSP5.wgt.RDat	DUSP5	10	112000000	112000000	0.04576	rs1133195	-3.47	rs17127384	0.00926	5.05	-1.69	416	416	blup	0.02761	1.7e-09	-2.45836	0.014
Peripheral blood	./GTEX.WEIGHT.ST/NTR.BLOOD.RNAARR//NTR.BLOOD.RNAARR/NTR.SNRNP25.wgt.RDat	SNRNP25	16	103009	107668	0.00926	rs41340949	3.67	rs8064205	0.00144	-3.35	0.771	230	230	bslmm	0.00235	0.0476	-2.45841	0.014
Peripheral blood	./GTEX.WEIGHT.ST/NTR.BLOOD.RNAARR//NTR.BLOOD.RNAARR/NTR.MLLT11.wgt.RDat	MLLT11	1	151000000	151000000	0.01181	rs11204675	-4.57	rs6587553	0.000684	3.74	-1.387	309	309	blup	0.004436	0.0107	-2.45634	0.01404
Lung	./GTEx.Lung//Lung/Lung.ENSG00000169169.10.wgt.RDat	CPT1C	19	50194155	50216988	0.1435	rs12984428	-3.8	rs10415880	0.03	-5.26	-3.43	322	12	enet	0.0777	1.81e-08	2.45157	0.014224
Lung	./GTEx.Lung//Lung/Lung.ENSG00000005206.12.wgt.RDat	SPPL2B	19	2328620	2355099	0.1603	rs11667297	3.69	rs12460552	0.0555	4.88	-2.132	416	6	lasso	0.0514	4.53e-06	-2.45128	0.014235
Whole blood	./GTEX.WEIGHT.ST/YFS.BLOOD.RNAARR//YFS.BLOOD.RNAARR/YFS.NFATC3.wgt.RDat	NFATC3	16	68118654	68263162	0.1297	rs11075664	-3.12	rs9931987	0.0705	10.34	1.666	293	36	enet	0.09976	7.12e-31	2.44608	0.0144
Whole blood	./GTEX.WEIGHT.ST/YFS.BLOOD.RNAARR//YFS.BLOOD.RNAARR/YFS.CCDC90B.wgt.RDat	CCDC90B	11	83000000	83000000	0.0585	rs488662	-2.63	rs552997	0.069221	9.6	2.447	386	1	lasso	0.06846	1.96e-21	2.447	0.0144
Peripheral blood	./GTEX.WEIGHT.ST/NTR.BLOOD.RNAARR//NTR.BLOOD.RNAARR/NTR.LCA5L.wgt.RDat	LCA5L	21	40777650	40817659	0.0405	rs3761372	3.44	rs2836999	0.038377	7.5	2.264	718	718	bslmm	0.03358	4.46e-11	2.4467	0.0144
Lung	./GTEx.Lung//Lung/Lung.ENSG00000250107.1.wgt.RDat	CACNA1G-AS1	17	48633568	48639469	0.1126	rs1122634	-3.18	rs989128	0.0477	-5.22	1.712	458	3	lasso	0.0394	5.54e-05	-2.44751	0.0144
Lung	./GTEx.Lung//Lung/Lung.ENSG00000182223.7.wgt.RDat	ZAR1	4	48500000	48500000	0.0692	rs955683	-3.3	rs6838613	0.0253	4.54	-2.46	326	326	blup	0.027141	0.000719	-2.44665	0.0144
Peripheral blood	./GTEX.WEIGHT.ST/NTR.BLOOD.RNAARR//NTR.BLOOD.RNAARR/NTR.KANK2.wgt.RDat	KANK2	19	11274942	11308224	0.0998	rs10426047	-3.71	rs17616661	0.037825	-7.49	-1.846	389	389	bslmm	0.04833	2.67e-15	2.44505	0.01448
Lung	./GTEx.Lung//Lung/Lung.ENSG00000155760.1.wgt.RDat	FZD7	2	203000000	203000000	0.117	rs6746162	2.71	rs6735008	0.0743	5.65	-2.615	404	21	enet	0.066495	1.92e-07	-2.4456	0.0145
Lung	./GTEx.Lung//Lung/Lung.ENSG00000251287.4.wgt.RDat	ALG1L2	3	130000000	130000000	0.1112	rs35043537	-2.23	rs9757129	0.0169	-3.98	0.471	331	331	blup	0.00882	0.0368	-2.44363	0.01454
Lung	./GTEx.Lung//Lung/Lung.ENSG00000164181.9.wgt.RDat	ELOVL7	5	60000000	60100000	0.0459	rs4235483	-2.78	rs6864253	0.002729	3.62	-0.244	327	327	blup	0.00738	0.051	-2.4417	0.01462
Whole blood	./GTEX.WEIGHT.ST/YFS.BLOOD.RNAARR//YFS.BLOOD.RNAARR/YFS.TMOD2.wgt.RDat	TMOD2	15	52000000	52100000	0.105	rs17541016	-2.9	rs11070868	0.187025	15.43	-2.095	435	435	bslmm	0.19043	4.42e-60	-2.4403	0.0147
Peripheral blood	./GTEX.WEIGHT.ST/NTR.BLOOD.RNAARR//NTR.BLOOD.RNAARR/NTR.MORN3.wgt.RDat	MORN3	12	122000000	122000000	0.0249	rs1316787	-2.97	rs2669166	0.0139	5.43	2.621	351	4	lasso	0.01455	1.18e-05	2.4391	0.01472
Peripheral blood	./GTEX.WEIGHT.ST/NTR.BLOOD.RNAARR//NTR.BLOOD.RNAARR/NTR.DR1.wgt.RDat	DR1	1	93800000	93800000	0.01414	rs2249590	2.86	rs550892	0.00718	4.12	-2.066	304	304	blup	0.005155	0.00647	-2.43836	0.01475
Whole blood	./GTEX.WEIGHT.ST/YFS.BLOOD.RNAARR//YFS.BLOOD.RNAARR/YFS.ARHGAP21.wgt.RDat	ARHGAP21	10	24900000	25000000	0.05178	rs11013962	2.92	rs2001237	0.0394	7.67	-1.466	504	35	enet	0.04573	9.49e-15	-2.43639	0.0148
Lung	./GTEx.Lung//Lung/Lung.ENSG00000145439.7.wgt.RDat	CBR4	4	170000000	170000000	0.2117	rs4446276	2.32	rs6553399	0.073	6.37	2.018	456	8	lasso	0.09222	8.18e-10	2.43157	0.015
Lung	./GTEx.Lung//Lung/Lung.ENSG00000154153.9.wgt.RDat	FAM134B	5	16500000	16600000	0.3741	rs17540822	-2.7	rs16868716	0.224216	9.48	-2.246	497	5	lasso	0.29442	7.58e-31	-2.4303	0.01509
Whole blood	./GTEX.WEIGHT.ST/YFS.BLOOD.RNAARR//YFS.BLOOD.RNAARR/YFS.NINJ2.wgt.RDat	NINJ2	12	673000	773000	0.2622	rs12313707	2.68	rs11063749	0.249	-17.77	-2.407	466	9	lasso	0.2708	8.77e-89	2.42906	0.015138
Lung	./GTEx.Lung//Lung/Lung.ENSG00000137806.4.wgt.RDat	NDUFAF1	15	41700000	41700000	0.4694	rs16971454	-4.09	rs28463309	0.196214	9.44	-1.955	301	11	lasso	0.28737	5.08e-30	-2.42686	0.0152
Whole blood	./GTEX.WEIGHT.ST/YFS.BLOOD.RNAARR//YFS.BLOOD.RNAARR/YFS.CSAD.wgt.RDat	CSAD	12	53600000	53600000	0.03423	rs4531558	-4.32	rs12819299	0.0189	-5.26	-2.169	491	491	bslmm	0.01752	1.4e-06	2.42455	0.015327
Whole blood	./GTEX.WEIGHT.ST/YFS.BLOOD.RNAARR//YFS.BLOOD.RNAARR/YFS.LIMD2.wgt.RDat	LIMD2	17	61773262	61778532	0.02765	rs2302236	-2.53	rs17631394	0.031748	-7.03	2.275	293	11	enet	0.03341	3.59e-11	-2.42184	0.01544
Lung	./GTEx.Lung//Lung/Lung.ENSG00000120675.4.wgt.RDat	DNAJC15	13	43600000	43700000	0.6744	rs9533385	-2.7	rs17553284	0.586873	-15.01	-2.449	602	7	lasso	0.58031	7.38e-74	2.42201	0.01544
Lung	./GTEx.Lung//Lung/Lung.ENSG00000213542.3.wgt.RDat	RP11-467H10.1	7	76700000	76700000	0.0909	rs3108450	-3.21	rs10488499	0.008319	4.27	-2.302	280	4	lasso	0.01999	0.00325	-2.41942	0.015545
Whole blood	./GTEX.WEIGHT.ST/YFS.BLOOD.RNAARR//YFS.BLOOD.RNAARR/YFS.VTA1.wgt.RDat	VTA1	6	142000000	143000000	0.08282	rs4130452	2.43	rs12665758	0.078	10.44	2.336	363	20	enet	0.0801	6.65e-25	2.41935	0.015548
Lung	./GTEx.Lung//Lung/Lung.ENSG00000226167.1.wgt.RDat	AP4B1-AS1	1	114000000	114000000	0.1307	rs10108	3.15	rs17464525	0.0296	4.5	2.16	484	484	blup	0.0575	1.28e-06	2.41874	0.015574
Peripheral blood	./GTEX.WEIGHT.ST/NTR.BLOOD.RNAARR//NTR.BLOOD.RNAARR/NTR.TMEM45B.wgt.RDat	TMEM45B	11	130000000	130000000	0.04482	rs10791008	2.97	rs11221881	0.045	-7.55	-1.859	458	9	lasso	0.04673	7.7e-15	2.41518	0.015727
Lung	./GTEx.Lung//Lung/Lung.ENSG00000104872.6.wgt.RDat	PIH1D1	19	49949555	49956754	0.0853	rs12984428	-3.8	rs2293011	-0.00217	3.37	1.334	372	29	enet	0.0217	0.00225	2.41488	0.01574
Whole blood	./GTEX.WEIGHT.ST/YFS.BLOOD.RNAARR//YFS.BLOOD.RNAARR/YFS.PHLPP1.wgt.RDat	PHLPP1	18	60382672	60647666	0.0386	rs512007	-3.32	rs560169	0.022675	-6.6	-1.336	580	5	lasso	0.03288	5.08e-11	2.4124	0.0158
Whole blood	./GTEX.WEIGHT.ST/YFS.BLOOD.RNAARR//YFS.BLOOD.RNAARR/YFS.GHRL.wgt.RDat	GHRL	3	10300000	10300000	0.0919	rs1560921	3.24	rs12630739	0.094	-11.06	2.279	592	7	lasso	0.09312	7.58e-29	-2.41311	0.015817
Lung	./GTEx.Lung//Lung/Lung.ENSG00000161558.6.wgt.RDat	TMEM143	19	48835613	48867494	0.1753	rs1971783	2.96	rs275583	0.0492	-6.53	2.224	499	3	lasso	0.096	3.62e-10	-2.41312	0.015817
Lung	./GTEx.Lung//Lung/Lung.ENSG00000148498.11.wgt.RDat	PARD3	10	34400000	35100000	0.0768	rs12569527	-3.06	rs12569527	0.0068	-4.03	-3.063	322	322	blup	0.016409	0.00699	2.4107	0.01592
Whole blood	./GTEX.WEIGHT.ST/YFS.BLOOD.RNAARR//YFS.BLOOD.RNAARR/YFS.ETV6.wgt.RDat	ETV6	12	11800000	12000000	0.09515	rs3802993	2.82	rs11836917	0.0135	5.56	-1.36	558	40	enet	0.0437	3.71e-14	-2.41015	0.015946
Lung	./GTEx.Lung//Lung/Lung.ENSG00000132837.10.wgt.RDat	DMGDH	5	78300000	78500000	0.0948	rs11746854	-2.72	rs1422086	0.010313	-4.4	-1.792	423	423	blup	0.01652	0.00682	2.4092	0.01599
Whole blood	./GTEX.WEIGHT.ST/YFS.BLOOD.RNAARR//YFS.BLOOD.RNAARR/YFS.ROMO1.wgt.RDat	ROMO1	20	34287194	34288906	0.1141	rs224395	-2.99	rs17426419	0.15002	14.72	-1.798	289	35	enet	0.17342	2.29e-54	-2.41	0.016
Peripheral blood	./GTEX.WEIGHT.ST/NTR.BLOOD.RNAARR//NTR.BLOOD.RNAARR/NTR.VNN2.wgt.RDat	VNN2	6	133000000	133000000	0.15451	rs9483454	3.02	rs1883613	0.0961	-11.07	1.925	524	524	bslmm	0.11347	1.33e-34	-2.40906	0.016
Lung	./GTEx.Lung//Lung/Lung.ENSG00000108788.7.wgt.RDat	MLX	17	40719086	40725257	0.0978	rs9911630	3.18	rs11654121	0.0219	-3.84	0.109	256	256	blup	0.0313	0.0003	-2.40811	0.016
Whole blood	./GTEX.WEIGHT.ST/YFS.BLOOD.RNAARR//YFS.BLOOD.RNAARR/YFS.LSM7.wgt.RDat	LSM7	19	2321520	2328615	0.1808	rs7253181	-2.87	rs12460552	0.166	-14.62	-2.132	371	27	enet	0.173312	2.49e-54	2.4085	0.016017
Peripheral blood	./GTEX.WEIGHT.ST/NTR.BLOOD.RNAARR//NTR.BLOOD.RNAARR/NTR.ZYX.wgt.RDat	ZYX	7	143000000	143000000	0.08968	rs4725612	-2.94	rs34824368	0.053271	-8.28	-2.062	281	281	bslmm	0.05041	6.73e-16	2.40832	0.01603
Whole blood	./GTEX.WEIGHT.ST/YFS.BLOOD.RNAARR//YFS.BLOOD.RNAARR/YFS.DCAKD.wgt.RDat	DCAKD	17	43100708	43138473	0.26338	rs17631676	-6.57	rs7225329	0.243422	-17.63	2.59	335	47	enet	0.27036	1.28e-88	-2.40716	0.01608
Peripheral blood	./GTEX.WEIGHT.ST/NTR.BLOOD.RNAARR//NTR.BLOOD.RNAARR/NTR.FAM117B.wgt.RDat	FAM117B	2	204000000	204000000	0.166	rs7581601	3.36	rs7566220	0.126	-12.61	2.451	287	6	lasso	0.147781	2.64e-45	-2.40558	0.0161
Whole blood	./GTEX.WEIGHT.ST/YFS.BLOOD.RNAARR//YFS.BLOOD.RNAARR/YFS.AVIL.wgt.RDat	AVIL	12	58200000	58200000	0.02678	rs11613457	-3.43	rs701008	0.0314	6.91	-2.09	362	9	enet	0.03099	1.8e-10	-2.40659	0.016102
Lung	./GTEx.Lung//Lung/Lung.ENSG00000267651.1.wgt.RDat	RP11-95O2.1	18	34814082	34816205	0.0997	rs16968475	-3.3	rs8094149	-0.001142	-4.03	0.37	381	381	blup	0.016208	0.0073	2.41	0.01612
Peripheral blood	./GTEX.WEIGHT.ST/NTR.BLOOD.RNAARR//NTR.BLOOD.RNAARR/NTR.MSRB3.wgt.RDat	MSRB3	12	65700000	65900000	0.01818	rs2612040	-3.01	rs4631931	0.00135	-3.49	1.197	397	2	lasso	0.00233	0.0483	-2.406	0.01613
Peripheral blood	./GTEX.WEIGHT.ST/NTR.BLOOD.RNAARR//NTR.BLOOD.RNAARR/NTR.SIRPG.wgt.RDat	SIRPG	20	1609798	1667162	0.0869	rs4814396	3.77	rs16995146	0.0508	8.07	1.862	682	682	bslmm	0.05862	2.83e-18	2.4057	0.016141
Peripheral blood	./GTEX.WEIGHT.ST/NTR.BLOOD.RNAARR//NTR.BLOOD.RNAARR/NTR.CTSK.wgt.RDat	CTSK	1	151000000	151000000	0.03136	rs11204675	-4.57	rs12568757	0.0239	5.75	-3.04	295	22	enet	0.022123	8.14e-08	-2.40444	0.0162
Peripheral blood	./GTEX.WEIGHT.ST/NTR.BLOOD.RNAARR//NTR.BLOOD.RNAARR/NTR.LILRA1.wgt.RDat	LILRA1	19	55105096	55114018	0.0539	rs16986092	-3.18	rs7257319	0.046572	-7.73	-2.441	379	379	bslmm	0.04739	4.95e-15	2.40273	0.01627
Lung	./GTEx.Lung//Lung/Lung.ENSG00000152689.13.wgt.RDat	RASGRP3	2	33700000	33800000	0.3429	rs17013001	-2.98	rs17013237	0.208	9.28	1.24	646	26	enet	0.230029	1.38e-23	2.40286	0.0163
Lung	./GTEx.Lung//Lung/Lung.ENSG00000235387.1.wgt.RDat	LINC00961	9	35900000	35900000	0.2065	rs7029904	3.45	rs7046469	0.011367	-4.8	0.564	438	10	enet	0.046468	1.27e-05	-2.4018	0.016313
Lung	./GTEx.Lung//Lung/Lung.ENSG00000114742.9.wgt.RDat	WDR48	3	39100000	39100000	0.0894	rs28362641	-2.82	rs7615849	0.0403	4.79	-1.983	504	2	lasso	0.03641	0.000103	-2.39932	0.01643
Peripheral blood	./GTEX.WEIGHT.ST/NTR.BLOOD.RNAARR//NTR.BLOOD.RNAARR/NTR.MKRN2.wgt.RDat	MKRN2	3	12600000	12600000	0.05391	rs709163	-3.43	rs2344825	0.0364	-7.51	-2.67	486	14	enet	0.04365	5.87e-14	2.3985	0.01646
Lung	./GTEx.Lung//Lung/Lung.ENSG00000224389.4.wgt.RDat	C4B	6	31982539	32003195	0.1971	rs2075800	-3.88	rs537160	0.0588	5.71	2.302	190	4	lasso	0.1104	1.6e-11	2.39783	0.01649
Whole blood	./GTEX.WEIGHT.ST/YFS.BLOOD.RNAARR//YFS.BLOOD.RNAARR/YFS.FIBP.wgt.RDat	FIBP	11	65700000	65700000	0.0422	rs12801636	-2.82	rs656980	0.017398	5.37	1.6	343	343	bslmm	0.02561	6.43e-09	2.39791	0.0165
Lung	./GTEx.Lung//Lung/Lung.ENSG00000182093.10.wgt.RDat	WRB	21	40752170	40800454	0.3388	rs3761372	3.44	rs2836999	0.27048	10.34	2.264	650	5	lasso	0.27329	2.14e-28	2.3977	0.0165
Whole blood	./GTEX.WEIGHT.ST/YFS.BLOOD.RNAARR//YFS.BLOOD.RNAARR/YFS.DDX24.wgt.RDat	DDX24	14	94500000	94500000	0.2523	rs4905223	2.31	rs3790045	0.307	-19.71	2.146	694	694	bslmm	0.30979	7.31e-104	-2.39365	0.01668
Whole blood	./GTEX.WEIGHT.ST/YFS.BLOOD.RNAARR//YFS.BLOOD.RNAARR/YFS.HLA-DMB.wgt.RDat	HLA-DMB	6	32902406	32908847	0.0287	rs9271055	4.14	rs3135029	0.009655	-4.61	2.605	256	256	bslmm	0.01849	7.36e-07	-2.3913	0.016787
Lung	./GTEx.Lung//Lung/Lung.ENSG00000271095.1.wgt.RDat	AC003973.6	19	22180450	22181642	0.0509	rs1560717	-3.13	rs2017962	-3.39e-06	-3.73	1.212	299	299	blup	0.00824	0.0419	-2.39128	0.01679
Lung	./GTEx.Lung//Lung/Lung.ENSG00000272129.1.wgt.RDat	RP11-250B2.6	6	81100000	81100000	0.1281	rs7757610	-2.32	rs9359414	0.0628	-5.1	1.131	440	440	blup	0.045	1.72e-05	-2.39	0.0168
Lung	./GTEx.Lung//Lung/Lung.ENSG00000134248.9.wgt.RDat	LAMTOR5	1	111000000	111000000	0.1094	rs1572263	-2.99	rs11102110	0.0219	4.68	-2.355	572	5	lasso	0.0318	0.000269	-2.39041	0.01683
Whole blood	./GTEX.WEIGHT.ST/YFS.BLOOD.RNAARR//YFS.BLOOD.RNAARR/YFS.MCM3.wgt.RDat	MCM3	6	52100000	52100000	0.02624	rs16882886	-3.62	rs742552	0.00421	4.09	-1.76	560	560	blup	0.0135	2.01e-05	-2.38982	0.016857
Whole blood	./GTEX.WEIGHT.ST/YFS.BLOOD.RNAARR//YFS.BLOOD.RNAARR/YFS.H3F3B.wgt.RDat	H3F3B	17	73772515	73781974	0.01942	rs881563	-2.99	rs7219716	0.007495	-4.47	2.523	353	3	lasso	0.00973	0.000262	-2.38967	0.01686
Peripheral blood	./GTEX.WEIGHT.ST/NTR.BLOOD.RNAARR//NTR.BLOOD.RNAARR/NTR.RPAP2.wgt.RDat	RPAP2	1	92800000	92900000	0.01072	rs3122319	2.91	rs4414050	0.00812	-4	2.741	311	16	enet	0.004603	0.0095	-2.38548	0.01706
Lung	./GTEx.Lung//Lung/Lung.ENSG00000189308.6.wgt.RDat	LIN54	4	83800000	83900000	0.0977	rs2868750	2.81	rs13131897	0.0422	-4.57	2.588	457	6	enet	0.029463	0.000442	-2.38474	0.0171
Lung	./GTEx.Lung//Lung/Lung.ENSG00000211688.1.wgt.RDat	TRGJP2	7	38300000	38300000	0.3278	rs2191311	3.95	rs1546833	0.178989	-8.62	2.182	648	7	lasso	0.17603	6.14e-18	-2.3842	0.017116
Peripheral blood	./GTEX.WEIGHT.ST/NTR.BLOOD.RNAARR//NTR.BLOOD.RNAARR/NTR.C5orf35.wgt.RDat	C5orf35	5	56200000	56200000	0.01488	rs2591961	3.58	rs2113078	0.00779	-4.14	2.675	497	497	bslmm	0.003458	0.0213	-2.3827	0.0172
Lung	./GTEx.Lung//Lung/Lung.ENSG00000142494.9.wgt.RDat	SLC47A1	17	19398698	19482347	0.132	rs281364	-2.25	rs894680	0.0123	4.3	0.832	250	250	blup	0.0271	0.000731	2.38227	0.0172
Peripheral blood	./GTEX.WEIGHT.ST/NTR.BLOOD.RNAARR//NTR.BLOOD.RNAARR/NTR.HLA-B.wgt.RDat	HLA-B	6	31321643	31324989	0.3233	rs2075800	-3.88	rs3130564	0.152575	-13.95	0.668	214	30	enet	0.27559	2.93e-89	-2.3822	0.01721
Whole blood	./GTEX.WEIGHT.ST/YFS.BLOOD.RNAARR//YFS.BLOOD.RNAARR/YFS.POP5.wgt.RDat	POP5	12	121000000	121000000	0.02519	rs17431717	3.23	rs7137953	0.00853	4.56	3.005	372	13	enet	0.01427	1.23e-05	2.38138	0.017248
Peripheral blood	./GTEX.WEIGHT.ST/NTR.BLOOD.RNAARR//NTR.BLOOD.RNAARR/NTR.PCGF3.wgt.RDat	PCGF3	4	700000	764000	0.06865	rs11722658	-3.11	rs12510790	0.000698	4.85	-1.197	407	33	enet	0.02221	7.7e-08	-2.38115	0.01726
Lung	./GTEx.Lung//Lung/Lung.ENSG00000140950.11.wgt.RDat	TLDC1	16	84511681	84587639	0.218	rs247820	3.05	rs13338047	0.034913	5.52	1.219	865	7	lasso	0.08875	1.72e-09	2.37965	0.017329
Whole blood	./GTEX.WEIGHT.ST/YFS.BLOOD.RNAARR//YFS.BLOOD.RNAARR/YFS.ADAT1.wgt.RDat	ADAT1	16	75630879	75657198	0.2208	rs8061183	3.05	rs7199936	0.305	19.81	2.709	383	32	enet	0.31612	2.17e-106	2.37781	0.0174
Whole blood	./GTEX.WEIGHT.ST/YFS.BLOOD.RNAARR//YFS.BLOOD.RNAARR/YFS.PSMB8.wgt.RDat	PSMB8	6	32808494	32812480	0.0542	rs9271055	4.15	rs9276810	0.007643	-5.61	-3.431	247	247	bslmm	0.03428	2e-11	2.3774	0.017435
Lung	./GTEx.Lung//Lung/Lung.ENSG00000205918.5.wgt.RDat	PDPK2	16	2666122	2693297	0.1423	rs7201584	2.62	rs11648529	0.056044	-4.9	1.961	308	4	lasso	0.06019	7.22e-07	-2.37733	0.017438
Whole blood	./GTEX.WEIGHT.ST/YFS.BLOOD.RNAARR//YFS.BLOOD.RNAARR/YFS.NDUFB2.wgt.RDat	NDUFB2	7	140000000	140000000	0.07292	rs6951170	2.98	rs2968553	0.112	-11.97	-2.099	361	361	bslmm	0.1112	2.13e-34	2.37654	0.017476
Peripheral blood	./GTEX.WEIGHT.ST/NTR.BLOOD.RNAARR//NTR.BLOOD.RNAARR/NTR.ADAT1.wgt.RDat	ADAT1	16	74413492	75657203	0.06723	rs2078330	3.11	rs2550911	0.0455	8.11	2.697	841	4	lasso	0.04672	7.75e-15	2.37679	0.0175
Lung	./GTEx.Lung//Lung/Lung.ENSG00000108294.4.wgt.RDat	PSMB3	17	36908989	36920484	0.275	rs11870254	-2.75	rs2338115	0.0871	6.32	-2.402	352	19	enet	0.142	1.57e-14	-2.3761	0.0175
Whole blood	./GTEX.WEIGHT.ST/YFS.BLOOD.RNAARR//YFS.BLOOD.RNAARR/YFS.EIF3E.wgt.RDat	EIF3E	8	109000000	109000000	0.0136	rs988886	-3.69	rs612265	0.0031	-4.2	-2.453	452	452	blup	0.01066	0.00014	2.37572	0.01751
Lung	./GTEx.Lung//Lung/Lung.ENSG00000128283.6.wgt.RDat	CDC42EP1	22	37956454	37965412	0.1316	rs713939	2.65	rs5756736	0.06018	5.43	-1.844	510	5	lasso	0.06077	6.39e-07	-2.37434	0.01758
Whole blood	./GTEX.WEIGHT.ST/YFS.BLOOD.RNAARR//YFS.BLOOD.RNAARR/YFS.PVRL2.wgt.RDat	PVRL2	19	45349432	45392485	0.40332	rs17714931	-3.52	rs17561351	0.334	20.56	2.549	388	2	lasso	0.365055	9.5e-127	2.3726	0.017662
Whole blood	./GTEX.WEIGHT.ST/YFS.BLOOD.RNAARR//YFS.BLOOD.RNAARR/YFS.TMEM194B.wgt.RDat	TMEM194B	2	191000000	191000000	0.01283	rs1921903	3.89	rs7721	0.00292	-4.2	-1.828	363	363	blup	0.008707	0.000526	2.37216	0.0177
Whole blood	./GTEX.WEIGHT.ST/YFS.BLOOD.RNAARR//YFS.BLOOD.RNAARR/YFS.CHST14.wgt.RDat	CHST14	15	40800000	40800000	0.01783	rs1001528	7.91	rs4923872	0.016223	-5.47	1.539	363	13	enet	0.01918	4.62e-07	-2.37165	0.0177
Lung	./GTEx.Lung//Lung/Lung.ENSG00000135503.8.wgt.RDat	ACVR1B	12	52300000	52400000	0.0954	rs10783497	4.15	rs7962469	0.057429	5.28	2.553	562	20	enet	0.04197	3.24e-05	2.37	0.01774
Lung	./GTEx.Lung//Lung/Lung.ENSG00000240053.8.wgt.RDat	LY6G5B	6	31637944	31641553	0.3138	rs2075800	-3.88	rs521977	0.105	6.58	2.19	245	245	blup	0.1625	1.4e-16	2.36911	0.01783
Whole blood	./GTEX.WEIGHT.ST/YFS.BLOOD.RNAARR//YFS.BLOOD.RNAARR/YFS.TRAPPC6A.wgt.RDat	TRAPPC6A	19	45666186	45681495	0.07072	rs2075650	-3.28	rs7247764	0.0581	-9.6	1.759	338	6	enet	0.071478	2.48e-22	-2.3685	0.017859
Peripheral blood	./GTEX.WEIGHT.ST/NTR.BLOOD.RNAARR//NTR.BLOOD.RNAARR/NTR.SLC44A4.wgt.RDat	SLC44A4	6	31830973	31846823	0.086	rs2075800	-3.88	rs605203	0.127909	12.78	2.536	221	4	lasso	0.12852	3.02e-39	2.3683	0.01787
Lung	./GTEx.Lung//Lung/Lung.ENSG00000142655.8.wgt.RDat	PEX14	1	10500000	10700000	0.1724	rs12406448	3.12	rs616402	0.0949	-6.96	-2.116	408	17	enet	0.134	8.26e-14	2.3681	0.017879
Lung	./GTEx.Lung//Lung/Lung.ENSG00000177830.13.wgt.RDat	CHID1	11	867000	915000	0.1578	rs868903	-11.95	rs12422106	0.108	6.88	2.232	402	14	enet	0.108139	2.64e-11	2.36819	0.0179
Lung	./GTEx.Lung//Lung/Lung.ENSG00000153885.10.wgt.RDat	KCTD15	19	34286838	34306668	0.0777	rs2772	-2.82	rs287104	0.0606	5.09	2.254	443	7	lasso	0.0496	6.61e-06	2.36679	0.017943
Peripheral blood	./GTEX.WEIGHT.ST/NTR.BLOOD.RNAARR//NTR.BLOOD.RNAARR/NTR.MS4A6A.wgt.RDat	MS4A6A	11	59900000	60000000	0.03383	rs1786140	2.87	rs667897	0.0212	-6.1	-2.358	407	6	lasso	0.01923	5.43e-07	2.36658	0.017953
Whole blood	./GTEX.WEIGHT.ST/YFS.BLOOD.RNAARR//YFS.BLOOD.RNAARR/YFS.NAPEPLD.wgt.RDat	NAPEPLD	7	103000000	103000000	0.03248	rs3808035	-3.27	rs6975450	0.0363	-7.14	-2.457	276	2	lasso	0.03159	1.21e-10	2.36632	0.017966
Lung	./GTEx.Lung//Lung/Lung.ENSG00000258955.1.wgt.RDat	LINC00519	14	51800000	51800000	0.1487	rs12586141	3.76	rs11157815	0.0125	-4.69	-2.018	651	651	blup	0.02592	0.00093	2.365	0.01803
Lung	./GTEx.Lung//Lung/Lung.ENSG00000267980.1.wgt.RDat	AC007292.6	19	4363876	4364637	0.1666	rs12610495	6.98	rs11085073	0.107	-6.71	2.106	378	4	lasso	0.0861	3.04e-09	-2.36413	0.018073
Whole blood	./GTEX.WEIGHT.ST/YFS.BLOOD.RNAARR//YFS.BLOOD.RNAARR/YFS.NMT1.wgt.RDat	NMT1	17	43128978	43186384	0.02038	rs17631676	-6.57	rs2306828	0.005041	-4.17	-1.764	329	6	lasso	0.00545	0.00498	2.36378	0.01809
Lung	./GTEx.Lung//Lung/Lung.ENSG00000096717.7.wgt.RDat	SIRT1	10	69600000	69700000	0.0834	rs12414903	-2.38	rs10823120	0.0378	4.64	-1.767	365	2	lasso	0.028709	0.000517	-2.3608	0.01823
Lung	./GTEx.Lung//Lung/Lung.ENSG00000069974.11.wgt.RDat	RAB27A	15	55500000	55600000	0.1317	rs12440420	-3.11	rs12324775	0.054095	5.63	-2.099	447	8	enet	0.07938	1.27e-08	-2.35986	0.0183
Lung	./GTEx.Lung//Lung/Lung.ENSG00000270659.1.wgt.RDat	RP11-105N14.1	2	214000000	214000000	0.0877	rs2197025	-4.4	rs3768788	0.0498	-4.5	-3.118	374	4	lasso	0.031611	0.000282	2.35738	0.0184
Lung	./GTEx.Lung//Lung/Lung.ENSG00000136448.7.wgt.RDat	NMT1	17	43129030	43186334	0.1588	rs17631676	-6.57	rs6503422	0.147	7.83	2.261	331	3	lasso	0.138	3.26e-14	2.35711	0.0184
Whole blood	./GTEX.WEIGHT.ST/YFS.BLOOD.RNAARR//YFS.BLOOD.RNAARR/YFS.MTIF3.wgt.RDat	MTIF3	13	28000000	28000000	0.0673	rs6491201	3.59	rs2760901	0.054753	8.5	-2.084	545	19	enet	0.0586	1.61e-18	-2.3558	0.018481
Lung	./GTEx.Lung//Lung/Lung.ENSG00000204963.4.wgt.RDat	PCDHA7	5	140000000	140000000	0.0692	rs31874	-4.12	rs1030164	0.062605	5.27	-1.791	375	16	enet	0.05499	2.14e-06	-2.3557	0.01849
Lung	./GTEx.Lung//Lung/Lung.ENSG00000205578.4.wgt.RDat	POM121B	7	72700000	72700000	0.079	rs11760752	-3.13	rs35607697	0.013999	3.88	1.476	160	160	blup	0.03652	0.000101	2.35478	0.018534
Lung	./GTEx.Lung//Lung/Lung.ENSG00000120328.4.wgt.RDat	PCDHB12	5	141000000	141000000	0.2208	rs31874	-4.12	rs6580182	0.076133	-6.97	-2.159	449	16	enet	0.12201	1.27e-12	2.3546	0.01854
Whole blood	./GTEX.WEIGHT.ST/YFS.BLOOD.RNAARR//YFS.BLOOD.RNAARR/YFS.LIN54.wgt.RDat	LIN54	4	83800000	83900000	0.0349	rs2868750	2.81	rs6842476	0.0427	-7.64	2.393	467	10	enet	0.04429	2.5e-14	-2.35371	0.0186
Lung	./GTEx.Lung//Lung/Lung.ENSG00000164715.5.wgt.RDat	LMTK2	7	97700000	97800000	0.1591	rs754464	-3.53	rs10275267	0.036847	5.54	-3.346	345	345	blup	0.04979	6.35e-06	-2.35332	0.018607
Lung	./GTEx.Lung//Lung/Lung.ENSG00000271780.1.wgt.RDat	RP11-1017G21.5	14	102000000	102000000	0.2767	rs2720202	-2.83	rs2448241	0.155	7.83	-2.69	340	16	enet	0.15183	1.61e-15	-2.3509	0.01873
Lung	./GTEx.Lung//Lung/Lung.ENSG00000185800.7.wgt.RDat	DMWD	19	46286205	46296060	0.0856	rs11669442	3.51	rs4514788	0.0404	5.26	-2.787	400	400	blup	0.0324	0.000237	-2.35054	0.018746
Whole blood	./GTEX.WEIGHT.ST/YFS.BLOOD.RNAARR//YFS.BLOOD.RNAARR/YFS.A4GALT.wgt.RDat	A4GALT	22	43088127	43117304	0.30153	rs2179232	2.63	rs28992176	0.213658	16.45	2.184	477	477	bslmm	0.21499	1.54e-68	2.34945	0.0188
Peripheral blood	./GTEX.WEIGHT.ST/NTR.BLOOD.RNAARR//NTR.BLOOD.RNAARR/NTR.USP15.wgt.RDat	USP15	12	62700000	62800000	0.03175	rs348679	3.03	rs7300928	0.0137	4.6	0.733	560	560	bslmm	0.013	3.28e-05	2.3485	0.01885
Peripheral blood	./GTEX.WEIGHT.ST/NTR.BLOOD.RNAARR//NTR.BLOOD.RNAARR/NTR.NUFIP2.wgt.RDat	NUFIP2	17	27582857	27621166	0.01759	rs11080077	-3.62	rs12452857	0.00558	4.54	-3.181	345	7	enet	0.00996	0.000249	-2.3454	0.019
Lung	./GTEx.Lung//Lung/Lung.ENSG00000164556.7.wgt.RDat	FAM183B	7	38700000	38700000	0.1798	rs2191311	3.95	rs12701661	0.083287	-6.58	-1.9	546	6	lasso	0.14904	3.03e-15	2.34348	0.019105
Whole blood	./GTEX.WEIGHT.ST/YFS.BLOOD.RNAARR//YFS.BLOOD.RNAARR/YFS.PKNOX1.wgt.RDat	PKNOX1	21	44394620	44453691	0.04602	rs9976865	2.84	rs2839625	0.031415	6.53	-1.941	568	568	bslmm	0.03648	4.63e-12	-2.3423	0.0192
Lung	./GTEx.Lung//Lung/Lung.ENSG00000267632.1.wgt.RDat	RP11-400F19.18	17	40661802	40663537	0.0463	rs2670854	2.88	rs16967611	0.00231	-3.48	-2.757	243	243	blup	0.0038	0.118	2.34115	0.0192
Lung	./GTEx.Lung//Lung/Lung.ENSG00000164694.12.wgt.RDat	FNDC1	6	160000000	160000000	0.0941	rs12214847	3.35	rs1504257	0.000673	3.46	-2.26	567	567	blup	0.01972	0.00344	-2.34	0.0192
Whole blood	./GTEX.WEIGHT.ST/YFS.BLOOD.RNAARR//YFS.BLOOD.RNAARR/YFS.MTIF2.wgt.RDat	MTIF2	2	55500000	55500000	0.02225	rs35183885	3.78	rs10168513	0.000269	3.75	-2.135	505	505	bslmm	0.004058	0.0133	-2.33856	0.0194
Peripheral blood	./GTEX.WEIGHT.ST/NTR.BLOOD.RNAARR//NTR.BLOOD.RNAARR/NTR.TRIM8.wgt.RDat	TRIM8	10	104000000	104000000	0.01511	rs4917968	-2.19	rs2274351	0.00977	-4.47	-1.551	367	11	enet	0.00678	0.00211	2.33696	0.01944
Whole blood	./GTEX.WEIGHT.ST/YFS.BLOOD.RNAARR//YFS.BLOOD.RNAARR/YFS.MTF2.wgt.RDat	MTF2	1	93500000	93600000	0.02137	rs2249590	2.86	rs10874763	0.003451	-4.28	2.021	273	14	enet	0.0167	2.41e-06	-2.33692	0.019443
Peripheral blood	./GTEX.WEIGHT.ST/NTR.BLOOD.RNAARR//NTR.BLOOD.RNAARR/NTR.NUSAP1.wgt.RDat	NUSAP1	15	41600000	41700000	0.0254	rs16971454	-4.09	rs28493702	0.034374	6.77	-2.42	307	3	lasso	0.03693	4.92e-12	-2.3356	0.0195
Lung	./GTEx.Lung//Lung/Lung.ENSG00000085514.11.wgt.RDat	PILRA	7	100000000	100000000	0.1384	rs6963345	7.5	rs6946768	0.11506	7.35	2.274	302	3	lasso	0.11996	1.99e-12	2.33545	0.01952
Whole blood	./GTEX.WEIGHT.ST/YFS.BLOOD.RNAARR//YFS.BLOOD.RNAARR/YFS.CTSS.wgt.RDat	CTSS	1	151000000	151000000	0.17474	rs11204675	-4.57	rs2867302	0.10853	11.77	-2.406	301	42	enet	0.167	4.23e-52	-2.33491	0.019548
Whole blood	./GTEX.WEIGHT.ST/YFS.BLOOD.RNAARR//YFS.BLOOD.RNAARR/YFS.TMEM80.wgt.RDat	TMEM80	11	696000	705000	0.1376	rs7934606	10.9	rs11246262	0.085734	-10.51	2.08	441	441	bslmm	0.12995	2.87e-40	-2.33421	0.0196
Lung	./GTEx.Lung//Lung/Lung.ENSG00000108264.12.wgt.RDat	TADA2A	17	35766965	35839835	0.4122	rs4795223	3.44	rs853220	0.383	12.13	-2.221	358	6	lasso	0.387	1.68e-42	-2.33346	0.0196
Lung	./GTEx.Lung//Lung/Lung.ENSG00000198951.7.wgt.RDat	NAGA	22	42454461	42466846	0.1372	rs5758511	-2.83	rs6002607	0.090208	7.01	2.294	341	5	lasso	0.0982	2.26e-10	2.32973	0.01982
Peripheral blood	./GTEX.WEIGHT.ST/NTR.BLOOD.RNAARR//NTR.BLOOD.RNAARR/NTR.KBTBD7.wgt.RDat	KBTBD7	13	41800000	41800000	0.02611	rs7323436	3.42	rs12857754	0.00827	4.2	2.48	306	18	enet	0.01768	1.51e-06	2.3248	0.0201
Lung	./GTEx.Lung//Lung/Lung.ENSG00000182648.7.wgt.RDat	LINC01006	7	156000000	156000000	0.1361	rs2192509	3.18	rs4716437	0.044104	5.37	2.647	474	4	lasso	0.06029	7.06e-07	2.32398	0.020127
Peripheral blood	./GTEX.WEIGHT.ST/NTR.BLOOD.RNAARR//NTR.BLOOD.RNAARR/NTR.KLC1.wgt.RDat	KLC1	14	104000000	104000000	0.0399	rs10438243	2.58	rs4906356	0.02312	6.49	1.376	393	393	blup	0.036156	8.2e-12	2.3232	0.0202
Peripheral blood	./GTEX.WEIGHT.ST/NTR.BLOOD.RNAARR//NTR.BLOOD.RNAARR/NTR.ALDH8A1.wgt.RDat	ALDH8A1	6	135000000	135000000	0.03415	rs6902048	-2.59	rs7742542	0.0298	-6.54	-2.072	411	8	lasso	0.03141	1.85e-10	2.32332	0.0202
Lung	./GTEx.Lung//Lung/Lung.ENSG00000198909.3.wgt.RDat	MAP3K3	17	61699775	61773261	0.1332	rs7216994	-2.65	rs1877316	0.14	7.79	2.349	277	4	lasso	0.145	8.42e-15	2.32179	0.0202
Lung	./GTEx.Lung//Lung/Lung.ENSG00000182858.9.wgt.RDat	ALG12	22	50293877	50312106	0.0804	rs137888	3.63	rs138887	0.012145	4.03	-2.086	428	428	blup	0.00508	0.0869	-2.32194	0.02024
Whole blood	./GTEX.WEIGHT.ST/YFS.BLOOD.RNAARR//YFS.BLOOD.RNAARR/YFS.F5.wgt.RDat	F5	1	169000000	170000000	0.2164	rs2205895	-2.92	rs2227245	0.176657	-15.32	-2.08	578	25	enet	0.225	4.45e-72	2.32167	0.020251
Peripheral blood	./GTEX.WEIGHT.ST/NTR.BLOOD.RNAARR//NTR.BLOOD.RNAARR/NTR.SMARCA4.wgt.RDat	SMARCA4	19	11071561	11172958	0.0659	rs8108051	2.91	rs3786725	0.056451	-8.68	2.279	426	11	lasso	0.0569	8.96e-18	-2.32129	0.02027
Lung	./GTEx.Lung//Lung/Lung.ENSG00000007376.3.wgt.RDat	RPUSD1	16	834974	837981	0.0818	rs4589552	-4.16	rs3765334	0.059658	-4.91	2.205	462	3	lasso	0.04312	2.55e-05	-2.32104	0.020285
Whole blood	./GTEX.WEIGHT.ST/YFS.BLOOD.RNAARR//YFS.BLOOD.RNAARR/YFS.EFCAB4A.wgt.RDat	EFCAB4A	11	826000	832000	0.3201	rs868903	-11.95	rs11246300	0.05344	8.52	-1.258	385	385	bslmm	0.14687	1.13e-45	-2.32152	0.0203
Lung	./GTEx.Lung//Lung/Lung.ENSG00000198363.11.wgt.RDat	ASPH	8	62400000	62600000	0.0702	rs1015905	-2.72	rs7003213	0.003831	-3.99	-1.786	457	5	lasso	0.0131	0.0143	2.32014	0.0203
Lung	./GTEx.Lung//Lung/Lung.ENSG00000184601.6.wgt.RDat	C14orf180	14	105000000	105000000	0.1085	rs4548807	-2.77	rs4548807	0.0159	4.08	-2.774	357	357	blup	0.03465	0.000149	-2.3202	0.02033
Peripheral blood	./GTEX.WEIGHT.ST/NTR.BLOOD.RNAARR//NTR.BLOOD.RNAARR/NTR.MYOM1.wgt.RDat	MYOM1	18	3066805	3220106	0.0326	rs12456560	3.46	rs4798075	0.009697	-4.23	0.776	555	15	enet	0.01541	6.7e-06	-2.3172	0.02049
Whole blood	./GTEX.WEIGHT.ST/YFS.BLOOD.RNAARR//YFS.BLOOD.RNAARR/YFS.MRFAP1.wgt.RDat	MRFAP1	4	6640000	6640000	0.0449	rs6446498	3.03	rs3822262	0.0284	-6.23	-1.464	493	493	bslmm	0.03648	4.63e-12	2.31291	0.0207
Peripheral blood	./GTEX.WEIGHT.ST/NTR.BLOOD.RNAARR//NTR.BLOOD.RNAARR/NTR.HNRPDL.wgt.RDat	HNRPDL	4	83300000	83400000	0.02678	rs897945	2.62	rs13139428	-0.000676	3.29	0.557	454	454	bslmm	0.0025	0.0428	2.31269	0.02074
Whole blood	./GTEX.WEIGHT.ST/YFS.BLOOD.RNAARR//YFS.BLOOD.RNAARR/YFS.TMEM40.wgt.RDat	TMEM40	3	12800000	12800000	0.01654	rs709163	-3.43	rs3732687	0.0221	-5.49	-1.925	514	3	lasso	0.01868	6.47e-07	2.31209	0.020772
Lung	./GTEx.Lung//Lung/Lung.ENSG00000166839.12.wgt.RDat	ANKDD1A	15	65200000	65300000	0.1132	rs603439	2.45	rs4287512	0.004516	-3.73	1.052	300	48	enet	0.00758	0.0488	-2.31165	0.0208
Lung	./GTEx.Lung//Lung/Lung.ENSG00000109180.10.wgt.RDat	OCIAD1	4	48800000	48900000	0.1435	rs955683	-3.3	rs11733534	0.114	-7.13	-2.337	219	21	enet	0.125502	5.87e-13	2.3092	0.0209
Peripheral blood	./GTEX.WEIGHT.ST/NTR.BLOOD.RNAARR//NTR.BLOOD.RNAARR/NTR.SERTAD4.wgt.RDat	SERTAD4	1	210000000	210000000	0.02667	rs7534723	3.13	rs654523	0.000535	-3.86	-2.066	543	543	bslmm	0.008471	0.000674	2.30913	0.02094
Lung	./GTEx.Lung//Lung/Lung.ENSG00000163608.10.wgt.RDat	C3orf17	3	113000000	113000000	0.1702	rs7652801	2.9	rs3732814	0.0112	4.47	2.076	467	33	enet	0.03833	6.93e-05	2.30509	0.02116
Lung	./GTEx.Lung//Lung/Lung.ENSG00000101353.10.wgt.RDat	MROH8	20	35729629	35807991	0.0831	rs4812641	3.69	rs8115589	0.0418	-4.88	2.487	317	16	enet	0.035029	0.000138	-2.3045	0.021197
Lung	./GTEx.Lung//Lung/Lung.ENSG00000172500.8.wgt.RDat	FIBP	11	65700000	65700000	0.1103	rs12801636	-2.82	rs583887	0.0332	4.49	1.608	348	348	blup	0.039398	5.55e-05	2.30399	0.0212
Whole blood	./GTEX.WEIGHT.ST/YFS.BLOOD.RNAARR//YFS.BLOOD.RNAARR/YFS.ZCWPW1.wgt.RDat	ZCWPW1	7	100000000	100000000	0.13627	rs6963345	7.5	rs11761784	0.138	-13.38	2.081	319	22	enet	0.14397	9.67e-45	-2.30401	0.021222
Lung	./GTEx.Lung//Lung/Lung.ENSG00000102683.6.wgt.RDat	SGCG	13	23800000	23900000	0.2424	rs9552700	-3.38	rs9507038	0.142065	-7.51	-0.735	667	24	enet	0.163538	1.11e-16	2.30365	0.02124
Whole blood	./GTEX.WEIGHT.ST/YFS.BLOOD.RNAARR//YFS.BLOOD.RNAARR/YFS.ATP5SL.wgt.RDat	ATP5SL	19	41937223	41946622	0.05831	rs12984866	-3.79	rs17318596	0.0237	5.87	3.116	354	12	lasso	0.028304	1.07e-09	2.3027	0.021296
Whole blood	./GTEX.WEIGHT.ST/YFS.BLOOD.RNAARR//YFS.BLOOD.RNAARR/YFS.RAB40C.wgt.RDat	RAB40C	16	639357	679272	0.0707	rs4589552	-4.16	rs7203694	0.0585	8.95	2.482	435	435	bslmm	0.0616	2.1e-19	2.30262	0.0213
Peripheral blood	./GTEX.WEIGHT.ST/NTR.BLOOD.RNAARR//NTR.BLOOD.RNAARR/NTR.MGC39372.wgt.RDat	MGC39372	6	2850000	2880000	0.05869	rs2624921	2.85	rs12530071	0.0389	-7.13	1.582	678	4	lasso	0.04609	1.17e-14	-2.30289	0.0213
Whole blood	./GTEX.WEIGHT.ST/YFS.BLOOD.RNAARR//YFS.BLOOD.RNAARR/YFS.DYNLL1.wgt.RDat	DYNLL1	12	121000000	121000000	0.01686	rs17431717	3.23	rs1563333	0.00441	-4.32	-0.723	370	5	lasso	0.0115	7.91e-05	2.30204	0.021333
Lung	./GTEx.Lung//Lung/Lung.ENSG00000172379.14.wgt.RDat	ARNT2	15	80700000	80900000	0.1202	rs2759307	3.35	rs5000770	-0.001159	-3.54	0.329	508	508	blup	0.00565	0.076	2.30117	0.0214
Lung	./GTEx.Lung//Lung/Lung.ENSG00000178665.10.wgt.RDat	ZNF713	7	56000000	56000000	0.199	rs10243009	-3.24	rs17664478	0.08728	-6.1	2.224	321	5	lasso	0.10617	4.04e-11	-2.30044	0.021423
Lung	./GTEx.Lung//Lung/Lung.ENSG00000149451.13.wgt.RDat	ADAM33	20	3648612	3662893	0.3444	rs1765886	2.78	rs554743	0.168	8.1	-2.332	507	5	lasso	0.175466	6.99e-18	-2.2992	0.021492
Peripheral blood	./GTEX.WEIGHT.ST/NTR.BLOOD.RNAARR//NTR.BLOOD.RNAARR/NTR.ARID1A.wgt.RDat	ARID1A	1	27000000	27100000	0.02835	rs12079255	-3.11	rs12760759	0.033	-6.71	-1.948	341	20	enet	0.032722	7.82e-11	2.29846	0.02154
Lung	./GTEx.Lung//Lung/Lung.ENSG00000268340.1.wgt.RDat	RP3-477O4.16	20	34106682	34107108	0.0625	rs224395	-2.99	rs2277862	0.0477	5.43	-1.714	315	16	enet	0.054704	2.28e-06	-2.2963	0.021661
Lung	./GTEx.Lung//Lung/Lung.ENSG00000187474.4.wgt.RDat	FPR3	19	52298416	52329442	0.11	rs4802866	-3.14	rs10424234	0.00897	-4.2	2.936	607	4	lasso	0.00968	0.0303	-2.29579	0.021688
Lung	./GTEx.Lung//Lung/Lung.ENSG00000263883.1.wgt.RDat	RP11-51F16.5	17	61713961	61714473	0.0542	rs7216994	-2.65	rs17631394	0.0207	5.1	2.275	282	2	lasso	0.0245	0.00125	2.29642	0.0217
Lung	./GTEx.Lung//Lung/Lung.ENSG00000124191.13.wgt.RDat	TOX2	20	42543504	42698256	0.2413	rs3127068	-3.36	rs4812742	0.0755	5.82	-2.247	528	4	lasso	0.079985	1.11e-08	-2.293	0.021848
Whole blood	./GTEX.WEIGHT.ST/YFS.BLOOD.RNAARR//YFS.BLOOD.RNAARR/YFS.AKNA.wgt.RDat	AKNA	9	117000000	117000000	0.0817	rs2285056	-3.1	rs2763188	0.026264	-6.51	-0.003	673	673	bslmm	0.06118	2.79e-19	-2.29217	0.0219
Lung	./GTEx.Lung//Lung/Lung.ENSG00000103253.13.wgt.RDat	HAGHL	16	776936	785525	0.1154	rs4589552	-4.16	rs2071951	0.009325	5.17	-2.312	478	3	lasso	0.0283	0.000564	-2.2906	0.021987
Whole blood	./GTEX.WEIGHT.ST/YFS.BLOOD.RNAARR//YFS.BLOOD.RNAARR/YFS.NAPSA.wgt.RDat	NAPSA	19	50861734	50869087	0.50653	rs11879501	2.4	rs1274517	0.502	-25.27	2.235	375	375	bslmm	0.590568	5.36e-247	-2.2904	0.021998
Lung	./GTEx.Lung//Lung/Lung.ENSG00000165832.4.wgt.RDat	TRUB1	10	117000000	117000000	0.1311	rs11196963	-3.28	rs7099565	0.025	5.14	-3.142	325	325	blup	0.03159	0.000283	-2.2896	0.02204
Lung	./GTEx.Lung//Lung/Lung.ENSG00000101307.11.wgt.RDat	SIRPB1	20	1544167	1600707	0.7267	rs4814396	3.77	rs2253427	0.513	14.21	-1.824	626	38	enet	0.568046	1.78e-71	-2.2885	0.022106
Lung	./GTEx.Lung//Lung/Lung.ENSG00000112685.9.wgt.RDat	EXOC2	6	485000	693000	0.263	rs1193735	-2.89	rs2804731	0.0902	7.17	-1.787	629	20	enet	0.1521	1.51e-15	-2.28	0.0223
Lung	./GTEx.Lung//Lung/Lung.ENSG00000120324.4.wgt.RDat	PCDHB10	5	141000000	141000000	0.1351	rs31874	-4.12	rs2204704	0.069283	5.9	-2.145	441	3	lasso	0.09314	6.72e-10	-2.2847	0.02233
Whole blood	./GTEX.WEIGHT.ST/YFS.BLOOD.RNAARR//YFS.BLOOD.RNAARR/YFS.TTC9C.wgt.RDat	TTC9C	11	62500000	62500000	0.0476	rs1293035	3.48	rs584845	0.044496	7.89	2.019	336	336	bslmm	0.04232	9.34e-14	2.28275	0.0224
Whole blood	./GTEX.WEIGHT.ST/YFS.BLOOD.RNAARR//YFS.BLOOD.RNAARR/YFS.TP53RK.wgt.RDat	TP53RK	20	45313004	45318418	0.1085	rs12329436	3.52	rs6094435	0.054798	-8.46	1.787	546	39	enet	0.06444	3.03e-20	-2.28	0.0224
Lung	./GTEx.Lung//Lung/Lung.ENSG00000141720.7.wgt.RDat	PIP4K2B	17	36921942	36956379	0.1894	rs11870254	-2.75	rs12952045	0.0118	5.47	-1.714	368	11	enet	0.0587	9.84e-07	-2.28387	0.0224
Whole blood	./GTEX.WEIGHT.ST/YFS.BLOOD.RNAARR//YFS.BLOOD.RNAARR/YFS.PCMTD2.wgt.RDat	PCMTD2	20	62887048	62926855	0.2018	rs755017	-4.09	rs17569873	0.143071	-13.5	-2.437	217	37	enet	0.1686	9.08e-53	2.28	0.0225
Lung	./GTEx.Lung//Lung/Lung.ENSG00000233485.1.wgt.RDat	RP3-467K16.2	1	15700000	15700000	0.2078	rs536364	2.85	rs1752005	0.155	-7.79	-2.598	537	10	enet	0.16	2.72e-16	2.28072	0.022565
Lung	./GTEx.Lung//Lung/Lung.ENSG00000121895.7.wgt.RDat	TMEM156	4	39000000	39000000	0.1361	rs2608816	2.5	rs2566104	-0.00193	-3.47	-1.177	490	25	enet	0.012423	0.0166	2.28053	0.0226
Whole blood	./GTEX.WEIGHT.ST/YFS.BLOOD.RNAARR//YFS.BLOOD.RNAARR/YFS.MORN3.wgt.RDat	MORN3	12	122000000	122000000	0.11787	rs1316787	-2.97	rs3825175	0.133	13.29	2.371	337	7	lasso	0.15416	4.93e-48	2.27882	0.022678
Lung	./GTEx.Lung//Lung/Lung.ENSG00000272556.1.wgt.RDat	RP11-638I8.1	7	45900000	45900000	0.2716	rs2280497	-2.58	rs17172610	0.195267	-8.73	-2.447	408	6	lasso	0.20509	6.21e-21	2.27854	0.022695
Peripheral blood	./GTEX.WEIGHT.ST/NTR.BLOOD.RNAARR//NTR.BLOOD.RNAARR/NTR.CA2.wgt.RDat	CA2	8	86400000	86400000	0.04619	rs3736038	2.59	rs2466763	0.0065	4.02	1.586	170	170	bslmm	0.02652	4.56e-09	2.27704	0.022784
Lung	./GTEx.Lung//Lung/Lung.ENSG00000237753.1.wgt.RDat	AC079922.3	2	113000000	113000000	0.5218	rs13410964	-3.53	rs4849090	0.37	12	-2.207	479	7	lasso	0.356991	1.5e-38	-2.27723	0.0228
Lung	./GTEx.Lung//Lung/Lung.ENSG00000103245.9.wgt.RDat	NARFL	16	779753	791329	0.5568	rs4589552	-4.16	rs2071951	0.40448	12.47	-2.312	473	6	lasso	0.39932	3.42e-44	-2.27553	0.022874
Lung	./GTEx.Lung//Lung/Lung.ENSG00000171928.9.wgt.RDat	TVP23B	17	18684308	18710027	0.4425	rs9889937	-4.07	rs4123417	0.492	-13.74	2.142	173	6	lasso	0.5	2.38e-59	-2.27552	0.0229
Lung	./GTEx.Lung//Lung/Lung.ENSG00000163001.7.wgt.RDat	CCDC104	2	55700000	55800000	0.0733	rs35183885	3.78	rs12993624	0.00445	-3.73	-1.363	442	442	blup	0.017815	0.00517	2.27376	0.023
Lung	./GTEx.Lung//Lung/Lung.ENSG00000103381.7.wgt.RDat	CPPED1	16	12756919	12897874	0.1493	rs204028	-2.92	rs16960741	0.024432	5.23	1.981	680	5	lasso	0.05219	3.85e-06	2.27341	0.023001
Peripheral blood	./GTEX.WEIGHT.ST/NTR.BLOOD.RNAARR//NTR.BLOOD.RNAARR/NTR.KIAA1598.wgt.RDat	KIAA1598	10	119000000	119000000	0.11588	rs242964	3	rs1905541	0.196	15.66	2.304	581	4	lasso	0.19043	3.32e-59	2.27273	0.02304
Lung	./GTEx.Lung//Lung/Lung.ENSG00000204472.8.wgt.RDat	AIF1	6	31582961	31584798	0.0687	rs2075800	-3.88	rs2855812	-0.000601	2.88	-0.502	297	297	blup	0.0085	0.0395	-2.27194	0.02309
Whole blood	./GTEX.WEIGHT.ST/YFS.BLOOD.RNAARR//YFS.BLOOD.RNAARR/YFS.SLC44A2.wgt.RDat	SLC44A2	19	10713133	10755235	0.1289	rs8108051	2.91	rs8112355	0.0671	-9.42	2.159	378	378	bslmm	0.101826	1.66e-31	-2.269	0.02327
Peripheral blood	./GTEX.WEIGHT.ST/NTR.BLOOD.RNAARR//NTR.BLOOD.RNAARR/NTR.SIRPD.wgt.RDat	SIRPD	20	1514897	1538392	0.0237	rs4814396	3.77	rs6034677	-4.23e-05	-3.51	-0.204	654	654	bslmm	0.002	0.0619	-2.2689	0.023271
Lung	./GTEx.Lung//Lung/Lung.ENSG00000272221.1.wgt.RDat	XXbac-BPG181B23.7	6	31362066	31363272	0.7831	rs2075800	-3.88	rs2263316	0.246	9.75	-0.371	243	36	enet	0.4357	2.3e-49	2.26844	0.0233
Lung	./GTEx.Lung//Lung/Lung.ENSG00000176153.10.wgt.RDat	GPX2	14	65400000	65400000	0.0688	rs1886506	3.59	rs10141986	-0.00149	-3.68	2.998	486	486	blup	0.00281	0.151	-2.2676	0.02336
Lung	./GTEx.Lung//Lung/Lung.ENSG00000101413.7.wgt.RDat	RPRD1B	20	36661948	36720768	0.1018	rs5741816	3.19	rs2273349	0.0489	5.18	-2.663	482	7	enet	0.053356	3.02e-06	-2.2671	0.023384
Whole blood	./GTEX.WEIGHT.ST/YFS.BLOOD.RNAARR//YFS.BLOOD.RNAARR/YFS.TTC39C.wgt.RDat	TTC39C	18	21572737	21715574	0.2669	rs41400947	3.26	rs4239439	0.198803	15.9	2.919	511	511	bslmm	0.20788	4.6e-66	2.2662	0.0234
Lung	./GTEx.Lung//Lung/Lung.ENSG00000197134.7.wgt.RDat	ZNF257	19	22235254	22274282	0.3159	rs1560717	-3.13	rs17554725	0.288	10.52	-2.235	320	7	lasso	0.315	2.54e-33	-2.26604	0.023449
Lung	./GTEx.Lung//Lung/Lung.ENSG00000270009.1.wgt.RDat	RP1-127C7.6	1	184000000	184000000	0.0829	rs12130615	3.86	rs1174657	0.0429	-4.36	-2.925	529	529	blup	0.0248	0.00118	2.26588	0.023459
Whole blood	./GTEX.WEIGHT.ST/YFS.BLOOD.RNAARR//YFS.BLOOD.RNAARR/YFS.RNASE4.wgt.RDat	RNASE4	14	21200000	21200000	0.6173	rs11851396	-2.37	rs9322855	0.316	-19.99	1.178	615	615	bslmm	0.54357	3.17e-217	-2.26588	0.02346
Whole blood	./GTEX.WEIGHT.ST/YFS.BLOOD.RNAARR//YFS.BLOOD.RNAARR/YFS.IRF3.wgt.RDat	IRF3	19	50162826	50169132	0.24421	rs12984428	-3.8	rs12104272	0.117	12.81	-2.554	302	4	lasso	0.129762	3.28e-40	-2.2642	0.023561
Whole blood	./GTEX.WEIGHT.ST/YFS.BLOOD.RNAARR//YFS.BLOOD.RNAARR/YFS.ZNF652.wgt.RDat	ZNF652	17	47366568	47439835	0.02441	rs11653468	3.31	rs17637241	0.02296	5.58	-1.976	359	4	lasso	0.02114	1.26e-07	-2.26364	0.0236
Lung	./GTEx.Lung//Lung/Lung.ENSG00000151079.6.wgt.RDat	KCNA6	12	4920000	4920000	0.094	rs7136583	3.6	rs1468556	0.003824	-3.93	-2.13	703	8	enet	0.01212	0.0177	2.26	0.02369
Lung	./GTEx.Lung//Lung/Lung.ENSG00000137876.5.wgt.RDat	RSL24D1	15	55500000	55500000	0.0942	rs12440420	-3.11	rs1061824	0.082116	5.73	-2.272	442	5	lasso	0.07122	7.11e-08	-2.26213	0.0237
Lung	./GTEx.Lung//Lung/Lung.ENSG00000169231.9.wgt.RDat	THBS3	1	155000000	155000000	0.1563	rs10908454	3.69	rs2066981	0.132	-7.21	-2.173	338	6	lasso	0.124	7.49e-13	2.26091	0.023765
Lung	./GTEx.Lung//Lung/Lung.ENSG00000065717.10.wgt.RDat	TLE2	19	2997636	3047633	0.1374	rs507905	-3	rs4807380	0.00527	-4.07	-0.11	415	415	blup	0.0316	0.00028	-2.26056	0.023786
Whole blood	./GTEX.WEIGHT.ST/YFS.BLOOD.RNAARR//YFS.BLOOD.RNAARR/YFS.FBXL18.wgt.RDat	FBXL18	7	5470000	5550000	0.1324	rs4352753	2.72	rs4527789	0.0276	7.39	-1.845	308	9	lasso	0.05952	8.63e-19	-2.26005	0.023818
Whole blood	./GTEX.WEIGHT.ST/YFS.BLOOD.RNAARR//YFS.BLOOD.RNAARR/YFS.SIL1.wgt.RDat	SIL1	5	138000000	139000000	0.02224	rs1549203	3.55	rs13171173	0.0206	6.45	1.383	336	336	blup	0.02465	1.22e-08	2.2571	0.024
Peripheral blood	./GTEX.WEIGHT.ST/NTR.BLOOD.RNAARR//NTR.BLOOD.RNAARR/NTR.THBS1.wgt.RDat	THBS1	15	39900000	39900000	0.14644	rs3862145	-3.4	rs4132201	0.034958	6.93	-0.456	530	39	enet	0.06603	1.99e-20	-2.2579	0.024
Peripheral blood	./GTEX.WEIGHT.ST/NTR.BLOOD.RNAARR//NTR.BLOOD.RNAARR/NTR.CENPK.wgt.RDat	CENPK	5	64800000	64900000	0.04095	rs6862580	-3.25	rs380327	0.0769	10.17	2.197	418	10	lasso	0.076908	1.28e-23	2.257	0.024
Peripheral blood	./GTEX.WEIGHT.ST/NTR.BLOOD.RNAARR//NTR.BLOOD.RNAARR/NTR.F5.wgt.RDat	F5	1	169000000	170000000	0.14154	rs2205895	-2.92	rs2205895	0.0872	-11.32	-2.916	585	25	enet	0.121365	4.98e-37	2.25669	0.02403
Whole blood	./GTEX.WEIGHT.ST/YFS.BLOOD.RNAARR//YFS.BLOOD.RNAARR/YFS.TNPO3.wgt.RDat	TNPO3	7	129000000	129000000	0.36841	rs730798	-3.45	rs10488630	0.313	-19.92	2.499	361	32	enet	0.36066	7.37e-125	-2.25573	0.024088
Whole blood	./GTEX.WEIGHT.ST/YFS.BLOOD.RNAARR//YFS.BLOOD.RNAARR/YFS.DENND5A.wgt.RDat	DENND5A	11	9160000	9290000	0.0373	rs2647530	3.08	rs3898554	0.019618	5.54	2.395	413	3	lasso	0.02042	2.03e-07	2.25538	0.0241
Peripheral blood	./GTEX.WEIGHT.ST/NTR.BLOOD.RNAARR//NTR.BLOOD.RNAARR/NTR.CAPG.wgt.RDat	CAPG	2	85600000	85600000	0.10872	rs2438307	3.24	rs6747513	0.0466	8.76	-1.12	463	463	bslmm	0.095527	3.67e-29	-2.25527	0.0241
Lung	./GTEx.Lung//Lung/Lung.ENSG00000069943.5.wgt.RDat	PIGB	15	55600000	55600000	0.4031	rs12440420	-3.11	rs8040540	0.185935	8.97	-2.345	446	446	blup	0.20424	7.61e-21	-2.25484	0.0241
Lung	./GTEx.Lung//Lung/Lung.ENSG00000183765.16.wgt.RDat	CHEK2	22	29083731	29138410	0.1097	rs6005861	-3.33	rs16986398	0.000774	-3.36	-1.174	306	306	blup	0.02904	0.000483	2.25399	0.0242
Lung	./GTEx.Lung//Lung/Lung.ENSG00000108439.5.wgt.RDat	PNPO	17	46018872	46025654	0.1021	rs2957932	-2.46	rs2002136	0.0593	-5.31	-2.239	376	4	lasso	0.0472	1.09e-05	2.25454	0.0242
Whole blood	./GTEX.WEIGHT.ST/YFS.BLOOD.RNAARR//YFS.BLOOD.RNAARR/YFS.ERCC8.wgt.RDat	ERCC8	5	60200000	60200000	0.01485	rs4235483	-2.78	rs1870683	0.00715	4.4	-2.52	317	317	blup	0.0114	8.47e-05	-2.2525	0.02429
Lung	./GTEx.Lung//Lung/Lung.ENSG00000267769.1.wgt.RDat	CTB-50L17.9	19	4454791	4455217	0.47	rs12610495	6.98	rs34080966	0.484	-13.6	2.346	394	5	lasso	0.478	8.66e-56	-2.25239	0.024298
Lung	./GTEx.Lung//Lung/Lung.ENSG00000167670.11.wgt.RDat	CHAF1A	19	4402659	4444995	0.3618	rs12610495	6.98	rs11085074	0.247	-10.4	1.992	380	8	lasso	0.316	1.95e-33	-2.25164	0.024345
Peripheral blood	./GTEX.WEIGHT.ST/NTR.BLOOD.RNAARR//NTR.BLOOD.RNAARR/NTR.PAQR8.wgt.RDat	PAQR8	6	52200000	52300000	0.08513	rs16882886	-3.62	rs560243	0.0626	-8.88	-2.313	549	11	lasso	0.06161	3.86e-19	2.25048	0.0244
Peripheral blood	./GTEX.WEIGHT.ST/NTR.BLOOD.RNAARR//NTR.BLOOD.RNAARR/NTR.C21orf7.wgt.RDat	C21orf7	21	30452870	30548209	0.0162	rs2255055	3.26	rs8129616	0.009881	4.52	3.207	485	12	enet	0.0123	5.21e-05	2.2514	0.0244
Whole blood	./GTEX.WEIGHT.ST/YFS.BLOOD.RNAARR//YFS.BLOOD.RNAARR/YFS.ASB1.wgt.RDat	ASB1	2	239000000	239000000	0.22123	rs13393813	-3.02	rs472357	0.2	-15.98	-2.174	434	8	lasso	0.233245	5.31e-75	2.24853	0.0245
Lung	./GTEx.Lung//Lung/Lung.ENSG00000244693.1.wgt.RDat	CTAGE8	7	144000000	144000000	0.2213	rs4725649	3.57	rs12703567	0.064821	-5.74	-2.155	320	6	lasso	0.09147	9.61e-10	2.24892	0.024518
Whole blood	./GTEX.WEIGHT.ST/YFS.BLOOD.RNAARR//YFS.BLOOD.RNAARR/YFS.PHF11.wgt.RDat	PHF11	13	50100000	50100000	0.1612	rs1998782	3.59	rs1046295	0.161469	-14.45	2.07	403	19	lasso	0.15721	5.02e-49	-2.2483	0.024555
Whole blood	./GTEX.WEIGHT.ST/YFS.BLOOD.RNAARR//YFS.BLOOD.RNAARR/YFS.PROK2.wgt.RDat	PROK2	3	71800000	71800000	0.17893	rs17008803	-2.83	rs1320015	0.085	-10.42	-0.961	556	556	bslmm	0.12561	6.72e-39	2.24809	0.024571
Lung	./GTEx.Lung//Lung/Lung.ENSG00000204775.4.wgt.RDat	KM-PA-2	8	145000000	145000000	0.3477	rs13280387	2.67	rs7838717	0.167718	-9.03	1.502	222	14	enet	0.228324	2.1e-23	-2.24779	0.0246
Whole blood	./GTEX.WEIGHT.ST/YFS.BLOOD.RNAARR//YFS.BLOOD.RNAARR/YFS.NUP133.wgt.RDat	NUP133	1	230000000	230000000	0.01752	rs482442	-2.73	rs16849844	0.002415	-4.28	-2.044	431	431	bslmm	0.0063	0.00276	2.24711	0.024633
Whole blood	./GTEX.WEIGHT.ST/YFS.BLOOD.RNAARR//YFS.BLOOD.RNAARR/YFS.PPP1R14A.wgt.RDat	PPP1R14A	19	38741877	38747231	0.06059	rs833910	2.96	rs4802324	0.044	-8.59	-1.8	358	9	lasso	0.057288	3.92e-18	2.2466	0.024664
Peripheral blood	./GTEX.WEIGHT.ST/NTR.BLOOD.RNAARR//NTR.BLOOD.RNAARR/NTR.PDCD6IP.wgt.RDat	PDCD6IP	3	33800000	33900000	0.02937	rs4678646	-2.38	rs9853874	0.0193	-5.16	2.049	360	360	bslmm	0.01685	2.59e-06	-2.2466	0.02467
Lung	./GTEx.Lung//Lung/Lung.ENSG00000254739.1.wgt.RDat	RP13-46H24.1	11	529000	530000	0.1511	rs6597977	3.88	rs936466	0.0526	-5.8	-1.543	428	15	enet	0.101752	1.05e-10	2.2461	0.0247
Whole blood	./GTEX.WEIGHT.ST/YFS.BLOOD.RNAARR//YFS.BLOOD.RNAARR/YFS.LRCH4.wgt.RDat	LRCH4	7	100000000	100000000	0.04425	rs2261360	5.83	rs4727468	0.00478	-4.95	0.822	287	18	enet	0.02335	2.89e-08	-2.24533	0.024747
Lung	./GTEx.Lung//Lung/Lung.ENSG00000106565.13.wgt.RDat	TMEM176B	7	150000000	150000000	0.4422	rs940453	-2.52	rs11972506	0.088476	6.27	0.757	536	42	enet	0.17001	2.49e-17	2.2447	0.024787
Lung	./GTEx.Lung//Lung/Lung.ENSG00000233006.2.wgt.RDat	AC034220.3	5	132000000	132000000	0.1592	rs2073506	2.99	rs272881	0.132062	-7.36	2.339	421	6	lasso	0.13367	9.58e-14	-2.2446	0.02479
Whole blood	./GTEX.WEIGHT.ST/YFS.BLOOD.RNAARR//YFS.BLOOD.RNAARR/YFS.PRSS36.wgt.RDat	PRSS36	16	31150246	31161415	0.0173	rs4889651	-3.08	rs11865499	0.0153	5.18	-2.456	239	8	enet	0.02136	1.09e-07	-2.24439	0.0248
Lung	./GTEx.Lung//Lung/Lung.ENSG00000115944.10.wgt.RDat	COX7A2L	2	42600000	42700000	0.0739	rs7425178	-2.46	rs17389715	0.00419	-3.65	-2.396	486	6	enet	0.01368	0.0126	2.2426	0.0249
Whole blood	./GTEX.WEIGHT.ST/YFS.BLOOD.RNAARR//YFS.BLOOD.RNAARR/YFS.PILRB.wgt.RDat	PILRB	7	99900000	100000000	0.43865	rs6963345	7.5	rs11769057	0.611	27.8	2.107	311	20	enet	0.61392	4.39e-263	2.24206	0.024958
Lung	./GTEx.Lung//Lung/Lung.ENSG00000107890.12.wgt.RDat	ANKRD26	10	27300000	27400000	0.1013	rs7914382	-2.47	rs788230	-0.00083	-4.18	-1.522	434	25	enet	0.015015	0.00943	2.2417	0.02498
Whole blood	./GTEX.WEIGHT.ST/YFS.BLOOD.RNAARR//YFS.BLOOD.RNAARR/YFS.FUT11.wgt.RDat	FUT11	10	75500000	75500000	0.0167	rs16930701	-2.45	rs11000785	0.00417	-4.13	2.051	231	231	bslmm	0.00676	0.00199	-2.24091	0.025
Peripheral blood	./GTEX.WEIGHT.ST/NTR.BLOOD.RNAARR//NTR.BLOOD.RNAARR/NTR.YME1L1.wgt.RDat	YME1L1	10	27400000	27400000	0.0213	rs7914382	-2.47	rs788209	0.0236	5.89	-2.246	464	2	lasso	0.01887	6.86e-07	-2.24063	0.02505
Lung	./GTEx.Lung//Lung/Lung.ENSG00000187109.9.wgt.RDat	NAP1L1	12	76400000	76500000	0.1391	rs7955195	-4.19	rs1523829	0.036934	-4.7	-0.144	492	492	blup	0.03428	0.000161	2.24	0.02505
Lung	./GTEx.Lung//Lung/Lung.ENSG00000213171.2.wgt.RDat	LINGO4	1	152000000	152000000	0.1424	rs2769273	-3.05	rs12128071	0.029	5.1	0.833	337	23	enet	0.0985	2.13e-10	2.24048	0.02506
Lung	./GTEx.Lung//Lung/Lung.ENSG00000103148.11.wgt.RDat	NPRL3	16	135385	188859	0.4611	rs7189540	-4.14	rs2562164	0.24833	-10.95	1.683	277	37	enet	0.35353	4.18e-38	-2.23994	0.025095
Lung	./GTEx.Lung//Lung/Lung.ENSG00000232710.1.wgt.RDat	RP4-669P10.16	22	42535623	42535938	0.0667	rs5758511	-2.83	rs4147638	0.040372	-4.48	-1.98	363	4	lasso	0.03682	9.49e-05	2.23966	0.02511
Peripheral blood	./GTEX.WEIGHT.ST/NTR.BLOOD.RNAARR//NTR.BLOOD.RNAARR/NTR.SELL.wgt.RDat	SELL	1	170000000	170000000	0.32524	rs2205895	-2.92	rs2223286	0.128	-12.76	-0.653	530	530	bslmm	0.241854	5.9e-77	2.23787	0.02523
Lung	./GTEx.Lung//Lung/Lung.ENSG00000188505.4.wgt.RDat	NCCRP1	19	39687601	39692524	0.087	rs8111996	3.41	rs892016	0.06	5.44	2.06	420	12	enet	0.0682	1.34e-07	2.23739	0.025261
Whole blood	./GTEX.WEIGHT.ST/YFS.BLOOD.RNAARR//YFS.BLOOD.RNAARR/YFS.TRIP11.wgt.RDat	TRIP11	14	92400000	92500000	0.056	rs17799683	2.92	rs4904828	0.0421	8.31	2.179	510	510	blup	0.04342	4.45e-14	2.23688	0.02529
Lung	./GTEx.Lung//Lung/Lung.ENSG00000250571.2.wgt.RDat	GLI4	8	144000000	144000000	0.1135	rs2450771	-3.22	rs1055181	0.073819	-5.65	-1.571	385	9	enet	0.060629	6.58e-07	2.2372	0.0253
Lung	./GTEx.Lung//Lung/Lung.ENSG00000114354.8.wgt.RDat	TFG	3	100000000	100000000	0.0726	rs7632038	3.24	rs13059686	0.0521	4.8	1.919	443	9	lasso	0.04035	4.55e-05	2.23672	0.0253
Lung	./GTEx.Lung//Lung/Lung.ENSG00000163393.8.wgt.RDat	SLC22A15	1	117000000	117000000	0.2192	rs17034114	-3.38	rs2488432	0.0943	6.21	0.462	476	476	blup	0.102	9.73e-11	2.23647	0.025321
Lung	./GTEx.Lung//Lung/Lung.ENSG00000137070.13.wgt.RDat	IL11RA	9	34700000	34700000	0.3975	rs2812373	2.91	rs2070074	0.159584	7.96	2.245	367	8	lasso	0.149675	2.63e-15	2.2356	0.025381
Peripheral blood	./GTEX.WEIGHT.ST/NTR.BLOOD.RNAARR//NTR.BLOOD.RNAARR/NTR.ZNF48.wgt.RDat	ZNF48	16	30406770	30411429	0.01335	rs4889651	-3.08	rs2230434	-0.000787	-3.63	-0.961	196	196	blup	0.0034	0.0222	2.23577	0.0254
Whole blood	./GTEX.WEIGHT.ST/YFS.BLOOD.RNAARR//YFS.BLOOD.RNAARR/YFS.CENPP.wgt.RDat	CENPP	9	95100000	95400000	0.0585	rs1972214	-3.22	rs7872739	0.035393	6.89	-1.603	511	511	bslmm	0.03373	2.89e-11	-2.23292	0.0256
Lung	./GTEx.Lung//Lung/Lung.ENSG00000187049.5.wgt.RDat	TMEM216	11	61200000	61200000	0.1089	rs2283263	2.87	rs2943805	0.072	5.54	-2.213	374	4	lasso	0.066438	1.94e-07	-2.23238	0.0256
Lung	./GTEx.Lung//Lung/Lung.ENSG00000160766.10.wgt.RDat	GBAP1	1	155000000	155000000	0.3254	rs10908454	3.69	rs2990245	0.277	10.62	-2.16	328	5	lasso	0.278	5.83e-29	-2.23138	0.025656
Lung	./GTEx.Lung//Lung/Lung.ENSG00000197183.8.wgt.RDat	C20orf112	20	31030862	31172876	0.0485	rs2295762	2.71	rs6141670	0.0287	4.15	2.57	387	387	blup	0.025862	0.00094	2.2313	0.025663
Whole blood	./GTEX.WEIGHT.ST/YFS.BLOOD.RNAARR//YFS.BLOOD.RNAARR/YFS.ANGEL1.wgt.RDat	ANGEL1	14	77300000	77300000	0.1548	rs1990737	3.35	rs8003586	0.0607	-9.38	1.532	580	14	lasso	0.13352	2.12e-41	-2.23061	0.02571
Lung	./GTEx.Lung//Lung/Lung.ENSG00000197251.3.wgt.RDat	LINC00336	6	33553883	33561115	0.1416	rs9296092	3.26	rs375555	0.106	6.73	-2.174	507	2	lasso	0.1013	1.16e-10	-2.22974	0.02576
Lung	./GTEx.Lung//Lung/Lung.ENSG00000143437.16.wgt.RDat	ARNT	1	151000000	151000000	0.1318	rs11204675	-4.57	rs11204725	0.0295	5.03	-2.983	305	21	enet	0.0428	2.73e-05	-2.22904	0.025811
Lung	./GTEx.Lung//Lung/Lung.ENSG00000214357.4.wgt.RDat	NEURL1B	5	172000000	172000000	0.1783	rs4868207	-3.33	rs985890	0.025521	-4.78	-2.005	550	10	enet	0.05393	2.68e-06	2.2267	0.02597
Peripheral blood	./GTEX.WEIGHT.ST/NTR.BLOOD.RNAARR//NTR.BLOOD.RNAARR/NTR.GAR1.wgt.RDat	GAR1	4	111000000	111000000	0.01564	rs9998151	3.18	rs11721403	0.0042	-3.94	-2.3	400	400	bslmm	0.00367	0.0183	2.22495	0.02608
Lung	./GTEx.Lung//Lung/Lung.ENSG00000187164.13.wgt.RDat	KIAA1598	10	119000000	119000000	0.077	rs242964	3	rs1905542	0.0717	5.48	2.166	474	3	lasso	0.065912	2.17e-07	2.2247	0.0261
Lung	./GTEx.Lung//Lung/Lung.ENSG00000167264.13.wgt.RDat	DUS2	16	68021664	68113223	0.0865	rs11075664	-3.12	rs7187202	0.069505	5.7	2.181	256	3	lasso	0.04493	1.75e-05	2.22356	0.026178
Lung	./GTEx.Lung//Lung/Lung.ENSG00000111642.10.wgt.RDat	CHD4	12	6680000	6720000	0.0868	rs12310569	2.76	rs2079867	-0.002486	3.93	-0.504	309	309	blup	0.01767	0.00533	-2.22	0.02631
Lung	./GTEx.Lung//Lung/Lung.ENSG00000107551.16.wgt.RDat	RASSF4	10	45500000	45500000	0.1523	rs7898089	4.09	rs884879	-0.00221	-3.42	0.598	466	466	blup	0.017796	0.00519	-2.2179	0.02656
Lung	./GTEx.Lung//Lung/Lung.ENSG00000167914.6.wgt.RDat	GSDMA	17	38119226	38134019	0.4344	rs12453334	2.62	rs3859192	0.411	-12.53	-2.169	300	2	lasso	0.411	8.94e-46	2.21522	0.0267
Peripheral blood	./GTEX.WEIGHT.ST/NTR.BLOOD.RNAARR//NTR.BLOOD.RNAARR/NTR.OASL.wgt.RDat	OASL	12	121000000	121000000	0.02696	rs614226	2.98	rs10849829	0.0097	5.35	2.885	444	7	lasso	0.00955	0.000327	2.2156	0.02672
Lung	./GTEx.Lung//Lung/Lung.ENSG00000258343.1.wgt.RDat	RP11-536G4.2	12	96200000	96300000	0.5668	rs4600288	2.94	rs1436120	0.528994	14.25	-2.263	587	5	lasso	0.52838	3.27e-64	-2.21	0.02676
Peripheral blood	./GTEX.WEIGHT.ST/NTR.BLOOD.RNAARR//NTR.BLOOD.RNAARR/NTR.H2AFZ.wgt.RDat	H2AFZ	4	101000000	101000000	0.02046	rs4699390	-2.89	rs10516458	0.011	-5.41	1.2	411	411	bslmm	0.01007	0.00023	-2.21483	0.02677
Peripheral blood	./GTEX.WEIGHT.ST/NTR.BLOOD.RNAARR//NTR.BLOOD.RNAARR/NTR.SIPA1L2.wgt.RDat	SIPA1L2	1	233000000	233000000	0.05428	rs10489575	-2.63	rs4649274	0.0323	6.8	2.139	745	4	lasso	0.028711	1.08e-09	2.21448	0.0268
Lung	./GTEx.Lung//Lung/Lung.ENSG00000121653.7.wgt.RDat	MAPK8IP1	11	45900000	45900000	0.1144	rs12363407	3.08	rs11038699	0.0796	5.65	2.214	375	1	lasso	0.066616	1.87e-07	2.214	0.0268
Lung	./GTEx.Lung//Lung/Lung.ENSG00000215424.5.wgt.RDat	MCM3AP-AS1	21	47649131	47679304	0.3138	rs2839226	-3.6	rs7275336	0.071237	5.72	0.946	480	9	lasso	0.1208	1.65e-12	2.2138	0.02684
Peripheral blood	./GTEX.WEIGHT.ST/NTR.BLOOD.RNAARR//NTR.BLOOD.RNAARR/NTR.ZNF257.wgt.RDat	ZNF257	19	22235265	22272721	0.0163	rs1560717	-3.13	rs1634466	0.006998	4.57	-1.901	328	328	blup	0.01171	7.74e-05	-2.21265	0.02692
Whole blood	./GTEX.WEIGHT.ST/YFS.BLOOD.RNAARR//YFS.BLOOD.RNAARR/YFS.RNF146.wgt.RDat	RNF146	6	128000000	128000000	0.00573	rs13204965	-2.97	rs2068626	-0.000594	-3.34	1.201	323	323	bslmm	0.00231	0.0478	-2.21244	0.026936
Lung	./GTEx.Lung//Lung/Lung.ENSG00000119632.3.wgt.RDat	IFI27L2	14	94600000	94600000	0.3614	rs2273223	3.04	rs8007371	0.114	-7.14	0.909	751	50	enet	0.21213	1.13e-21	-2.2124	0.02694
Lung	./GTEx.Lung//Lung/Lung.ENSG00000100418.7.wgt.RDat	DESI1	22	41994032	42017100	0.1237	rs5758511	-2.83	rs9607821	0.075778	-5.6	-1.501	314	314	blup	0.07226	5.7e-08	2.21195	0.02697
Whole blood	./GTEX.WEIGHT.ST/YFS.BLOOD.RNAARR//YFS.BLOOD.RNAARR/YFS.HNMT.wgt.RDat	HNMT	2	139000000	139000000	0.02018	rs17690837	-2.47	rs6747709	0.00641	-4.1	-1.529	369	369	bslmm	0.003981	0.0141	2.21179	0.027
Lung	./GTEx.Lung//Lung/Lung.ENSG00000171435.9.wgt.RDat	KSR2	12	118000000	118000000	0.2061	rs10507281	3.07	rs12424627	0.143676	-7.68	2.405	591	19	enet	0.13828	3.42e-14	-2.21	0.02705
Lung	./GTEx.Lung//Lung/Lung.ENSG00000246375.2.wgt.RDat	RP11-10L7.1	4	89200000	89300000	0.5213	rs1965869	3.57	rs17013978	0.27	10.33	-1.316	465	25	enet	0.308615	1.56e-32	-2.2103	0.0271
Lung	./GTEx.Lung//Lung/Lung.ENSG00000049167.9.wgt.RDat	ERCC8	5	60200000	60200000	0.0508	rs4235483	-2.78	rs4482855	0.03235	4.75	-1.976	310	7	lasso	0.03802	7.4e-05	-2.2101	0.0271
Lung	./GTEx.Lung//Lung/Lung.ENSG00000135930.9.wgt.RDat	EIF4E2	2	233000000	233000000	0.1331	rs2853444	3.22	rs7571716	0.0598	5.4	-2.337	443	17	enet	0.038982	6.05e-05	-2.20861	0.0272
Lung	./GTEx.Lung//Lung/Lung.ENSG00000113249.8.wgt.RDat	HAVCR1	5	156000000	156000000	0.1941	rs1553317	2.77	rs3087616	0.152503	-8.3	2.152	471	5	lasso	0.15725	4.68e-16	-2.2077	0.02726
Whole blood	./GTEX.WEIGHT.ST/YFS.BLOOD.RNAARR//YFS.BLOOD.RNAARR/YFS.MFHAS1.wgt.RDat	MFHAS1	8	8640000	8750000	0.0601	rs382785	-2.98	rs17631052	0.0153	-5.59	2.641	742	19	enet	0.03314	4.28e-11	-2.20736	0.02729
Lung	./GTEx.Lung//Lung/Lung.ENSG00000233614.5.wgt.RDat	DDX11L10	16	61553	64042	0.2016	rs41340949	3.77	rs2288490	0.043476	-5.36	1.92	224	6	lasso	0.12219	1.22e-12	-2.20687	0.027323
Lung	./GTEx.Lung//Lung/Lung.ENSG00000134444.9.wgt.RDat	KIAA1468	18	59854491	59974355	0.1257	rs1052315	2.65	rs586025	0.014779	-4.77	-1.613	511	511	blup	0.042179	3.11e-05	2.21	0.02734
Lung	./GTEx.Lung//Lung/Lung.ENSG00000100106.15.wgt.RDat	TRIOBP	22	38093011	38172563	0.1563	rs713939	2.65	rs5756813	0.085593	-6.01	2.204	460	1	lasso	0.06905	1.12e-07	-2.204	0.02752
Whole blood	./GTEX.WEIGHT.ST/YFS.BLOOD.RNAARR//YFS.BLOOD.RNAARR/YFS.ZNF573.wgt.RDat	ZNF573	19	38226734	38307940	0.09338	rs833910	2.96	rs17246792	0.147	13.75	2.049	328	5	lasso	0.145759	2.58e-45	2.204	0.027525
Whole blood	./GTEX.WEIGHT.ST/YFS.BLOOD.RNAARR//YFS.BLOOD.RNAARR/YFS.TXNDC15.wgt.RDat	TXNDC15	5	134000000	134000000	0.09382	rs30278	2.31	rs12656013	0.0542	9.46	1.477	343	8	lasso	0.1063	6.99e-33	2.2036	0.02755
Peripheral blood	./GTEX.WEIGHT.ST/NTR.BLOOD.RNAARR//NTR.BLOOD.RNAARR/NTR.PIP4K2B.wgt.RDat	PIP4K2B	17	36921941	36956218	0.02169	rs11870254	-2.75	rs1043515	0.00739	-4.42	-2.366	364	3	lasso	0.00854	0.000642	2.2022	0.0277
Lung	./GTEx.Lung//Lung/Lung.ENSG00000232629.4.wgt.RDat	HLA-DQB2	6	32723875	32731311	0.8024	rs9271055	3.97	rs1063355	0.563	-14.69	2.2244	254	6	lasso	0.5681	1.73e-71	-2.20152	0.0277
Whole blood	./GTEX.WEIGHT.ST/YFS.BLOOD.RNAARR//YFS.BLOOD.RNAARR/YFS.TTC9.wgt.RDat	TTC9	14	71100000	71100000	0.1573	rs4899371	-3.09	rs11624934	0.0119	6.85	-2.706	416	416	bslmm	0.08628	8.96e-27	-2.19881	0.02789
Peripheral blood	./GTEX.WEIGHT.ST/NTR.BLOOD.RNAARR//NTR.BLOOD.RNAARR/NTR.ST6GALNAC2.wgt.RDat	ST6GALNAC2	17	74561428	74582320	0.04024	rs881563	-2.99	rs8070870	0.0257	-6.13	2.325	511	511	bslmm	0.02829	1.43e-09	-2.1988	0.0279
Lung	./GTEx.Lung//Lung/Lung.ENSG00000261560.1.wgt.RDat	RP11-166B2.3	16	11974932	11976426	0.1385	rs3851005	-3.86	rs7202234	0.005546	3.92	-2.256	466	466	blup	0.01741	0.00564	-2.19867	0.027901
Whole blood	./GTEX.WEIGHT.ST/YFS.BLOOD.RNAARR//YFS.BLOOD.RNAARR/YFS.CCT4.wgt.RDat	CCT4	2	62100000	62100000	0.0327	rs13410306	2.99	rs7569467	0.0214	5.52	-2.412	294	4	lasso	0.019504	3.73e-07	-2.19718	0.028
Lung	./GTEx.Lung//Lung/Lung.ENSG00000126456.11.wgt.RDat	IRF3	19	50162826	50168822	0.0794	rs12984428	-3.8	rs2304206	0.0152	4.07	-1.491	326	326	blup	0.0146	0.0103	-2.19519	0.02815
Whole blood	./GTEX.WEIGHT.ST/YFS.BLOOD.RNAARR//YFS.BLOOD.RNAARR/YFS.FSTL1.wgt.RDat	FSTL1	3	120000000	120000000	0.0761	rs4676787	-2.93	rs1716835	0.0239	6.65	-2.289	379	379	bslmm	0.0371	3.05e-12	-2.19469	0.028186
Whole blood	./GTEX.WEIGHT.ST/YFS.BLOOD.RNAARR//YFS.BLOOD.RNAARR/YFS.MBP.wgt.RDat	MBP	18	74690783	74845639	0.5331	rs9967494	3.33	rs2051344	0.249397	-17.78	-2.039	732	104	enet	0.46449	1.95e-173	2.1942	0.0282
Peripheral blood	./GTEX.WEIGHT.ST/NTR.BLOOD.RNAARR//NTR.BLOOD.RNAARR/NTR.ZRANB1.wgt.RDat	ZRANB1	10	127000000	127000000	0.0401	rs3847459	-2.68	rs11245440	0.00946	-5.07	0.684	567	567	bslmm	0.01627	3.79e-06	-2.194	0.02824
Whole blood	./GTEX.WEIGHT.ST/YFS.BLOOD.RNAARR//YFS.BLOOD.RNAARR/YFS.ZBTB20.wgt.RDat	ZBTB20	3	114000000	115000000	0.02831	rs6793973	-2.81	rs17670486	0.0131	5.03	-1.902	624	15	enet	0.014	1.48e-05	-2.1939	0.028242
Whole blood	./GTEX.WEIGHT.ST/YFS.BLOOD.RNAARR//YFS.BLOOD.RNAARR/YFS.SLC39A3.wgt.RDat	SLC39A3	19	2732202	2740150	0.13031	rs507905	-3	rs7257863	0.121	12.51	-1.433	391	7	lasso	0.154732	3.21e-48	-2.1916	0.028407
Whole blood	./GTEX.WEIGHT.ST/YFS.BLOOD.RNAARR//YFS.BLOOD.RNAARR/YFS.DDX23.wgt.RDat	DDX23	12	49200000	49200000	0.24448	rs2453471	3.08	rs1057908	0.0815	10.66	2.952	342	23	enet	0.13662	2.18e-42	2.19121	0.028437
Whole blood	./GTEX.WEIGHT.ST/YFS.BLOOD.RNAARR//YFS.BLOOD.RNAARR/YFS.HAL.wgt.RDat	HAL	12	96400000	96400000	0.40409	rs4600288	2.94	rs12307364	0.259	-18.18	2.151	538	57	enet	0.42812	1.98e-155	-2.19077	0.028469
Lung	./GTEx.Lung//Lung/Lung.ENSG00000059588.5.wgt.RDat	TARBP1	1	235000000	235000000	0.1398	rs4345854	-2.87	rs528774	0.00278	3.76	0.107	650	650	blup	0.0336	0.000186	-2.19052	0.028487
Whole blood	./GTEX.WEIGHT.ST/YFS.BLOOD.RNAARR//YFS.BLOOD.RNAARR/YFS.DUS2L.wgt.RDat	DUS2L	16	68021649	68113223	0.191	rs11075664	-3.12	rs2418736	0.227	17.13	2.005	256	28	enet	0.27706	3.77e-91	2.191	0.0285
Lung	./GTEx.Lung//Lung/Lung.ENSG00000204954.5.wgt.RDat	C12orf73	12	104000000	104000000	0.1685	rs4135048	-3.18	rs812498	0.107719	6.7	-1.538	637	10	lasso	0.09972	1.63e-10	-2.19	0.02853
Peripheral blood	./GTEX.WEIGHT.ST/NTR.BLOOD.RNAARR//NTR.BLOOD.RNAARR/NTR.AK5.wgt.RDat	AK5	1	77700000	78000000	0.0933	rs4949789	2.64	rs4949655	0.0477	7.9	-1.309	521	521	bslmm	0.05986	1.24e-18	-2.18845	0.02864
Lung	./GTEx.Lung//Lung/Lung.ENSG00000226263.1.wgt.RDat	ISM1-AS1	20	13218448	13220321	0.1191	rs10485765	-3.44	rs6105057	0.00568	4.22	1.881	561	25	enet	0.033922	0.000174	2.1879	0.028674
Lung	./GTEx.Lung//Lung/Lung.ENSG00000225489.2.wgt.RDat	RP11-390F4.3	9	6720000	6730000	0.1027	rs7871016	2.88	rs10975789	0.068672	5.38	2.241	612	2	lasso	0.05638	1.6e-06	2.1864	0.028786
Lung	./GTEx.Lung//Lung/Lung.ENSG00000111254.3.wgt.RDat	AKAP3	12	4720000	4760000	0.3699	rs7136583	3.6	rs979877	0.30835	-10.87	2.192	695	7	enet	0.28545	8.5e-30	-2.19	0.0288
Lung	./GTEx.Lung//Lung/Lung.ENSG00000225783.2.wgt.RDat	MIAT	22	27042392	27072438	0.2917	rs2516086	-3.41	rs6005127	0.170683	8.23	2.149	862	3	lasso	0.16587	6.47e-17	2.1852	0.02887
Whole blood	./GTEX.WEIGHT.ST/YFS.BLOOD.RNAARR//YFS.BLOOD.RNAARR/YFS.TRIM69.wgt.RDat	TRIM69	15	45000000	45100000	0.08579	rs12440448	-3.06	rs4923993	0.052389	-8.27	2.54	257	257	blup	0.05541	1.4e-17	-2.18487	0.0289
Lung	./GTEx.Lung//Lung/Lung.ENSG00000206344.6.wgt.RDat	HCG27	6	31165915	31171745	0.419	rs6919586	-2.73	rs2523612	0.0921	-7.4	2.104	176	176	blup	0.252	5.39e-26	-2.18486	0.0289
Lung	./GTEx.Lung//Lung/Lung.ENSG00000154174.7.wgt.RDat	TOMM70A	3	100000000	100000000	0.1047	rs7632038	3.24	rs13073252	0.00318	3.92	-0.526	403	403	blup	0.01795	0.00503	-2.18431	0.02894
Lung	./GTEx.Lung//Lung/Lung.ENSG00000136048.9.wgt.RDat	DRAM1	12	102000000	102000000	0.1499	rs2041150	-2.97	rs10860790	-0.000822	-4	2.331	450	450	blup	0.02902	0.000485	-2.18	0.02895
Lung	./GTEx.Lung//Lung/Lung.ENSG00000141959.12.wgt.RDat	PFKL	21	45719934	45747259	0.2785	rs4350841	2.77	rs2298692	0.147793	-8.15	-2.511	487	4	lasso	0.16435	9.19e-17	2.1836	0.02899
Peripheral blood	./GTEX.WEIGHT.ST/NTR.BLOOD.RNAARR//NTR.BLOOD.RNAARR/NTR.DCAKD.wgt.RDat	DCAKD	17	43100705	43138477	0.01858	rs17631676	-6.57	rs6503415	0.00767	5.21	-1.748	335	5	enet	0.01236	5.03e-05	-2.1832	0.029
Lung	./GTEx.Lung//Lung/Lung.ENSG00000270953.1.wgt.RDat	RP11-2E11.9	7	130000000	130000000	0.1045	rs17389898	-3.14	rs10232532	0.004	-3.61	-1.234	399	399	blup	0.01977	0.00341	2.18186	0.02912
Whole blood	./GTEX.WEIGHT.ST/YFS.BLOOD.RNAARR//YFS.BLOOD.RNAARR/YFS.NDUFA9.wgt.RDat	NDUFA9	12	4710000	4800000	0.04081	rs7136583	3.6	rs10774255	0.0194	6.36	1.812	710	710	blup	0.02873	8.06e-10	2.18163	0.029137
Lung	./GTEx.Lung//Lung/Lung.ENSG00000117395.6.wgt.RDat	EBNA1BP2	1	43600000	43700000	0.0793	rs1861	-3.38	rs1691289	0.00716	4.03	-2.254	453	11	enet	0.0104	0.026	-2.18094	0.029188
Lung	./GTEx.Lung//Lung/Lung.ENSG00000112031.11.wgt.RDat	MTRF1L	6	153000000	153000000	0.5161	rs311352	2.94	rs502415	0.464	13.62	2.09	547	21	enet	0.48408	8.73e-57	2.18	0.0292
Peripheral blood	./GTEX.WEIGHT.ST/NTR.BLOOD.RNAARR//NTR.BLOOD.RNAARR/NTR.ZNRD1.wgt.RDat	ZNRD1	6	30029030	30032678	0.0773	rs7772638	-1.95	rs375984	-0.000247	-2.68	1.57	41	41	bslmm	0.01093	0.00013	-2.1798	0.02927
Lung	./GTEx.Lung//Lung/Lung.ENSG00000228446.2.wgt.RDat	AC073052.1	2	225000000	225000000	0.1661	rs17271511	2.58	rs6720502	0.0978	6.89	-2.273	452	10	lasso	0.104826	5.41e-11	-2.17758	0.0294
Lung	./GTEx.Lung//Lung/Lung.ENSG00000167107.8.wgt.RDat	ACSF2	17	48503519	48552206	0.0999	rs1122634	-3.18	rs1122634	0.0398	5.18	-3.184	485	7	lasso	0.0579	1.18e-06	-2.17791	0.0294
Lung	./GTEx.Lung//Lung/Lung.ENSG00000164418.15.wgt.RDat	GRIK2	6	102000000	103000000	0.2405	rs9498695	-2.29	rs11969893	0.0536	6.3	-2.143	381	10	lasso	0.08122	8.55e-09	-2.18	0.0294
Lung	./GTEx.Lung//Lung/Lung.ENSG00000144895.7.wgt.RDat	EIF2A	3	150000000	150000000	0.4797	rs1568585	2.6	rs2090916	0.249	-9.92	-2.411	435	435	blup	0.2732	2.19e-28	2.17797	0.02941
Lung	./GTEx.Lung//Lung/Lung.ENSG00000141127.10.wgt.RDat	PRPSAP2	17	18759612	18834581	0.1929	rs9889937	-4.07	rs4393623	0.25	-9.84	-1.809	154	23	enet	0.248	1.7e-25	2.17718	0.0295
Whole blood	./GTEX.WEIGHT.ST/YFS.BLOOD.RNAARR//YFS.BLOOD.RNAARR/YFS.ZMYND8.wgt.RDat	ZMYND8	20	45837859	45985567	0.0251	rs12329436	3.52	rs6066229	0.011436	-5.31	-2.433	543	10	enet	0.01862	6.74e-07	2.17	0.0296
Lung	./GTEx.Lung//Lung/Lung.ENSG00000132840.5.wgt.RDat	BHMT2	5	78400000	78400000	0.234	rs11746854	-2.72	rs670220	0.118488	-7.85	-2.268	419	6	lasso	0.18108	1.88e-18	2.1723	0.02983
Whole blood	./GTEX.WEIGHT.ST/YFS.BLOOD.RNAARR//YFS.BLOOD.RNAARR/YFS.COX19.wgt.RDat	COX19	7	938000	1020000	0.12954	rs13241587	2.79	rs6462277	0.101	-11.33	-2.186	256	11	enet	0.10224	1.24e-31	2.17186	0.029866
Peripheral blood	./GTEX.WEIGHT.ST/NTR.BLOOD.RNAARR//NTR.BLOOD.RNAARR/NTR.PDIA6.wgt.RDat	PDIA6	2	10900000	11000000	0.02383	rs2178740	3.15	rs4799	0.0212	-5.27	1.692	589	2	lasso	0.020613	2.19e-07	-2.17055	0.03
Peripheral blood	./GTEX.WEIGHT.ST/NTR.BLOOD.RNAARR//NTR.BLOOD.RNAARR/NTR.DPEP2.wgt.RDat	DPEP2	16	68021292	68027160	0.0196	rs11075664	-3.12	rs11643888	0.015	-4.48	-2.302	241	3	lasso	0.01129	0.000102	2.16907	0.0301
Whole blood	./GTEX.WEIGHT.ST/YFS.BLOOD.RNAARR//YFS.BLOOD.RNAARR/YFS.TCF19.wgt.RDat	TCF19	6	31126319	31134936	0.0555	rs6919586	-2.73	rs2233976	0.056389	8.54	-2.269	168	3	lasso	0.0565	6.66e-18	-2.1684	0.030129
Lung	./GTEx.Lung//Lung/Lung.ENSG00000268081.1.wgt.RDat	RP11-678G14.2	19	21737442	21752039	0.1485	rs6511314	-2.94	rs8110814	0.185	8.53	-2.136	306	5	lasso	0.174	1.05e-17	-2.16782	0.030172
Lung	./GTEx.Lung//Lung/Lung.ENSG00000242294.2.wgt.RDat	STAG3L5P	7	99900000	99900000	0.6304	rs6963345	7.5	rs6946768	0.57945	15.05	2.274	305	7	lasso	0.58855	1.7e-75	2.16728	0.030213
Whole blood	./GTEX.WEIGHT.ST/YFS.BLOOD.RNAARR//YFS.BLOOD.RNAARR/YFS.EDN1.wgt.RDat	EDN1	6	12300000	12300000	0.10847	rs2144221	-3.71	rs500843	0.058	-9.1	-3.252	541	29	enet	0.11	3.74e-34	2.16662	0.030264
Lung	./GTEx.Lung//Lung/Lung.ENSG00000177103.9.wgt.RDat	DSCAML1	11	117000000	118000000	0.1514	rs1715421	-3.73	rs10488782	0.0624	5.57	-1.441	683	13	enet	0.048035	9.16e-06	-2.1668	0.0303
Peripheral blood	./GTEX.WEIGHT.ST/NTR.BLOOD.RNAARR//NTR.BLOOD.RNAARR/NTR.THBS3.wgt.RDat	THBS3	1	155000000	155000000	0.02507	rs10908454	3.69	rs4072037	0.0199	-5.77	-1.888	341	341	blup	0.023757	2.79e-08	2.16502	0.03039
Lung	./GTEx.Lung//Lung/Lung.ENSG00000272277.1.wgt.RDat	RP1-40E16.12	6	3070000	3070000	0.3989	rs2624921	2.85	rs12200314	0.247	9.83	1.568	658	29	enet	0.27134	3.58e-28	2.17	0.0304
Lung	./GTEx.Lung//Lung/Lung.ENSG00000138593.4.wgt.RDat	SECISBP2L	15	49300000	49300000	0.1779	rs12592277	-3.27	rs11638981	0.205301	8.91	-2.151	342	6	lasso	0.19649	4.9e-20	-2.16508	0.0304
Lung	./GTEx.Lung//Lung/Lung.ENSG00000005513.9.wgt.RDat	SOX8	16	1031808	1036979	0.1382	rs4589552	-4.16	rs12443534	0.031266	5.1	-2.592	450	3	lasso	0.06098	6.11e-07	-2.16382	0.030478
Whole blood	./GTEX.WEIGHT.ST/YFS.BLOOD.RNAARR//YFS.BLOOD.RNAARR/YFS.ARL17B.wgt.RDat	ARL17B	17	44352150	44439130	0.52345	rs17762954	-7.83	rs10432043	0.053107	9.19	1.864	84	36	enet	0.21902	5.92e-70	2.16371	0.03049
Lung	./GTEx.Lung//Lung/Lung.ENSG00000149262.12.wgt.RDat	INTS4	11	77600000	77700000	0.146	rs11601439	-3.25	rs7938133	0.0481	-5.54	2.267	351	5	lasso	0.082718	6.22e-09	-2.1639	0.0305
Peripheral blood	./GTEX.WEIGHT.ST/NTR.BLOOD.RNAARR//NTR.BLOOD.RNAARR/NTR.GPX4.wgt.RDat	GPX4	19	1105663	1106780	0.0273	rs10853952	-2.73	rs8103188	0.021361	5.58	1.845	167	7	enet	0.02754	2.33e-09	2.16269	0.03056
Whole blood	./GTEX.WEIGHT.ST/YFS.BLOOD.RNAARR//YFS.BLOOD.RNAARR/YFS.USP53.wgt.RDat	USP53	4	120000000	120000000	0.0616	rs13138512	-2.82	rs13113462	0.0525	8.39	-1.345	479	479	bslmm	0.063	8.09e-20	-2.16244	0.0306
Peripheral blood	./GTEX.WEIGHT.ST/NTR.BLOOD.RNAARR//NTR.BLOOD.RNAARR/NTR.C20orf72.wgt.RDat	C20orf72	20	17949533	17971765	0.0568	rs8121408	3.41	rs6075269	0.0199	5.7	-1.517	579	579	bslmm	0.03257	8.64e-11	-2.1612	0.030678
Lung	./GTEx.Lung//Lung/Lung.ENSG00000260886.1.wgt.RDat	RP11-432I5.1	16	71605923	71612090	0.1087	rs7196399	-3.36	rs8063455	0.022569	4.69	1.828	375	8	lasso	0.00987	0.0291	2.16098	0.030697
Lung	./GTEx.Lung//Lung/Lung.ENSG00000173511.5.wgt.RDat	VEGFB	11	64000000	64000000	0.0834	rs516124	-2.46	rs4930152	0.0215	-4.25	1.824	345	3	lasso	0.044591	1.88e-05	-2.16156	0.0307
Lung	./GTEx.Lung//Lung/Lung.ENSG00000187987.5.wgt.RDat	ZSCAN23	6	28399707	28411279	0.3268	rs9295755	3.01	rs916403	0.249	9.83	2.1	342	5	lasso	0.2459	2.56e-25	2.16079	0.03071
Lung	./GTEx.Lung//Lung/Lung.ENSG00000095713.9.wgt.RDat	CRTAC1	10	99600000	99800000	0.1588	rs7078809	-3.21	rs479776	0.063	5.08	-2.096	508	5	lasso	0.055834	1.8e-06	-2.1601	0.03076
Whole blood	./GTEX.WEIGHT.ST/YFS.BLOOD.RNAARR//YFS.BLOOD.RNAARR/YFS.SYTL1.wgt.RDat	SYTL1	1	27700000	27700000	0.0713	rs484677	-2.67	rs17262181	0.034552	-6.96	-2.168	185	2	lasso	0.0314	1.39e-10	2.15999	0.030774
Whole blood	./GTEX.WEIGHT.ST/YFS.BLOOD.RNAARR//YFS.BLOOD.RNAARR/YFS.PEX14.wgt.RDat	PEX14	1	10500000	10700000	0.01972	rs616488	-2.71	rs604369	0.016474	-5.47	-2.433	424	2	lasso	0.0187	6.56e-07	2.15975	0.030792
Whole blood	./GTEX.WEIGHT.ST/YFS.BLOOD.RNAARR//YFS.BLOOD.RNAARR/YFS.POLR3K.wgt.RDat	POLR3K	16	96407	103628	0.1769	rs1013358	-2.23	rs2541593	0.151	-13.99	-2.038	206	5	lasso	0.16097	2.96e-50	2.16013	0.0308
Lung	./GTEx.Lung//Lung/Lung.ENSG00000023608.4.wgt.RDat	SNAPC1	14	62200000	62300000	0.2203	rs7143626	2.7	rs2255627	0.0984	-6.41	2.163	526	3	lasso	0.08973	1.4e-09	-2.1591	0.03084
Lung	./GTEx.Lung//Lung/Lung.ENSG00000224429.3.wgt.RDat	LINC00539	13	21900000	21900000	0.1187	rs4770146	-2.41	rs9578362	0.042879	4.71	-2.031	470	5	lasso	0.043935	2.15e-05	-2.15835	0.0309
Whole blood	./GTEX.WEIGHT.ST/YFS.BLOOD.RNAARR//YFS.BLOOD.RNAARR/YFS.CEBPG.wgt.RDat	CEBPG	19	33864236	33873591	0.08148	rs2772	-2.82	rs2772	0.0467	-7.77	-2.819	455	455	bslmm	0.053521	5e-17	2.1571	0.030994
Whole blood	./GTEX.WEIGHT.ST/YFS.BLOOD.RNAARR//YFS.BLOOD.RNAARR/YFS.NDUFA3.wgt.RDat	NDUFA3	19	54606036	54612564	0.31413	rs12981344	2.54	rs254262	0.26	18.17	1.996	394	6	lasso	0.334618	6.57e-114	2.1568	0.031023
Lung	./GTEx.Lung//Lung/Lung.ENSG00000234944.1.wgt.RDat	RP11-124O11.1	10	43400000	43400000	0.1036	rs3123713	-2.67	rs11239794	0.0391	-4.69	-1.709	381	4	lasso	0.04063	4.29e-05	2.156	0.03108
Lung	./GTEx.Lung//Lung/Lung.ENSG00000123427.11.wgt.RDat	METTL21B	12	58200000	58200000	0.28	rs11613457	-3.43	rs10877014	0.280616	10.42	-2.206	355	5	lasso	0.27845	5.48e-29	-2.15	0.03116
Whole blood	./GTEX.WEIGHT.ST/YFS.BLOOD.RNAARR//YFS.BLOOD.RNAARR/YFS.C1D.wgt.RDat	C1D	2	68300000	68300000	0.02728	rs7566701	2.84	rs10207196	0.0127	-4.49	1.445	570	14	enet	0.013115	2.67e-05	-2.15336	0.0313
Lung	./GTEx.Lung//Lung/Lung.ENSG00000213676.6.wgt.RDat	ATF6B	6	32083112	32096030	0.2858	rs2075800	-3.88	rs6902493	0.122	7.19	-3.483	157	157	blup	0.1561	6.03e-16	-2.15271	0.03134
Peripheral blood	./GTEX.WEIGHT.ST/NTR.BLOOD.RNAARR//NTR.BLOOD.RNAARR/NTR.WRB.wgt.RDat	WRB	21	40752212	40786214	0.0734	rs3761372	3.44	rs2836997	0.074713	10.16	2.284	696	13	enet	0.07803	5.94e-24	2.1514	0.0314
Lung	./GTEx.Lung//Lung/Lung.ENSG00000247317.3.wgt.RDat	RP11-273G15.2	8	144000000	144000000	0.4587	rs2450771	-3.22	rs4270940	0.269137	10.45	-2.163	410	21	enet	0.308698	1.52e-32	-2.15193	0.0314
Whole blood	./GTEX.WEIGHT.ST/YFS.BLOOD.RNAARR//YFS.BLOOD.RNAARR/YFS.KDM5B.wgt.RDat	KDM5B	1	203000000	203000000	0.04775	rs2486064	2.72	rs10920462	0.031794	6.75	2.256	467	18	enet	0.0351	1.14e-11	2.15161	0.031428
Whole blood	./GTEX.WEIGHT.ST/YFS.BLOOD.RNAARR//YFS.BLOOD.RNAARR/YFS.GUCA1B.wgt.RDat	GUCA1B	6	42200000	42200000	0.02571	rs9462769	2.67	rs3749920	0.00753	4.15	-0.473	402	402	bslmm	0.00728	0.0014	-2.15109	0.031469
Lung	./GTEx.Lung//Lung/Lung.ENSG00000271133.1.wgt.RDat	CTA-293F17.1	7	20400000	20400000	0.1069	rs2529753	3.09	rs3757724	0.046556	-4.59	-2.151	531	1	lasso	0.02016	0.00314	2.151	0.031476
Whole blood	./GTEX.WEIGHT.ST/YFS.BLOOD.RNAARR//YFS.BLOOD.RNAARR/YFS.STX6.wgt.RDat	STX6	1	181000000	181000000	0.10279	rs12118635	-3.21	rs12740112	0.038485	-7.72	-1.044	464	33	enet	0.059	1.2e-18	2.15044	0.031521
Lung	./GTEx.Lung//Lung/Lung.ENSG00000167178.11.wgt.RDat	ISLR2	15	74400000	74400000	0.2082	rs41449350	3.19	rs12912578	0.089376	7.29	2.089	420	5	lasso	0.11212	1.11e-11	2.14953	0.0316
Lung	./GTEx.Lung//Lung/Lung.ENSG00000106804.6.wgt.RDat	C5	9	124000000	124000000	0.2306	rs1407912	3.02	rs7871371	0.153395	-7.84	2.136	376	4	lasso	0.148306	3.58e-15	-2.1481	0.031705
Peripheral blood	./GTEX.WEIGHT.ST/NTR.BLOOD.RNAARR//NTR.BLOOD.RNAARR/NTR.VPS41.wgt.RDat	VPS41	7	38800000	38900000	0.06238	rs2191311	3.95	rs7778570	0.057	8.73	-1.913	633	7	lasso	0.04944	1.28e-15	-2.14774	0.03173
Whole blood	./GTEX.WEIGHT.ST/YFS.BLOOD.RNAARR//YFS.BLOOD.RNAARR/YFS.CENPK.wgt.RDat	CENPK	5	64800000	64900000	0.23408	rs1301451	3.17	rs42468	0.526	25.83	2.422	412	412	bslmm	0.53913	1.43e-214	2.1474	0.03176
Lung	./GTEx.Lung//Lung/Lung.ENSG00000178467.13.wgt.RDat	P4HTM	3	49000000	49000000	0.1394	rs990211	-2.46	rs9864243	0.0557	-6.09	-1.947	264	264	blup	0.08204	7.18e-09	2.14734	0.03177
Lung	./GTEx.Lung//Lung/Lung.ENSG00000065802.7.wgt.RDat	ASB1	2	239000000	239000000	0.1066	rs13393813	-3.02	rs483042	0.0617	-5.5	-2.176	431	2	lasso	0.060538	6.71e-07	2.14707	0.0318
Lung	./GTEx.Lung//Lung/Lung.ENSG00000266717.1.wgt.RDat	RP11-855A2.3	17	65947001	65947862	0.0778	rs11653860	2.94	rs12949350	0.0139	-3.44	-1.051	331	331	blup	0.00724	0.0526	2.14546	0.0319
Whole blood	./GTEX.WEIGHT.ST/YFS.BLOOD.RNAARR//YFS.BLOOD.RNAARR/YFS.PYHIN1.wgt.RDat	PYHIN1	1	159000000	159000000	0.33559	rs863025	2.47	rs2325704	0.059847	-10.81	-0.993	473	62	enet	0.205	5.65e-65	2.14543	0.031918
Lung	./GTEx.Lung//Lung/Lung.ENSG00000105672.10.wgt.RDat	ETV2	19	36132647	36135773	0.1405	rs7247057	3.71	rs8110747	0.0882	-6.62	2.356	461	5	lasso	0.0781	1.68e-08	-2.14465	0.031981
Lung	./GTEx.Lung//Lung/Lung.ENSG00000244040.1.wgt.RDat	IL12A-AS1	3	160000000	160000000	0.0743	rs10936189	3.25	rs480350	0.00827	4.18	1.453	380	380	blup	0.01743	0.00562	2.14299	0.03211
Lung	./GTEx.Lung//Lung/Lung.ENSG00000103549.17.wgt.RDat	RNF40	16	30774439	30787628	0.1924	rs4889651	-3.08	rs3747486	0.066653	6.08	-2.196	208	208	blup	0.09499	4.52e-10	-2.14257	0.032148
Lung	./GTEx.Lung//Lung/Lung.ENSG00000086289.7.wgt.RDat	EPDR1	7	38000000	38000000	0.1724	rs2191311	3.95	rs2044831	0.022971	4.91	-0.319	580	27	enet	0.06402	3.23e-07	-2.14206	0.032189
Whole blood	./GTEX.WEIGHT.ST/YFS.BLOOD.RNAARR//YFS.BLOOD.RNAARR/YFS.SOX18.wgt.RDat	SOX18	20	62679076	62680994	0.0248	rs3848668	-4.65	rs6011248	0.016131	5.05	2.281	302	12	lasso	0.01604	3.76e-06	2.14	0.0322
Lung	./GTEx.Lung//Lung/Lung.ENSG00000129988.5.wgt.RDat	LBP	20	36974759	37005665	0.3602	rs5741816	3.19	rs2232573	0.13	7.45	2.167	502	14	enet	0.137702	3.89e-14	2.1407	0.032296
Lung	./GTEx.Lung//Lung/Lung.ENSG00000006740.12.wgt.RDat	ARHGAP44	17	12692856	12894960	0.1136	rs9303059	2.71	rs6502202	0.0495	4.46	2.115	557	4	lasso	0.0291	0.000481	2.14124	0.0323
Whole blood	./GTEX.WEIGHT.ST/YFS.BLOOD.RNAARR//YFS.BLOOD.RNAARR/YFS.PHF21A.wgt.RDat	PHF21A	11	46000000	46100000	0.0127	rs12363407	3.08	rs2171895	0.008207	4.42	1.514	385	385	bslmm	0.00356	0.0191	2.13924	0.0324
Whole blood	./GTEX.WEIGHT.ST/YFS.BLOOD.RNAARR//YFS.BLOOD.RNAARR/YFS.FOLR3.wgt.RDat	FOLR3	11	71800000	71900000	0.7397	rs1028050	2.19	rs575341	0.433772	23.5	1.689	249	95	enet	0.66631	4.93e-303	2.13979	0.0324
Lung	./GTEx.Lung//Lung/Lung.ENSG00000130332.10.wgt.RDat	LSM7	19	2321516	2328613	0.3771	rs11667297	3.69	rs757322	0.251	-9.91	-1.918	416	7	lasso	0.27	4.76e-28	2.13896	0.032439
Whole blood	./GTEX.WEIGHT.ST/YFS.BLOOD.RNAARR//YFS.BLOOD.RNAARR/YFS.SESTD1.wgt.RDat	SESTD1	2	180000000	180000000	0.16123	rs12693197	-3.41	rs12622075	0.144	13.62	2.099	592	3	lasso	0.150391	8.23e-47	2.13809	0.0325
Lung	./GTEx.Lung//Lung/Lung.ENSG00000266289.1.wgt.RDat	RP11-1C8.6	8	104000000	104000000	0.125	rs3098212	-3.02	rs3134295	0.013927	4.59	-2.125	411	411	blup	0.056908	1.44e-06	-2.13858	0.0325
Lung	./GTEx.Lung//Lung/Lung.ENSG00000112624.8.wgt.RDat	GLTSCR1L	6	42700000	42800000	0.0947	rs9462840	-2.39	rs9462851	0.0185	4.27	-2.077	371	371	blup	0.01525	0.00897	-2.14	0.0325
Lung	./GTEx.Lung//Lung/Lung.ENSG00000114771.9.wgt.RDat	AADAC	3	152000000	152000000	0.1758	rs16863765	2.53	rs2293004	0.121	-7.24	2.189	440	3	lasso	0.10815	2.63e-11	-2.13794	0.03252
Lung	./GTEx.Lung//Lung/Lung.ENSG00000100239.11.wgt.RDat	PPP6R2	22	50781733	50883428	0.1759	rs137888	3.63	rs7410305	0.068758	6.07	-2.451	369	6	lasso	0.10318	7.73e-11	-2.13748	0.03256
Lung	./GTEx.Lung//Lung/Lung.ENSG00000131401.7.wgt.RDat	NAPSB	19	50837057	50848018	0.3574	rs10420105	2.72	rs4802703	0.171	-8.75	2.304	401	20	enet	0.192	1.42e-19	-2.13678	0.032616
Lung	./GTEx.Lung//Lung/Lung.ENSG00000065457.6.wgt.RDat	ADAT1	16	75630879	75657198	0.4497	rs8061183	3.05	rs3863448	0.365149	12.55	1.837	392	16	enet	0.44563	7.77e-51	2.13666	0.032626
Peripheral blood	./GTEX.WEIGHT.ST/NTR.BLOOD.RNAARR//NTR.BLOOD.RNAARR/NTR.NOV.wgt.RDat	NOV	8	120000000	120000000	0.02214	rs2037346	-6.02	rs7816205	0.0136	4.62	1.05	481	481	bslmm	0.01049	0.000174	2.13639	0.032648
Lung	./GTEx.Lung//Lung/Lung.ENSG00000268119.1.wgt.RDat	CTD-2561J22.5	19	21627043	21646710	0.3771	rs17701834	-2.77	rs8112960	0.26	-10.15	1.817	299	7	lasso	0.328	6.04e-35	-2.13622	0.032662
Lung	./GTEx.Lung//Lung/Lung.ENSG00000174501.10.wgt.RDat	ANKRD36C	2	96500000	96700000	0.03	rs4826	2.92	rs2579520	0.0123	3.85	-1.418	109	109	blup	0.019347	0.00373	-2.13503	0.0328
Lung	./GTEx.Lung//Lung/Lung.ENSG00000225855.2.wgt.RDat	RUSC1-AS1	1	155000000	155000000	0.0768	rs10908454	3.69	rs11264372	0.037	5.05	1.996	264	264	blup	0.0473	1.07e-05	2.13442	0.032808
Lung	./GTEx.Lung//Lung/Lung.ENSG00000106290.10.wgt.RDat	TAF6	7	99700000	99700000	0.0696	rs6963345	7.5	rs4729561	0.040427	-4.67	-2.939	279	7	lasso	0.03882	6.25e-05	2.13278	0.032943
Lung	./GTEx.Lung//Lung/Lung.ENSG00000166747.8.wgt.RDat	AP1G1	16	71762913	71843104	0.0589	rs7196399	-3.36	rs12919417	0.051333	-4.76	2.103	430	3	lasso	0.03197	0.000261	-2.13152	0.033046
Whole blood	./GTEX.WEIGHT.ST/YFS.BLOOD.RNAARR//YFS.BLOOD.RNAARR/YFS.KIAA1598.wgt.RDat	KIAA1598	10	119000000	119000000	0.38943	rs242964	3	rs1905542	0.635	28.48	2.166	560	21	enet	0.63667	1e-279	2.13089	0.0331
Peripheral blood	./GTEX.WEIGHT.ST/NTR.BLOOD.RNAARR//NTR.BLOOD.RNAARR/NTR.GCOM1.wgt.RDat	GCOM1	15	57900000	58000000	0.1319	rs6493939	-3.68	rs11632793	0.139446	13.83	-2.248	709	9	lasso	0.17254	2.75e-53	-2.1313	0.0331
Lung	./GTEx.Lung//Lung/Lung.ENSG00000241287.1.wgt.RDat	XXbac-BPG254F23.6	6	32630131	32630227	0.7233	rs9271055	3.96	rs3891175	0.0939	-7.05	-0.9263	216	37	enet	0.282	2.15e-29	2.1309	0.0331
Peripheral blood	./GTEX.WEIGHT.ST/NTR.BLOOD.RNAARR//NTR.BLOOD.RNAARR/NTR.UCP2.wgt.RDat	UCP2	11	73700000	73700000	0.09168	rs655717	2.31	rs660339	0.07	9.49	2.144	346	8	lasso	0.06617	1.8e-20	2.13012	0.033162
Lung	./GTEx.Lung//Lung/Lung.ENSG00000233137.2.wgt.RDat	RP11-220I1.1	9	37100000	37100000	0.0854	rs10973292	3.02	rs2279557	0.0274	4.56	-2.551	473	473	blup	0.025708	0.000972	-2.1297	0.033193
Lung	./GTEx.Lung//Lung/Lung.ENSG00000250892.1.wgt.RDat	RP11-1365D11.1	4	195000	199000	0.1274	rs7667914	2.64	rs9996597	0.0438	4.97	1.526	180	180	blup	0.051338	4.6e-06	2.12929	0.0332
Lung	./GTEx.Lung//Lung/Lung.ENSG00000147874.6.wgt.RDat	HAUS6	9	19100000	19100000	0.133	rs4977492	-3.84	rs7033729	0.040039	-4.91	-1.793	651	651	blup	0.040334	4.56e-05	2.1279	0.033349
Whole blood	./GTEX.WEIGHT.ST/YFS.BLOOD.RNAARR//YFS.BLOOD.RNAARR/YFS.STOML1.wgt.RDat	STOML1	15	74300000	74300000	0.14569	rs41449350	3.19	rs3784562	0.119126	12.61	-1.144	388	388	bslmm	0.16713	2.78e-52	-2.12706	0.0334
Lung	./GTEx.Lung//Lung/Lung.ENSG00000120725.8.wgt.RDat	SIL1	5	138000000	139000000	0.0575	rs1549203	3.55	rs10064130	0.054975	5.57	1.973	247	247	blup	0.06247	4.48e-07	2.1273	0.0334
Lung	./GTEx.Lung//Lung/Lung.ENSG00000062524.11.wgt.RDat	LTK	15	41800000	41800000	0.6715	rs16971454	-4.09	rs9944249	0.607369	15.23	-1.902	342	30	enet	0.62782	8.69e-84	-2.12743	0.0334
Whole blood	./GTEX.WEIGHT.ST/YFS.BLOOD.RNAARR//YFS.BLOOD.RNAARR/YFS.PSMB3.wgt.RDat	PSMB3	17	36908989	36920484	0.14108	rs11870254	-2.75	rs2338115	0.112188	12.01	-2.402	333	31	enet	0.15673	7.2e-49	-2.12571	0.03353
Lung	./GTEx.Lung//Lung/Lung.ENSG00000172775.12.wgt.RDat	FAM192A	16	57186378	57220028	0.1167	rs7190847	2.71	rs12599485	0.045908	-4.92	-2.166	536	6	lasso	0.0298	0.000412	2.12562	0.033535
Whole blood	./GTEX.WEIGHT.ST/YFS.BLOOD.RNAARR//YFS.BLOOD.RNAARR/YFS.TARS.wgt.RDat	TARS	5	33400000	33500000	0.02998	rs10041417	3.42	rs3736393	0.00184	-3.65	0.909	456	456	bslmm	0.00776	0.00101	-2.1252	0.03357
Lung	./GTEx.Lung//Lung/Lung.ENSG00000267272.1.wgt.RDat	RP5-1052I5.1	1	87600000	87600000	0.0792	rs6576874	3.42	rs6703932	0.00276	-4.27	-0.823	419	419	blup	0.00893	0.0359	2.12492	0.033594
Whole blood	./GTEX.WEIGHT.ST/YFS.BLOOD.RNAARR//YFS.BLOOD.RNAARR/YFS.RSL24D1.wgt.RDat	RSL24D1	15	55500000	55500000	0.03596	rs12440420	-3.11	rs4774747	0.014785	5.41	-2.431	448	448	blup	0.01839	7.83e-07	-2.12445	0.0336
Peripheral blood	./GTEX.WEIGHT.ST/NTR.BLOOD.RNAARR//NTR.BLOOD.RNAARR/NTR.C6orf106.wgt.RDat	C6orf106	6	34600000	34700000	0.02783	rs12215331	-4.03	rs2814983	0.0217	5.53	2.009	376	6	lasso	0.01879	7.24e-07	2.12509	0.0336
Peripheral blood	./GTEX.WEIGHT.ST/NTR.BLOOD.RNAARR//NTR.BLOOD.RNAARR/NTR.PILRB.wgt.RDat	PILRB	7	99900000	100000000	0.131	rs6963345	7.5	rs6955367	0.230832	17.04	2.071	311	10	lasso	0.22917	1.8e-72	2.12206	0.03383
Whole blood	./GTEX.WEIGHT.ST/YFS.BLOOD.RNAARR//YFS.BLOOD.RNAARR/YFS.CHPF2.wgt.RDat	CHPF2	7	151000000	151000000	0.03444	rs6972955	2.65	rs6464134	0.00899	-4.93	1.757	525	18	enet	0.01442	1.11e-05	-2.12199	0.033839
Peripheral blood	./GTEX.WEIGHT.ST/NTR.BLOOD.RNAARR//NTR.BLOOD.RNAARR/NTR.SRPK1.wgt.RDat	SRPK1	6	35800000	35900000	0.02694	rs2766533	-4.32	rs9470162	0.0198	5.43	-1.642	452	452	blup	0.01626	3.82e-06	-2.12102	0.0339
Lung	./GTEx.Lung//Lung/Lung.ENSG00000137494.9.wgt.RDat	ANKRD42	11	82900000	83000000	0.1081	rs488662	-2.63	rs7124362	0.00482	3.23	1.832	405	405	blup	0.007019	0.0554	2.12103	0.0339
Whole blood	./GTEX.WEIGHT.ST/YFS.BLOOD.RNAARR//YFS.BLOOD.RNAARR/YFS.MBTPS1.wgt.RDat	MBTPS1	16	84087368	84150511	0.1079	rs247820	3.05	rs7190835	0.0948	-11.02	1.964	985	5	lasso	0.09777	2.9e-30	-2.11864	0.0341
Whole blood	./GTEX.WEIGHT.ST/YFS.BLOOD.RNAARR//YFS.BLOOD.RNAARR/YFS.CD300C.wgt.RDat	CD300C	17	72537247	72542282	0.694	rs2467244	3.16	rs1171196	0.456952	-24.35	2.342	461	78	enet	0.67279	2.07e-308	-2.11893	0.0341
Whole blood	./GTEX.WEIGHT.ST/YFS.BLOOD.RNAARR//YFS.BLOOD.RNAARR/YFS.ZIK1.wgt.RDat	ZIK1	19	58089824	58105145	0.02478	rs2269817	2.57	rs10405036	0.0176	-5.44	-1.996	468	4	lasso	0.008809	0.00049	2.1185	0.034134
Whole blood	./GTEX.WEIGHT.ST/YFS.BLOOD.RNAARR//YFS.BLOOD.RNAARR/YFS.RFC4.wgt.RDat	RFC4	3	187000000	187000000	0.16297	rs9799068	-3.07	rs1354091	0.148	-13.72	-2.647	546	16	enet	0.15315	1.05e-47	2.11571	0.03437
Peripheral blood	./GTEX.WEIGHT.ST/NTR.BLOOD.RNAARR//NTR.BLOOD.RNAARR/NTR.TRIM37.wgt.RDat	TRIM37	17	57060006	57184354	0.02022	rs4793954	2.56	rs3826353	0.0323	-7	1.905	327	4	lasso	0.03302	6.44e-11	-2.1143	0.0345
Peripheral blood	./GTEX.WEIGHT.ST/NTR.BLOOD.RNAARR//NTR.BLOOD.RNAARR/NTR.CTHRC1.wgt.RDat	CTHRC1	8	104000000	104000000	0.0131	rs3098212	-3.02	rs844137	0.0163	-4.81	2.068	417	6	lasso	0.01008	0.000229	-2.11318	0.034586
Lung	./GTEx.Lung//Lung/Lung.ENSG00000205898.3.wgt.RDat	RP11-3B12.4	7	125000000	125000000	0.1058	rs727505	4.16	rs6961292	0.051679	-5.1	-2.928	332	332	blup	0.0552	2.05e-06	2.11119	0.034756
Whole blood	./GTEX.WEIGHT.ST/YFS.BLOOD.RNAARR//YFS.BLOOD.RNAARR/YFS.BLK.wgt.RDat	BLK	8	11400000	11400000	0.0954	rs1057750	2.39	rs922483	0.0682	-9.79	-1.534	604	604	bslmm	0.08095	3.62e-25	2.11111	0.03476
Peripheral blood	./GTEX.WEIGHT.ST/NTR.BLOOD.RNAARR//NTR.BLOOD.RNAARR/NTR.KCNAB1.wgt.RDat	KCNAB1	3	156000000	156000000	0.04682	rs3772265	2.46	rs8665	0.0247	-6.1	1.949	547	15	enet	0.0314	1.86e-10	-2.1108	0.03479
Lung	./GTEx.Lung//Lung/Lung.ENSG00000104936.13.wgt.RDat	DMPK	19	46273065	46285810	0.1522	rs11669442	3.51	rs1865116	0.127	7.21	-2.004	391	2	lasso	0.115	5.55e-12	-2.11051	0.034814
Lung	./GTEx.Lung//Lung/Lung.ENSG00000261505.1.wgt.RDat	LA16c-358B7.3	16	1367892	1372846	0.1036	rs17146060	-2.74	rs4984803	0.051964	-5.13	-2.363	464	3	lasso	0.04971	6.46e-06	2.11038	0.034825
Whole blood	./GTEX.WEIGHT.ST/YFS.BLOOD.RNAARR//YFS.BLOOD.RNAARR/YFS.TSPAN4.wgt.RDat	TSPAN4	11	843000	867000	0.3245	rs868903	-11.95	rs3059	0.202543	16.02	2.688	388	388	bslmm	0.25034	3.45e-81	2.10894	0.0349
Lung	./GTEx.Lung//Lung/Lung.ENSG00000164975.11.wgt.RDat	SNAPC3	9	15400000	15500000	0.1345	rs10738386	2.44	rs4741498	0.006551	-4.09	1.666	432	432	blup	0.021316	0.00245	-2.1087	0.034973
Peripheral blood	./GTEX.WEIGHT.ST/NTR.BLOOD.RNAARR//NTR.BLOOD.RNAARR/NTR.AKAP7.wgt.RDat	AKAP7	6	131000000	132000000	0.06583	rs1746469	2.86	rs9492861	0.0306	6.66	1.567	469	469	bslmm	0.03682	5.31e-12	2.10781	0.035
Lung	./GTEx.Lung//Lung/Lung.ENSG00000160948.9.wgt.RDat	VPS28	8	146000000	146000000	0.5219	rs13280387	2.67	rs11992877	0.28383	10.39	-1.918	186	18	enet	0.298519	2.49e-31	-2.10801	0.035
Lung	./GTEx.Lung//Lung/Lung.ENSG00000112981.3.wgt.RDat	NME5	5	137000000	137000000	0.2235	rs4835672	2.62	rs17637720	0.120908	-6.92	-1.938	300	6	lasso	0.10893	2.22e-11	2.1077	0.03506
Lung	./GTEx.Lung//Lung/Lung.ENSG00000226686.3.wgt.RDat	AC012309.5	19	37742814	37756437	0.5445	rs10422527	2.9	rs256744	0.325	11.63	-2.172	280	18	enet	0.369	3.66e-40	-2.10745	0.035078
Lung	./GTEx.Lung//Lung/Lung.ENSG00000116141.11.wgt.RDat	MARK1	1	221000000	221000000	0.0658	rs2577152	2.89	rs12410279	-0.000844	-3.67	1.891	402	402	blup	0.0146	0.0103	-2.10682	0.035133
Lung	./GTEx.Lung//Lung/Lung.ENSG00000271324.1.wgt.RDat	RP11-10C24.2	3	33800000	33800000	0.0763	rs4678646	-2.38	rs7626555	0.0554	4.94	2.1	356	2	lasso	0.03714	8.89e-05	2.10617	0.03519
Peripheral blood	./GTEX.WEIGHT.ST/NTR.BLOOD.RNAARR//NTR.BLOOD.RNAARR/NTR.GTF2F2.wgt.RDat	GTF2F2	13	45700000	45900000	0.01735	rs2146700	3.1	rs7987863	0.0211	5.78	2.127	465	2	lasso	0.02096	1.74e-07	2.1063	0.0352
Lung	./GTEx.Lung//Lung/Lung.ENSG00000128789.16.wgt.RDat	PSMG2	18	12665064	12725739	0.0684	rs11080611	2.66	rs1864532	0.033245	4.71	2.002	372	3	lasso	0.028374	0.000555	2.11	0.03522
Whole blood	./GTEX.WEIGHT.ST/YFS.BLOOD.RNAARR//YFS.BLOOD.RNAARR/YFS.PRPF3.wgt.RDat	PRPF3	1	150000000	150000000	0.01396	rs11204675	-4.57	rs12738490	0.012227	4.24	1.642	254	16	enet	0.0123	4.65e-05	2.10514	0.035279
Peripheral blood	./GTEX.WEIGHT.ST/NTR.BLOOD.RNAARR//NTR.BLOOD.RNAARR/NTR.JARID2.wgt.RDat	JARID2	6	15200000	15500000	0.04006	rs9464755	-3.04	rs12527988	0.0304	-6.34	-2.105	592	7	lasso	0.02696	3.42e-09	2.10474	0.0353
Peripheral blood	./GTEX.WEIGHT.ST/NTR.BLOOD.RNAARR//NTR.BLOOD.RNAARR/NTR.DUS2L.wgt.RDat	DUS2L	16	68056846	68113223	0.01143	rs11075664	-3.12	rs6499163	0.00915	4.42	1.975	263	263	bslmm	0.00599	0.00363	2.10434	0.0353
Lung	./GTEx.Lung//Lung/Lung.ENSG00000107960.6.wgt.RDat	OBFC1	10	106000000	106000000	0.0737	rs10748858	-4.76	rs911547	-0.00255	-3.37	-4.013	430	430	blup	-0.000928	0.422	2.1045	0.03533
Lung	./GTEx.Lung//Lung/Lung.ENSG00000121716.14.wgt.RDat	PILRB	7	99900000	100000000	0.7631	rs6963345	7.5	rs6946768	0.642156	15.79	2.274	294	11	lasso	0.65754	1.15e-90	2.10399	0.035379
Whole blood	./GTEX.WEIGHT.ST/YFS.BLOOD.RNAARR//YFS.BLOOD.RNAARR/YFS.RNF167.wgt.RDat	RNF167	17	4843303	4848517	0.24574	rs3026120	-3.44	rs238243	0.335564	20.6	2.041	424	17	enet	0.34525	2.52e-118	2.1035	0.03542
Lung	./GTEx.Lung//Lung/Lung.ENSG00000185437.9.wgt.RDat	SH3BGR	21	40817781	40887433	0.1785	rs3761372	3.44	rs2837037	0.146022	7.54	1.99	686	4	lasso	0.13733	4.23e-14	2.1033	0.03544
Whole blood	./GTEX.WEIGHT.ST/YFS.BLOOD.RNAARR//YFS.BLOOD.RNAARR/YFS.PKIA.wgt.RDat	PKIA	8	79400000	79500000	0.2896	rs1021156	3.55	rs7002843	0.355	-21.21	1.707	351	41	enet	0.39409	1.4e-139	-2.10259	0.0355
Peripheral blood	./GTEX.WEIGHT.ST/NTR.BLOOD.RNAARR//NTR.BLOOD.RNAARR/NTR.MPO.wgt.RDat	MPO	17	56347215	56358296	0.01023	rs4793954	2.56	rs12944679	0.00278	3.86	-0.785	369	369	blup	0.00583	0.00406	-2.103	0.0355
Peripheral blood	./GTEX.WEIGHT.ST/NTR.BLOOD.RNAARR//NTR.BLOOD.RNAARR/NTR.DPEP3.wgt.RDat	DPEP3	16	68009565	68014661	0.01327	rs11075664	-3.12	rs3815173	0.00559	-4.81	1.581	242	242	blup	0.01675	2.77e-06	-2.10253	0.0355
Peripheral blood	./GTEX.WEIGHT.ST/NTR.BLOOD.RNAARR//NTR.BLOOD.RNAARR/NTR.SLC6A6.wgt.RDat	SLC6A6	3	14400000	14500000	0.03531	rs6774615	3.53	rs3773165	0.000524	3.94	2.305	603	603	bslmm	0.00887	0.000515	2.10063	0.03567
Whole blood	./GTEX.WEIGHT.ST/YFS.BLOOD.RNAARR//YFS.BLOOD.RNAARR/YFS.GORASP1.wgt.RDat	GORASP1	3	39100000	39100000	0.01597	rs28362641	-2.82	rs17038647	-0.000624	3.04	-1.505	467	467	blup	0.00139	0.0973	-2.09997	0.035732
Peripheral blood	./GTEX.WEIGHT.ST/NTR.BLOOD.RNAARR//NTR.BLOOD.RNAARR/NTR.PRRC1.wgt.RDat	PRRC1	5	127000000	127000000	0.07622	rs11950427	4.48	rs453202	0.0576	8.96	-2.073	372	372	blup	0.061775	3.45e-19	-2.0996	0.0358
Lung	./GTEx.Lung//Lung/Lung.ENSG00000108395.9.wgt.RDat	TRIM37	17	57059999	57183958	0.1534	rs10853008	2.48	rs7503190	0.178	-8.57	1.998	289	7	lasso	0.187	4.79e-19	-2.09949	0.0358
Lung	./GTEx.Lung//Lung/Lung.ENSG00000106823.8.wgt.RDat	ECM2	9	95300000	95300000	0.0975	rs1972214	-3.22	rs17380657	0.055086	-5.09	2.794	384	384	blup	0.055785	1.82e-06	-2.0983	0.03588
Peripheral blood	./GTEX.WEIGHT.ST/NTR.BLOOD.RNAARR//NTR.BLOOD.RNAARR/NTR.CCDC90B.wgt.RDat	CCDC90B	11	83000000	83000000	0.02759	rs488662	-2.63	rs574982	0.0107	4.97	2.18	386	6	enet	0.01446	1.25e-05	2.09769	0.035932
Whole blood	./GTEX.WEIGHT.ST/YFS.BLOOD.RNAARR//YFS.BLOOD.RNAARR/YFS.EIF4E2.wgt.RDat	EIF4E2	2	233000000	233000000	0.06078	rs2853444	3.22	rs7571716	0.0375	7.09	-2.337	440	27	enet	0.040657	2.84e-13	-2.09524	0.0361
Lung	./GTEx.Lung//Lung/Lung.ENSG00000181523.8.wgt.RDat	SGSH	17	78180515	78194714	0.3087	rs8081176	-4.11	rs2304856	0.129	7.28	1.888	487	4	lasso	0.167	5.38e-17	2.09597	0.0361
Lung	./GTEx.Lung//Lung/Lung.ENSG00000243064.4.wgt.RDat	ABCC13	21	15608527	15735075	0.3652	rs6516877	-2.92	rs2822520	0.208286	9.14	1.794	464	7	lasso	0.23815	1.81e-24	2.095	0.03617
Whole blood	./GTEX.WEIGHT.ST/YFS.BLOOD.RNAARR//YFS.BLOOD.RNAARR/YFS.MAPK9.wgt.RDat	MAPK9	5	180000000	180000000	0.08697	rs2387207	-4.05	rs2112593	0.0311	-7.81	-2.177	433	9	lasso	0.05603	9.2e-18	2.0948	0.03619
Peripheral blood	./GTEX.WEIGHT.ST/NTR.BLOOD.RNAARR//NTR.BLOOD.RNAARR/NTR.PPIP5K2.wgt.RDat	PPIP5K2	5	102000000	103000000	0.02975	rs1363786	3.6	rs26433	0.0435	-7.73	-1.903	353	10	enet	0.043818	5.27e-14	2.0946	0.0362
Whole blood	./GTEX.WEIGHT.ST/YFS.BLOOD.RNAARR//YFS.BLOOD.RNAARR/YFS.OSBP2.wgt.RDat	OSBP2	22	31089769	31303811	0.03775	rs8138196	-2.58	rs4820916	0.019687	-5.6	-1.862	503	4	lasso	0.01807	9.74e-07	2.09439	0.03623
Lung	./GTEx.Lung//Lung/Lung.ENSG00000179639.6.wgt.RDat	FCER1A	1	159000000	159000000	0.1508	rs2121477	-2.8	rs2251746	0.0659	5.52	2.25	435	3	lasso	0.0525	3.6e-06	2.09345	0.036309
Lung	./GTEx.Lung//Lung/Lung.ENSG00000235513.1.wgt.RDat	RP4-756G23.5	22	41605126	41613631	0.1485	rs3818003	2.1	rs139432	0.087499	-6.96	-1.977	262	11	enet	0.08936	1.51e-09	2.09297	0.03635
Lung	./GTEx.Lung//Lung/Lung.ENSG00000181666.13.wgt.RDat	HKR1	19	37803739	37860267	0.0892	rs10422527	2.9	rs10404920	0.0375	4.89	1.665	281	281	blup	0.057	1.42e-06	2.0916	0.036474
Lung	./GTEx.Lung//Lung/Lung.ENSG00000136824.14.wgt.RDat	SMC2	9	107000000	107000000	0.0701	rs630103	-2.55	rs10991043	0.063979	5.16	-2.133	504	5	lasso	0.04767	9.88e-06	-2.0906	0.036562
Peripheral blood	./GTEX.WEIGHT.ST/NTR.BLOOD.RNAARR//NTR.BLOOD.RNAARR/NTR.FCGR2B.wgt.RDat	FCGR2B	1	162000000	162000000	0.25361	rs17415066	-2.38	rs35835689	0.0645	10.51	2.039	511	88	enet	0.183291	7.9e-57	2.09025	0.0366
Peripheral blood	./GTEX.WEIGHT.ST/NTR.BLOOD.RNAARR//NTR.BLOOD.RNAARR/NTR.FAM184A.wgt.RDat	FAM184A	6	119000000	119000000	0.02916	rs284914	2.45	rs9387621	0.00379	4.84	-1.662	392	392	blup	0.00782	0.00104	-2.09061	0.0366
Lung	./GTEx.Lung//Lung/Lung.ENSG00000115825.5.wgt.RDat	PRKD3	2	37500000	37600000	0.2017	rs6544066	2.85	rs1137437	0.137	-8.27	-2.054	469	4	lasso	0.163865	1.03e-16	2.08965	0.0366
Lung	./GTEx.Lung//Lung/Lung.ENSG00000119408.12.wgt.RDat	NEK6	9	127000000	127000000	0.0603	rs7867942	3.06	rs12379417	0.022163	-4.2	1.551	409	409	blup	0.024422	0.00127	-2.09	0.036621
Whole blood	./GTEX.WEIGHT.ST/YFS.BLOOD.RNAARR//YFS.BLOOD.RNAARR/YFS.UHRF1BP1.wgt.RDat	UHRF1BP1	6	34800000	34900000	0.18387	rs12215331	-4.03	rs4513788	0.335	20.83	1.936	377	36	enet	0.343	2.49e-117	2.0899	0.036626
Peripheral blood	./GTEX.WEIGHT.ST/NTR.BLOOD.RNAARR//NTR.BLOOD.RNAARR/NTR.CD53.wgt.RDat	CD53	1	111000000	111000000	0.02981	rs7541956	4.14	rs10494124	0.00154	4.14	0.218	611	611	bslmm	0.006458	0.00264	2.08904	0.0367
Peripheral blood	./GTEX.WEIGHT.ST/NTR.BLOOD.RNAARR//NTR.BLOOD.RNAARR/NTR.LPIN2.wgt.RDat	LPIN2	18	2916991	3011945	0.1584	rs12456560	3.46	rs9963424	0.112172	11.93	-1.723	570	7	enet	0.11626	1.85e-35	-2.0854	0.03704
Lung	./GTEx.Lung//Lung/Lung.ENSG00000174606.8.wgt.RDat	ANGEL2	1	213000000	213000000	0.2179	rs1656014	3.08	rs10864033	0.0586	6.52	-1.492	420	6	lasso	0.0892	1.55e-09	-2.0842	0.037142
Lung	./GTEx.Lung//Lung/Lung.ENSG00000177989.9.wgt.RDat	ODF3B	22	50968838	50971009	0.1003	rs7410368	-2.47	rs140522	0.047353	-4.95	-2.373	316	5	lasso	0.03603	0.000112	2.08389	0.03717
Lung	./GTEx.Lung//Lung/Lung.ENSG00000185019.12.wgt.RDat	UBOX5	20	3088219	3140842	0.1628	rs1765886	2.78	rs3827132	0.0815	6.1	2.09	424	4	lasso	0.064502	2.92e-07	2.0838	0.037181
Whole blood	./GTEX.WEIGHT.ST/YFS.BLOOD.RNAARR//YFS.BLOOD.RNAARR/YFS.SRP54.wgt.RDat	SRP54	14	35500000	35500000	0.124	rs10132268	2.89	rs2273154	0.137	-13.24	2.11	393	10	lasso	0.14659	1.39e-45	-2.08362	0.03719
Lung	./GTEx.Lung//Lung/Lung.ENSG00000126790.7.wgt.RDat	L3HYPDH	14	59900000	60000000	0.4066	rs4898986	-3.21	rs17096221	0.117	-8.34	1.2	460	35	enet	0.23716	2.32e-24	-2.0836	0.03719
Whole blood	./GTEX.WEIGHT.ST/YFS.BLOOD.RNAARR//YFS.BLOOD.RNAARR/YFS.ATXN3.wgt.RDat	ATXN3	14	92500000	92600000	0.199	rs1743074	2.87	rs10140469	0.135	13.65	2.068	524	52	enet	0.23513	1.12e-75	2.08361	0.0372
Lung	./GTEx.Lung//Lung/Lung.ENSG00000156886.11.wgt.RDat	ITGAD	16	31404633	31437826	0.2069	rs7200879	-2.96	rs2454907	0.088522	5.89	2.336	276	4	lasso	0.08137	8.29e-09	2.082	0.037342
Lung	./GTEx.Lung//Lung/Lung.ENSG00000144158.4.wgt.RDat	RP11-395L14.17	2	114000000	114000000	0.0666	rs11123205	-3.73	rs10174451	-0.00235	3.53	-1.758	325	325	blup	0.003129	0.139	-2.08116	0.0374
Peripheral blood	./GTEX.WEIGHT.ST/NTR.BLOOD.RNAARR//NTR.BLOOD.RNAARR/NTR.EPSTI1.wgt.RDat	EPSTI1	13	43500000	43600000	0.08312	rs9533385	-2.7	rs3825511	0.0384	7.32	1.435	623	623	bslmm	0.04294	9.41e-14	2.0802	0.0375
Whole blood	./GTEX.WEIGHT.ST/YFS.BLOOD.RNAARR//YFS.BLOOD.RNAARR/YFS.PPWD1.wgt.RDat	PPWD1	5	64900000	64900000	0.01106	rs1301451	3.17	rs28342	0.00847	-4.47	-1.87	397	5	lasso	0.00681	0.00193	2.0785	0.03766
Lung	./GTEx.Lung//Lung/Lung.ENSG00000236242.1.wgt.RDat	MYO16-AS1	13	110000000	110000000	0.349	rs406685	3.35	rs1360051	0.091095	-7.43	-2.759	629	41	enet	0.231929	8.57e-24	2.07775	0.03773
Lung	./GTEx.Lung//Lung/Lung.ENSG00000273366.1.wgt.RDat	CTA-989H11.1	22	42674194	42674852	0.0483	rs5758511	-2.83	rs5758659	0.01298	-4.05	2.322	392	392	blup	0.01955	0.00357	-2.07694	0.03781
Lung	./GTEx.Lung//Lung/Lung.ENSG00000205517.8.wgt.RDat	RGL3	19	11495017	11530018	0.2795	rs10426047	-3.71	rs8108707	0.0954	7.17	-1.718	397	28	enet	0.137	4.98e-14	-2.07571	0.03792
Peripheral blood	./GTEX.WEIGHT.ST/NTR.BLOOD.RNAARR//NTR.BLOOD.RNAARR/NTR.KIAA1468.wgt.RDat	KIAA1468	18	59854502	59974553	0.024	rs1052315	2.65	rs17717783	0.01166	-4.14	-2.491	528	528	bslmm	0.01225	5.39e-05	2.0754	0.03795
Whole blood	./GTEX.WEIGHT.ST/YFS.BLOOD.RNAARR//YFS.BLOOD.RNAARR/YFS.CNOT2.wgt.RDat	CNOT2	12	70600000	70700000	0.02502	rs10879076	-3.52	rs11837609	0.00337	-3.98	-2.269	623	623	bslmm	0.0104	0.000166	2.07514	0.037974
Lung	./GTEx.Lung//Lung/Lung.ENSG00000168811.2.wgt.RDat	IL12A	3	160000000	160000000	0.194	rs10936189	3.25	rs13088856	0.0199	-5.84	-1.437	349	349	blup	0.08505	3.79e-09	2.07341	0.03813
Lung	./GTEx.Lung//Lung/Lung.ENSG00000189046.6.wgt.RDat	ALKBH2	12	110000000	110000000	0.1598	rs17040998	-2.91	rs2515913	0.081299	-5.92	-0.265	411	38	enet	0.07158	6.58e-08	-2.07	0.03814
Whole blood	./GTEX.WEIGHT.ST/YFS.BLOOD.RNAARR//YFS.BLOOD.RNAARR/YFS.ABHD12.wgt.RDat	ABHD12	20	25275379	25371619	0.1469	rs6050690	2.41	rs2482931	0.346439	21.06	1.868	390	390	bslmm	0.34541	2.15e-118	2.07	0.0382
Lung	./GTEx.Lung//Lung/Lung.ENSG00000272853.1.wgt.RDat	RP11-398C13.6	10	14900000	14900000	0.1593	rs7072976	2.64	rs2688858	0.000875	-4.02	-1.87	611	611	blup	0.043619	2.3e-05	2.072	0.03826
Whole blood	./GTEX.WEIGHT.ST/YFS.BLOOD.RNAARR//YFS.BLOOD.RNAARR/YFS.ASCC3.wgt.RDat	ASCC3	6	101000000	101000000	0.02324	rs12527599	3.1	rs6930051	0.0193	-5.25	-2.001	430	8	lasso	0.019	5.29e-07	2.07181	0.038284
Whole blood	./GTEX.WEIGHT.ST/YFS.BLOOD.RNAARR//YFS.BLOOD.RNAARR/YFS.ZC3H8.wgt.RDat	ZC3H8	2	113000000	113000000	0.01231	rs3814026	2.45	rs12711736	0.018	5.12	-2.007	341	4	lasso	0.015334	6.03e-06	-2.07128	0.0383
Peripheral blood	./GTEX.WEIGHT.ST/NTR.BLOOD.RNAARR//NTR.BLOOD.RNAARR/NTR.GSDMA.wgt.RDat	GSDMA	17	38119225	38134110	0.10698	rs12453334	2.62	rs11655584	0.0463	7.84	-1.28	299	34	enet	0.04477	2.81e-14	-2.0717	0.0383
Peripheral blood	./GTEX.WEIGHT.ST/NTR.BLOOD.RNAARR//NTR.BLOOD.RNAARR/NTR.C2orf74.wgt.RDat	C2orf74	2	61400000	61400000	0.07113	rs13398770	3.15	rs2592494	0.112	12	-1.802	311	14	enet	0.112869	2.03e-34	-2.07132	0.0383
Lung	./GTEx.Lung//Lung/Lung.ENSG00000188227.8.wgt.RDat	ZNF793	19	37997949	38039664	0.2973	rs833910	2.96	rs8109038	0.273	10.23	1.885	273	6	lasso	0.267	1.2e-27	2.07066	0.03839
Whole blood	./GTEX.WEIGHT.ST/YFS.BLOOD.RNAARR//YFS.BLOOD.RNAARR/YFS.SH3GLB1.wgt.RDat	SH3GLB1	1	87200000	87200000	0.06436	rs6576874	3.42	rs12074463	0.037749	-7	-1.841	415	4	lasso	0.0395	6.26e-13	2.06816	0.038625
Whole blood	./GTEX.WEIGHT.ST/YFS.BLOOD.RNAARR//YFS.BLOOD.RNAARR/YFS.SEPHS2.wgt.RDat	SEPHS2	16	30454952	30457502	0.0768	rs4889651	-3.08	rs2285459	0.0487	-7.96	-0.969	187	24	enet	0.06949	9.64e-22	2.06767	0.0387
Whole blood	./GTEX.WEIGHT.ST/YFS.BLOOD.RNAARR//YFS.BLOOD.RNAARR/YFS.MAP3K5.wgt.RDat	MAP3K5	6	137000000	137000000	0.05001	rs1009709	3.06	rs9483945	0.0742	-10.38	-1.795	364	14	lasso	0.0888	1.61e-27	2.06722	0.038714
Whole blood	./GTEX.WEIGHT.ST/YFS.BLOOD.RNAARR//YFS.BLOOD.RNAARR/YFS.B4GALT5.wgt.RDat	B4GALT5	20	48249482	48330415	0.0343	rs6091060	3.42	rs4141587	0.007127	4.24	-0.511	421	421	bslmm	0.01248	4.08e-05	-2.07	0.0388
Peripheral blood	./GTEX.WEIGHT.ST/NTR.BLOOD.RNAARR//NTR.BLOOD.RNAARR/NTR.AIMP2.wgt.RDat	AIMP2	7	6050000	6060000	0.02669	rs2241445	-3.49	rs852154	0.007205	4.56	1.673	341	341	bslmm	0.00985	0.000268	2.06608	0.03882
Peripheral blood	./GTEX.WEIGHT.ST/NTR.BLOOD.RNAARR//NTR.BLOOD.RNAARR/NTR.ARHGAP31.wgt.RDat	ARHGAP31	3	119000000	119000000	0.02861	rs6779584	-3.07	rs9843001	0.00598	-4.47	-0.247	567	26	enet	0.01732	1.91e-06	-2.06567	0.03886
Whole blood	./GTEX.WEIGHT.ST/YFS.BLOOD.RNAARR//YFS.BLOOD.RNAARR/YFS.SNRPC.wgt.RDat	SNRPC	6	34700000	34700000	0.02395	rs12215331	-4.03	rs9462027	0.0286	-6.37	2.009	354	5	lasso	0.0233	2.98e-08	-2.06444	0.038976
Lung	./GTEx.Lung//Lung/Lung.ENSG00000244067.1.wgt.RDat	GSTA2	6	52600000	52600000	0.0763	rs16882886	-3.62	rs4147615	0.0622	5.16	-2.063	567	2	lasso	0.04148	3.59e-05	-2.06	0.0391
Lung	./GTEx.Lung//Lung/Lung.ENSG00000105298.9.wgt.RDat	CACTIN	19	3610639	3626813	0.1892	rs507905	-3	rs2074791	0.0792	5.96	-1.683	374	9	lasso	0.0785	1.53e-08	-2.06233	0.039177
Lung	./GTEx.Lung//Lung/Lung.ENSG00000272501.1.wgt.RDat	XXbac-BPG299F13.17	6	31162977	31165814	0.634	rs6919586	-2.73	rs2233976	0.163	8.01	-2.269	176	25	enet	0.3829	5.9e-42	-2.06225	0.03918
Lung	./GTEx.Lung//Lung/Lung.ENSG00000255422.1.wgt.RDat	AP002954.4	11	119000000	119000000	0.3404	rs1715421	-3.73	rs4393358	0.335	-11.48	-2.027	386	2	lasso	0.333634	1.37e-35	2.06167	0.0392
Peripheral blood	./GTEX.WEIGHT.ST/NTR.BLOOD.RNAARR//NTR.BLOOD.RNAARR/NTR.PGM5.wgt.RDat	PGM5	9	71000000	71500000	0.09904	rs10869195	3.03	rs902949	0.066364	9.27	2.031	504	6	lasso	0.06952	1.9e-21	2.0616	0.03925
Whole blood	./GTEX.WEIGHT.ST/YFS.BLOOD.RNAARR//YFS.BLOOD.RNAARR/YFS.COPS6.wgt.RDat	COPS6	7	99700000	99700000	0.12869	rs6963345	7.5	rs2307355	0.105	-11.63	-2.02	263	263	bslmm	0.10503	1.72e-32	2.06052	0.039348
Peripheral blood	./GTEX.WEIGHT.ST/NTR.BLOOD.RNAARR//NTR.BLOOD.RNAARR/NTR.HLA-DRB5.wgt.RDat	HLA-DRB5	6	32485116	32498064	0.7509	rs4713598	-3.6	rs9271055	0.456226	23.84	3.355	252	52	enet	0.66231	2.75e-295	2.0604	0.03936
Whole blood	./GTEX.WEIGHT.ST/YFS.BLOOD.RNAARR//YFS.BLOOD.RNAARR/YFS.KDELR2.wgt.RDat	KDELR2	7	6490000	6520000	0.68195	rs6796	2.4	rs6796	0.57	-26.84	2.402	272	272	bslmm	0.612	1.01e-261	-2.06022	0.039378
Lung	./GTEx.Lung//Lung/Lung.ENSG00000204792.2.wgt.RDat	AC104135.3	2	75100000	75200000	0.6058	rs205611	2.44	rs7575416	0.474	13.73	-1.979	457	18	enet	0.500761	1.67e-59	-2.05846	0.0395
Lung	./GTEx.Lung//Lung/Lung.ENSG00000070444.10.wgt.RDat	MNT	17	2287354	2304412	0.1072	rs7225086	-2.76	rs2447090	0.0197	-4.83	-1.725	415	6	lasso	0.0346	0.000152	2.05925	0.0395
Whole blood	./GTEX.WEIGHT.ST/YFS.BLOOD.RNAARR//YFS.BLOOD.RNAARR/YFS.CCDC17.wgt.RDat	CCDC17	1	46100000	46100000	0.03637	rs6694340	2.93	rs1547924	0.021199	-5.83	-1.673	288	8	lasso	0.0221	6.85e-08	2.05825	0.039566
Peripheral blood	./GTEX.WEIGHT.ST/NTR.BLOOD.RNAARR//NTR.BLOOD.RNAARR/NTR.SESTD1.wgt.RDat	SESTD1	2	180000000	180000000	0.05495	rs12693197	-3.41	rs7569887	0.0287	7.03	2.076	588	8	lasso	0.034038	3.29e-11	2.05744	0.0396
Whole blood	./GTEX.WEIGHT.ST/YFS.BLOOD.RNAARR//YFS.BLOOD.RNAARR/YFS.CNNM4.wgt.RDat	CNNM4	2	97400000	97500000	0.02009	rs3214063	2.9	rs7582249	0.00514	3.98	-1.119	172	172	blup	0.008131	0.000779	2.05644	0.0397
Whole blood	./GTEX.WEIGHT.ST/YFS.BLOOD.RNAARR//YFS.BLOOD.RNAARR/YFS.TAF2.wgt.RDat	TAF2	8	121000000	121000000	0.0232	rs2037346	-6.02	rs16893214	0.0219	-5.54	-1.997	467	8	lasso	0.01539	5.81e-06	2.05643	0.03974
Lung	./GTEx.Lung//Lung/Lung.ENSG00000104660.13.wgt.RDat	LEPROTL1	8	30000000	30000000	0.138	rs6981350	3.15	rs4733354	0.043713	5.99	1.323	382	8	lasso	0.077631	1.83e-08	2.05622	0.0398
Peripheral blood	./GTEX.WEIGHT.ST/NTR.BLOOD.RNAARR//NTR.BLOOD.RNAARR/NTR.PI3.wgt.RDat	PI3	20	43803542	43805185	0.017	rs6130764	2.84	rs17422688	0.0225	-5.79	2.075	461	3	lasso	0.0223	7.22e-08	-2.0554	0.03984
Peripheral blood	./GTEX.WEIGHT.ST/NTR.BLOOD.RNAARR//NTR.BLOOD.RNAARR/NTR.NAPSB.wgt.RDat	NAPSB	19	50837877	50848024	0.0456	rs11879501	2.4	rs1405655	0.027296	-7.06	2.178	372	372	bslmm	0.03269	7.98e-11	-2.05483	0.0399
Lung	./GTEx.Lung//Lung/Lung.ENSG00000261372.1.wgt.RDat	RP11-529H20.6	14	92500000	92500000	0.1449	rs17799683	2.92	rs2235978	0.0882	6.24	2.178	508	6	lasso	0.08818	1.94e-09	2.0546	0.03992
Whole blood	./GTEX.WEIGHT.ST/YFS.BLOOD.RNAARR//YFS.BLOOD.RNAARR/YFS.SKP1.wgt.RDat	SKP1	5	133000000	134000000	0.19302	rs2112585	-3.07	rs3867425	0.182	-15.22	-1.952	469	5	lasso	0.20034	1.83e-63	2.0544	0.03993
Whole blood	./GTEX.WEIGHT.ST/YFS.BLOOD.RNAARR//YFS.BLOOD.RNAARR/YFS.VNN2.wgt.RDat	VNN2	6	133000000	133000000	0.3536	rs9483454	3.02	rs1883613	0.381	-22.03	1.925	515	5	lasso	0.391	2.68e-138	-2.05417	0.039959
Lung	./GTEx.Lung//Lung/Lung.ENSG00000101052.8.wgt.RDat	IFT52	20	42219571	42275936	0.405	rs3127068	-3.36	rs16988169	0.188	-8.47	-1.046	489	43	enet	0.183281	1.12e-18	2.0541	0.039968
Lung	./GTEx.Lung//Lung/Lung.ENSG00000271643.1.wgt.RDat	RP11-10C24.3	3	33800000	33800000	0.089	rs4678646	-2.38	rs11926545	0.0658	5.29	2.105	355	3	lasso	0.061	6.09e-07	2.05264	0.04011
Lung	./GTEx.Lung//Lung/Lung.ENSG00000115183.9.wgt.RDat	TANC1	2	160000000	160000000	0.0901	rs16843067	-3.13	rs4665022	0.00458	-3.75	-2.063	523	523	blup	0.026481	0.000826	2.05122	0.0402
Whole blood	./GTEX.WEIGHT.ST/YFS.BLOOD.RNAARR//YFS.BLOOD.RNAARR/YFS.TMEM14A.wgt.RDat	TMEM14A	6	52500000	52600000	0.02744	rs16882886	-3.62	rs7762854	0.0123	-5.19	2.045	558	4	lasso	0.00656	0.0023	-2.0514	0.040228
Lung	./GTEx.Lung//Lung/Lung.ENSG00000228340.1.wgt.RDat	RP5-1043L13.1	20	58662895	59102516	0.2114	rs1078297	-2.94	rs2025050	0.0812	-6.67	-2.133	602	6	lasso	0.129789	2.27e-13	2.0509	0.04028
Whole blood	./GTEX.WEIGHT.ST/YFS.BLOOD.RNAARR//YFS.BLOOD.RNAARR/YFS.VASH1.wgt.RDat	VASH1	14	77200000	77200000	0.609	rs1990737	3.35	rs10483877	0.699	29.7	-1.853	557	6	lasso	0.73087	0	-2.05066	0.0403
Whole blood	./GTEX.WEIGHT.ST/YFS.BLOOD.RNAARR//YFS.BLOOD.RNAARR/YFS.ZNF317.wgt.RDat	ZNF317	19	9251056	9274100	0.09137	rs12972439	2.38	rs13345998	0.0263	-7.11	1.298	402	25	enet	0.061376	2.45e-19	-2.0498	0.04038
Peripheral blood	./GTEX.WEIGHT.ST/NTR.BLOOD.RNAARR//NTR.BLOOD.RNAARR/NTR.ARHGDIB.wgt.RDat	ARHGDIB	12	15100000	15100000	0.01097	rs12813245	-2.9	rs2098433	0.00305	-3.84	0.579	377	377	blup	0.00213	0.0564	-2.0497	0.04039
Whole blood	./GTEX.WEIGHT.ST/YFS.BLOOD.RNAARR//YFS.BLOOD.RNAARR/YFS.ALDH2.wgt.RDat	ALDH2	12	112000000	112000000	0.36	rs10774625	2.98	rs4767293	0.0708	9.69	-1.327	221	47	enet	0.10496	1.81e-32	-2.04967	0.040397
Lung	./GTEx.Lung//Lung/Lung.ENSG00000213240.7.wgt.RDat	NOTCH2NL	1	145000000	145000000	0.3795	rs704984	-2.26	rs12091564	0.0863	6.59	-2.073	101	15	enet	0.11	1.6e-11	-2.04936	0.040427
Lung	./GTEx.Lung//Lung/Lung.ENSG00000132199.14.wgt.RDat	ENOSF1	18	672546	712676	0.2021	rs16948305	3.91	rs2847155	0.087185	6.73	2.548	626	18	enet	0.128712	2.88e-13	2.05	0.04046
Whole blood	./GTEX.WEIGHT.ST/YFS.BLOOD.RNAARR//YFS.BLOOD.RNAARR/YFS.PSMB9.wgt.RDat	PSMB9	6	32811913	32827362	0.4718	rs9271055	4.15	rs1351383	0.498413	25.09	-1.311	247	42	enet	0.57462	1.57e-236	-2.0489	0.040474
Lung	./GTEx.Lung//Lung/Lung.ENSG00000136243.12.wgt.RDat	NUPL2	7	23200000	23200000	0.1471	rs6949149	2.49	rs6955115	0.154503	-8.2	2.095	429	6	lasso	0.15665	5.37e-16	-2.04864	0.040497
Peripheral blood	./GTEX.WEIGHT.ST/NTR.BLOOD.RNAARR//NTR.BLOOD.RNAARR/NTR.SRA1.wgt.RDat	SRA1	5	140000000	140000000	0.09852	rs31874	-4.12	rs12717986	0.147	-13.71	2.085	327	22	enet	0.152996	5.74e-47	-2.0479	0.0406
Lung	./GTEx.Lung//Lung/Lung.ENSG00000159648.7.wgt.RDat	TEPP	16	58010339	58021475	0.3704	rs152139	-3.22	rs9934227	0.322957	-11.15	2.021	546	7	lasso	0.31998	6.57e-34	-2.04671	0.040687
Peripheral blood	./GTEX.WEIGHT.ST/NTR.BLOOD.RNAARR//NTR.BLOOD.RNAARR/NTR.DNAH7.wgt.RDat	DNAH7	2	197000000	197000000	0.02367	rs7567285	-2.6	rs7014	0.0183	5.6	-2.399	487	12	lasso	0.009604	0.000315	-2.04687	0.0407
Whole blood	./GTEX.WEIGHT.ST/YFS.BLOOD.RNAARR//YFS.BLOOD.RNAARR/YFS.FNTB.wgt.RDat	FNTB	14	65500000	65500000	0.4251	rs1886506	3.59	rs12434868	0.398	22.72	2.451	478	18	enet	0.42023	1.14e-151	2.04611	0.04075
Lung	./GTEx.Lung//Lung/Lung.ENSG00000122376.7.wgt.RDat	FAM35A	10	88900000	89000000	0.1768	rs4934272	-2.74	rs7081609	0.0466	5.23	1.414	250	8	lasso	0.074615	3.47e-08	2.046	0.04076
Peripheral blood	./GTEX.WEIGHT.ST/NTR.BLOOD.RNAARR//NTR.BLOOD.RNAARR/NTR.PHLPP1.wgt.RDat	PHLPP1	18	60383958	60647666	0.0357	rs512007	-3.32	rs683138	0.023459	6.42	2.426	587	587	bslmm	0.0287	1.1e-09	2.0456	0.0408
Whole blood	./GTEX.WEIGHT.ST/YFS.BLOOD.RNAARR//YFS.BLOOD.RNAARR/YFS.SWAP70.wgt.RDat	SWAP70	11	9690000	9770000	0.0853	rs12222684	-2.73	rs173396	0.072046	9.69	-1.453	379	379	bslmm	0.07885	1.55e-24	-2.04418	0.0409
Lung	./GTEx.Lung//Lung/Lung.ENSG00000250120.2.wgt.RDat	PCDHA10	5	140000000	140000000	0.2279	rs31874	-4.12	rs12187982	0.11593	-7.42	0.82	377	20	enet	0.15578	6.55e-16	-2.0438	0.04097
Whole blood	./GTEX.WEIGHT.ST/YFS.BLOOD.RNAARR//YFS.BLOOD.RNAARR/YFS.AZIN1.wgt.RDat	AZIN1	8	104000000	104000000	0.0143	rs3098233	-2.8	rs2304348	0.00374	4.32	-1.047	523	523	bslmm	0.0062	0.00296	-2.04326	0.04103
Peripheral blood	./GTEX.WEIGHT.ST/NTR.BLOOD.RNAARR//NTR.BLOOD.RNAARR/NTR.CD52.wgt.RDat	CD52	1	26600000	26600000	0.01849	rs12079255	-3.11	rs10902741	0.000352	-3.57	-1.02	396	396	bslmm	0.002435	0.0448	2.04301	0.04105
Lung	./GTEx.Lung//Lung/Lung.ENSG00000214309.3.wgt.RDat	MBLAC1	7	99700000	99700000	0.2145	rs6963345	7.5	rs2272346	0.124134	7.52	-2.02	281	2	lasso	0.13904	2.88e-14	-2.04267	0.041086
Whole blood	./GTEX.WEIGHT.ST/YFS.BLOOD.RNAARR//YFS.BLOOD.RNAARR/YFS.RPAP2.wgt.RDat	RPAP2	1	92800000	92900000	0.05414	rs3122319	2.91	rs12758175	0.05946	9.03	-1.838	307	22	lasso	0.06	6.22e-19	-2.04254	0.041098
Lung	./GTEx.Lung//Lung/Lung.ENSG00000272088.1.wgt.RDat	RP11-168F9.2	1	3400000	3400000	0.1215	rs4648505	-2.67	rs2487680	-0.00151	3.4	-2.103	477	477	blup	0.0101	0.0275	-2.04221	0.041131
Whole blood	./GTEX.WEIGHT.ST/YFS.BLOOD.RNAARR//YFS.BLOOD.RNAARR/YFS.FAM189B.wgt.RDat	FAM189B	1	155000000	155000000	0.02046	rs10908454	3.69	rs11264337	0.010758	5.18	1.064	312	312	bslmm	0.0163	3.25e-06	2.04189	0.041163
Whole blood	./GTEX.WEIGHT.ST/YFS.BLOOD.RNAARR//YFS.BLOOD.RNAARR/YFS.MCCC1.wgt.RDat	MCCC1	3	183000000	183000000	0.05926	rs578111	3.23	rs4859156	0.0306	-6.99	1.999	428	428	bslmm	0.04213	1.06e-13	-2.04185	0.041167
Whole blood	./GTEX.WEIGHT.ST/YFS.BLOOD.RNAARR//YFS.BLOOD.RNAARR/YFS.IGFBP7.wgt.RDat	IGFBP7	4	57900000	58000000	0.0697	rs7683304	2.87	rs4865181	0.0192	7.07	-0.783	565	13	enet	0.07398	4.44e-23	-2.04046	0.0413
Peripheral blood	./GTEX.WEIGHT.ST/NTR.BLOOD.RNAARR//NTR.BLOOD.RNAARR/NTR.PDE8B.wgt.RDat	PDE8B	5	76500000	76700000	0.04332	rs13357072	-3.05	rs3816609	0.0299	-6.96	1.8	626	2	lasso	0.027334	2.68e-09	-2.0405	0.0413
Peripheral blood	./GTEX.WEIGHT.ST/NTR.BLOOD.RNAARR//NTR.BLOOD.RNAARR/NTR.SP4.wgt.RDat	SP4	7	21500000	21600000	0.02411	rs11773662	-2.62	rs10276352	0.017351	-5.2	1.674	730	3	lasso	0.01862	8.09e-07	-2.04026	0.04132
Lung	./GTEx.Lung//Lung/Lung.ENSG00000137727.8.wgt.RDat	ARHGAP20	11	110000000	111000000	0.0695	rs11213366	-3	rs10891151	0.0111	3.66	1.051	469	469	blup	0.012865	0.015	2.03959	0.0414
Lung	./GTEx.Lung//Lung/Lung.ENSG00000115602.12.wgt.RDat	IL1RL1	2	103000000	103000000	0.4582	rs2071008	3.31	rs10178436	0.45	-13.24	-2.095	576	22	enet	0.443938	1.39e-50	2.03972	0.0414
Lung	./GTEx.Lung//Lung/Lung.ENSG00000244682.3.wgt.RDat	FCGR2C	1	162000000	162000000	0.3247	rs17415066	-2.38	rs12731669	0.0463	-6.03	0.997	451	31	enet	0.176	6.36e-18	-2.03898	0.041452
Peripheral blood	./GTEX.WEIGHT.ST/NTR.BLOOD.RNAARR//NTR.BLOOD.RNAARR/NTR.C6orf201.wgt.RDat	C6orf201	6	4080000	4130000	0.02629	rs1205019	3.19	rs649725	-0.000391	-4.09	-0.903	656	656	blup	0.0048	0.00828	-2.038	0.0415
Whole blood	./GTEX.WEIGHT.ST/YFS.BLOOD.RNAARR//YFS.BLOOD.RNAARR/YFS.ZNRD1.wgt.RDat	ZNRD1	6	30026676	30032686	0.6443	rs7772638	-1.95	rs7772638	0.029912	6.66	-1.945	38	28	enet	0.10905	9.9e-34	-2.038	0.041546
Peripheral blood	./GTEX.WEIGHT.ST/NTR.BLOOD.RNAARR//NTR.BLOOD.RNAARR/NTR.RBBP5.wgt.RDat	RBBP5	1	205000000	205000000	0.05596	rs12748661	4.14	rs11240353	0.0316	-6.64	2.341	610	5	lasso	0.025681	7.9e-09	-2.03584	0.04177
Whole blood	./GTEX.WEIGHT.ST/YFS.BLOOD.RNAARR//YFS.BLOOD.RNAARR/YFS.ZNF500.wgt.RDat	ZNF500	16	4798240	4817625	0.0512	rs4786482	-2.8	rs12599765	0.0516	8.2	-1.78	375	16	enet	0.05523	1.58e-17	-2.03555	0.0418
Lung	./GTEx.Lung//Lung/Lung.ENSG00000196301.3.wgt.RDat	HLA-DRB9	6	32427598	32441277	0.6068	rs4713598	-3.6	rs9271170	0.267	-10.44	2.4706	208	13	enet	0.3128	4.88e-33	-2.03546	0.0418
Lung	./GTEx.Lung//Lung/Lung.ENSG00000118514.9.wgt.RDat	ALDH8A1	6	135000000	135000000	0.3874	rs13208164	2.38	rs9399129	0.457	-13.35	-1.956	403	7	lasso	0.47162	8.24e-55	2.04	0.0418
Lung	./GTEx.Lung//Lung/Lung.ENSG00000135074.11.wgt.RDat	ADAM19	5	157000000	157000000	0.1081	rs3096019	-3.3	rs2277027	0.057837	5.38	-2.018	528	8	lasso	0.04827	8.72e-06	-2.0348	0.04187
Whole blood	./GTEX.WEIGHT.ST/YFS.BLOOD.RNAARR//YFS.BLOOD.RNAARR/YFS.ITGB7.wgt.RDat	ITGB7	12	53600000	53600000	0.25442	rs4531558	-4.32	rs2272300	0.271	18.55	-2.042	475	475	bslmm	0.27727	3.12e-91	-2.03452	0.041899
Whole blood	./GTEX.WEIGHT.ST/YFS.BLOOD.RNAARR//YFS.BLOOD.RNAARR/YFS.FAM149B1.wgt.RDat	FAM149B1	10	74900000	75000000	0.02323	rs16930701	-2.45	rs12570678	0.0171	5	-2.126	222	222	bslmm	0.01753	1.39e-06	-2.03407	0.0419
Peripheral blood	./GTEX.WEIGHT.ST/NTR.BLOOD.RNAARR//NTR.BLOOD.RNAARR/NTR.PGBD4.wgt.RDat	PGBD4	15	34400000	34400000	0.02458	rs347894	-3.25	rs4779647	0.000854	3.68	0.081	479	479	blup	0.00582	0.00408	2.0343	0.0419
Lung	./GTEx.Lung//Lung/Lung.ENSG00000182196.9.wgt.RDat	ARL6IP4	12	123000000	123000000	0.0793	rs6489158	-3.46	rs7296418	0.049335	-5.37	-1.963	321	2	lasso	0.0415	3.58e-05	2.03	0.04198
Whole blood	./GTEX.WEIGHT.ST/YFS.BLOOD.RNAARR//YFS.BLOOD.RNAARR/YFS.SMARCD2.wgt.RDat	SMARCD2	17	61909444	61920425	0.03154	rs2302236	-2.53	rs2854218	0.042651	7.82	2.196	316	7	lasso	0.04606	7.59e-15	2.03279	0.04207
Lung	./GTEx.Lung//Lung/Lung.ENSG00000108784.5.wgt.RDat	NAGLU	17	40688190	40696467	0.2735	rs915945	2.89	rs659497	0.0558	-6.71	-2.131	248	3	lasso	0.184	9.01e-19	2.03238	0.0421
Lung	./GTEx.Lung//Lung/Lung.ENSG00000241527.1.wgt.RDat	CA15P1	22	19019077	19022077	0.1323	rs2077200	-2.59	rs2240111	0.096236	-6.75	1.736	443	12	enet	0.11163	1.23e-11	-2.0316	0.04219
Whole blood	./GTEX.WEIGHT.ST/YFS.BLOOD.RNAARR//YFS.BLOOD.RNAARR/YFS.SNRNP25.wgt.RDat	SNRNP25	16	103010	107669	0.0618	rs1013358	-2.23	rs216596	0.0516	8.24	-1.914	208	6	lasso	0.063	8.14e-20	-2.03115	0.0422
Whole blood	./GTEX.WEIGHT.ST/YFS.BLOOD.RNAARR//YFS.BLOOD.RNAARR/YFS.ADAT3.wgt.RDat	ADAT3	19	1905377	1913444	0.01709	rs7253181	-2.87	rs754799	0.0165	5.27	-2.145	304	4	lasso	0.015971	3.94e-06	-2.0308	0.042274
Lung	./GTEx.Lung//Lung/Lung.ENSG00000167595.10.wgt.RDat	C19orf55	19	36249044	36260766	0.2117	rs7247057	3.71	rs231237	0.1	-6.28	-2.151	429	4	lasso	0.0986	2.08e-10	2.02984	0.042373
Lung	./GTEx.Lung//Lung/Lung.ENSG00000035141.3.wgt.RDat	FAM136A	2	70500000	70500000	0.0826	rs3821262	2.96	rs2279158	0.0139	3.87	-1.098	463	9	lasso	0.034355	0.000159	-2.02987	0.0424
Lung	./GTEx.Lung//Lung/Lung.ENSG00000157823.12.wgt.RDat	AP3S2	15	90400000	90400000	0.5278	rs16943244	3.14	rs2043880	0.427964	12.8	-1.988	420	3	lasso	0.44437	1.2e-50	-2.0273	0.0426
Whole blood	./GTEX.WEIGHT.ST/YFS.BLOOD.RNAARR//YFS.BLOOD.RNAARR/YFS.RAB34.wgt.RDat	RAB34	17	27041299	27045447	0.0795	rs11080077	-3.62	rs7224640	0.045653	-7.91	2.133	306	306	bslmm	0.06455	2.82e-20	-2.02696	0.04267
Peripheral blood	./GTEX.WEIGHT.ST/NTR.BLOOD.RNAARR//NTR.BLOOD.RNAARR/NTR.XBP1.wgt.RDat	XBP1	22	29190127	29196576	0.028	rs6005861	-3.33	rs12166475	0.0291	6.45	-1.95	324	324	bslmm	0.02563	8.19e-09	-2.0264	0.04272
Peripheral blood	./GTEX.WEIGHT.ST/NTR.BLOOD.RNAARR//NTR.BLOOD.RNAARR/NTR.MAP3K3.wgt.RDat	MAP3K3	17	61699784	61773670	0.01745	rs7216994	-2.65	rs7921	0.0126	-5.46	2.01	313	2	lasso	0.01031	0.000197	-2.0256	0.0428
Lung	./GTEx.Lung//Lung/Lung.ENSG00000272871.1.wgt.RDat	RP11-408A13.4	9	14600000	14600000	0.3175	rs17213755	-3.06	rs10961620	0.17287	8.6	-1.703	708	10	lasso	0.217707	2.89e-22	-2.0241	0.042963
Lung	./GTEx.Lung//Lung/Lung.ENSG00000162222.9.wgt.RDat	TTC9C	11	62500000	62500000	0.0955	rs1293035	3.48	rs549312	0.0797	5.8	1.99	352	4	lasso	0.071464	6.75e-08	2.02349	0.043
Whole blood	./GTEX.WEIGHT.ST/YFS.BLOOD.RNAARR//YFS.BLOOD.RNAARR/YFS.ZNF493.wgt.RDat	ZNF493	19	21579921	21610375	0.25482	rs11085403	-2.69	rs8112960	0.275	-18.67	1.817	296	9	lasso	0.331873	8.84e-113	-2.0228	0.043099
Whole blood	./GTEX.WEIGHT.ST/YFS.BLOOD.RNAARR//YFS.BLOOD.RNAARR/YFS.KIAA0513.wgt.RDat	KIAA0513	16	85061375	85127836	0.1861	rs7404202	2.73	rs16975170	0.15	13.92	1.759	592	5	lasso	0.16841	1.05e-52	2.02271	0.0431
Lung	./GTEx.Lung//Lung/Lung.ENSG00000117016.5.wgt.RDat	RIMS3	1	41100000	41100000	0.1024	rs18996	2.59	rs3157	-0.00121	3.36	-1.152	422	422	blup	0.0183	0.00464	-2.02203	0.043173
Lung	./GTEx.Lung//Lung/Lung.ENSG00000235423.4.wgt.RDat	RP11-282O18.3	12	124000000	124000000	0.1015	rs1790099	-2.47	rs28569885	0.004369	-5.08	-1.954	349	349	blup	0.04802	9.19e-06	2.02	0.04318
Lung	./GTEx.Lung//Lung/Lung.ENSG00000154640.10.wgt.RDat	BTG3	21	18965971	18985265	0.1688	rs7276872	2.74	rs1389994	0.160338	-7.93	2.063	416	2	lasso	0.15554	6.92e-16	-2.022	0.04318
Peripheral blood	./GTEX.WEIGHT.ST/NTR.BLOOD.RNAARR//NTR.BLOOD.RNAARR/NTR.BAT1.wgt.RDat	BAT1	6	31502421	31509780	0.0297	rs2075800	-3.88	rs9267576	0.015764	5.09	2.213	273	273	blup	0.01917	5.65e-07	2.0215	0.04322
Lung	./GTEx.Lung//Lung/Lung.ENSG00000236209.1.wgt.RDat	AC104135.2	2	75100000	75200000	0.4649	rs205611	2.44	rs3886110	0.415	12.97	-2.006	457	11	enet	0.435285	2.64e-49	-2.02104	0.0433
Lung	./GTEx.Lung//Lung/Lung.ENSG00000272760.1.wgt.RDat	RP11-5C23.1	7	155000000	155000000	0.2006	rs2873379	-2.88	rs11543936	0.089258	7.13	1.8	600	4	lasso	0.13359	9.75e-14	2.01879	0.043509
Lung	./GTEx.Lung//Lung/Lung.ENSG00000151553.10.wgt.RDat	FAM160B1	10	117000000	117000000	0.0729	rs11196963	-3.28	rs1966384	0.0473	-5.49	-2.161	375	6	enet	0.042376	2.98e-05	2.0181	0.04358
Whole blood	./GTEX.WEIGHT.ST/YFS.BLOOD.RNAARR//YFS.BLOOD.RNAARR/YFS.LYZ.wgt.RDat	LYZ	12	69700000	69700000	0.56776	rs1795486	2.85	rs10784774	0.685	-29.52	1.882	525	49	enet	0.72798	0	-2.01769	0.043623
Whole blood	./GTEX.WEIGHT.ST/YFS.BLOOD.RNAARR//YFS.BLOOD.RNAARR/YFS.TCP1.wgt.RDat	TCP1	6	160000000	160000000	0.02096	rs12214847	3.35	rs505111	-0.000417	3.23	-1.368	541	541	blup	0.00578	0.00396	2.01751	0.043642
Lung	./GTEx.Lung//Lung/Lung.ENSG00000225683.1.wgt.RDat	AL078585.1	6	164000000	164000000	0.5004	rs12665063	-3.17	rs6455876	0.296	10.66	2.177	532	16	enet	0.35192	6.73e-38	2.02	0.0437
Whole blood	./GTEX.WEIGHT.ST/YFS.BLOOD.RNAARR//YFS.BLOOD.RNAARR/YFS.TPMT.wgt.RDat	TPMT	6	18100000	18200000	0.35309	rs12527940	2.56	rs3898137	0.0943	11.75	-2.424	477	41	enet	0.247	6.85e-80	-2.01678	0.043718
Peripheral blood	./GTEX.WEIGHT.ST/NTR.BLOOD.RNAARR//NTR.BLOOD.RNAARR/NTR.MBTPS1.wgt.RDat	MBTPS1	16	84087370	84150548	0.06494	rs907037	3.09	rs907045	0.0425	8.06	-2.153	1035	1035	bslmm	0.04733	5.16e-15	-2.01621	0.0438
Whole blood	./GTEX.WEIGHT.ST/YFS.BLOOD.RNAARR//YFS.BLOOD.RNAARR/YFS.MTA3.wgt.RDat	MTA3	2	42700000	43000000	0.01567	rs2166503	2.65	rs1470051	0.00362	4.17	1.495	598	598	blup	0.00755	0.00116	2.01492	0.0439
Lung	./GTEx.Lung//Lung/Lung.ENSG00000248540.2.wgt.RDat	RP11-247C2.2	15	74400000	74400000	0.2743	rs41449350	3.19	rs1385650	0.070124	6.67	1.613	424	424	blup	0.09253	7.66e-10	2.0154	0.0439
Peripheral blood	./GTEX.WEIGHT.ST/NTR.BLOOD.RNAARR//NTR.BLOOD.RNAARR/NTR.ZNF793.wgt.RDat	ZNF793	19	37997819	38034235	0.0187	rs833910	2.96	rs7253114	0.021731	5.92	2.039	292	6	lasso	0.02203	8.67e-08	2.01355	0.04406
Lung	./GTEx.Lung//Lung/Lung.ENSG00000130638.11.wgt.RDat	ATXN10	22	46067678	46241187	0.1096	rs9626920	-2.68	rs134855	0.072795	5.46	-1.854	501	15	enet	0.07092	7.56e-08	-2.01325	0.04409
Lung	./GTEx.Lung//Lung/Lung.ENSG00000090060.13.wgt.RDat	PAPOLA	14	97000000	97000000	0.1607	rs7155111	-3.03	rs234576	0.00575	3.99	1.15	552	552	blup	0.03466	0.000149	2.0129	0.04413
Peripheral blood	./GTEX.WEIGHT.ST/NTR.BLOOD.RNAARR//NTR.BLOOD.RNAARR/NTR.C17orf103.wgt.RDat	C17orf103	17	21142182	21156722	0.02298	rs1044420	2.46	rs12602921	0.0234	-5.57	1.906	206	2	lasso	0.02113	1.56e-07	-2.0121	0.0442
Whole blood	./GTEX.WEIGHT.ST/YFS.BLOOD.RNAARR//YFS.BLOOD.RNAARR/YFS.COL5A3.wgt.RDat	COL5A3	19	10070237	10121147	0.18188	rs2287808	-2.54	rs2303099	0.0849	-11.11	-1.809	338	5	lasso	0.126489	3.54e-39	2.0113	0.044289
Whole blood	./GTEX.WEIGHT.ST/YFS.BLOOD.RNAARR//YFS.BLOOD.RNAARR/YFS.ANGEL2.wgt.RDat	ANGEL2	1	213000000	213000000	0.07458	rs1656014	3.08	rs3738806	0.074948	9.91	-1.554	407	7	lasso	0.0845	3.02e-26	-2.01052	0.044376
Lung	./GTEx.Lung//Lung/Lung.ENSG00000123297.12.wgt.RDat	TSFM	12	58200000	58200000	0.0756	rs11613457	-3.43	rs2072052	0.063486	-5.67	-1.963	355	5	lasso	0.05629	1.63e-06	2.01	0.04438
Whole blood	./GTEX.WEIGHT.ST/YFS.BLOOD.RNAARR//YFS.BLOOD.RNAARR/YFS.MFAP3L.wgt.RDat	MFAP3L	4	171000000	171000000	0.0429	rs6827214	-2.55	rs6844099	0.00458	-4.9	1.76	349	23	enet	0.01756	1.37e-06	-2.00802	0.0446
Peripheral blood	./GTEX.WEIGHT.ST/NTR.BLOOD.RNAARR//NTR.BLOOD.RNAARR/NTR.CRKL.wgt.RDat	CRKL	22	21271666	21308035	0.0324	rs178285	-2.78	rs2285547	0.0203	-6.04	-1.28	410	410	blup	0.02909	8.48e-10	2.0084	0.0446
Lung	./GTEx.Lung//Lung/Lung.ENSG00000146263.7.wgt.RDat	MMS22L	6	97600000	97700000	0.202	rs1206100	-2.62	rs17806588	0.0904	-6.62	-1.448	334	7	lasso	0.15763	4.29e-16	2.01	0.0447
Peripheral blood	./GTEX.WEIGHT.ST/NTR.BLOOD.RNAARR//NTR.BLOOD.RNAARR/NTR.FAM119B.wgt.RDat	FAM119B	12	58200000	58200000	0.08931	rs11613457	-3.43	rs11172349	0.141	13.4	-2.003	341	26	enet	0.1414	2.79e-43	-2.0067	0.04478
Peripheral blood	./GTEX.WEIGHT.ST/NTR.BLOOD.RNAARR//NTR.BLOOD.RNAARR/NTR.ITM2B.wgt.RDat	ITM2B	13	48800000	48800000	0.02338	rs7332030	-3.27	rs198584	0.0182	5.58	-1.903	359	7	enet	0.02119	1.5e-07	-2.0065	0.0448
Lung	./GTEx.Lung//Lung/Lung.ENSG00000196950.9.wgt.RDat	SLC39A10	2	196000000	197000000	0.1517	rs7567285	-2.6	rs4850376	0.159	-8.21	-1.915	338	20	enet	0.157337	4.59e-16	2.00655	0.0448
Whole blood	./GTEX.WEIGHT.ST/YFS.BLOOD.RNAARR//YFS.BLOOD.RNAARR/YFS.SCARA5.wgt.RDat	SCARA5	8	27700000	27900000	0.0586	rs473024	-3.05	rs1870587	0.0263	5.99	0.653	685	34	enet	0.03228	7.59e-11	2.0064	0.04481
Lung	./GTEx.Lung//Lung/Lung.ENSG00000169180.7.wgt.RDat	XPO6	16	28109300	28223241	0.0665	rs7205609	3.47	rs8057071	0.033818	4.45	2.802	327	12	enet	0.02481	0.00117	2.00564	0.044895
Whole blood	./GTEX.WEIGHT.ST/YFS.BLOOD.RNAARR//YFS.BLOOD.RNAARR/YFS.HPGD.wgt.RDat	HPGD	4	175000000	175000000	0.2119	rs12643949	2.71	rs4306935	0.116	-12.51	-0.95	461	461	bslmm	0.17855	4.46e-56	2.00521	0.0449
Peripheral blood	./GTEX.WEIGHT.ST/NTR.BLOOD.RNAARR//NTR.BLOOD.RNAARR/NTR.UHRF1BP1.wgt.RDat	UHRF1BP1	6	34800000	34900000	0.03252	rs12215331	-4.03	rs11755393	0.0465	8.3	1.975	383	19	enet	0.04678	7.42e-15	2.005	0.045
Peripheral blood	./GTEX.WEIGHT.ST/NTR.BLOOD.RNAARR//NTR.BLOOD.RNAARR/NTR.FHIT.wgt.RDat	FHIT	3	59700000	61200000	0.05906	rs7646851	3.26	rs11707548	0.043	-7.42	-2.04	1778	26	enet	0.05358	8.18e-17	2.0046	0.04501
Lung	./GTEx.Lung//Lung/Lung.ENSG00000176209.7.wgt.RDat	SMIM19	8	42400000	42400000	0.2981	rs3136791	-2.51	rs2923430	0.327316	11.22	-1.719	266	19	enet	0.320567	5.57e-34	-2.00372	0.0451
Lung	./GTEx.Lung//Lung/Lung.ENSG00000188818.8.wgt.RDat	ZDHHC11	5	710000	851000	0.1728	rs10069690	-8.68	rs768479	0.00089	-3.87	0.095	363	52	enet	0.05999	7.52e-07	2.0032	0.04516
Lung	./GTEx.Lung//Lung/Lung.ENSG00000264745.1.wgt.RDat	RP11-403A21.2	18	21574177	21595303	0.1471	rs41400947	3.26	rs12608408	0.047098	-5.57	2.464	432	432	blup	0.081469	8.11e-09	-2	0.04518
Peripheral blood	./GTEX.WEIGHT.ST/NTR.BLOOD.RNAARR//NTR.BLOOD.RNAARR/NTR.COPG2.wgt.RDat	COPG2	7	130000000	130000000	0.04456	rs17389898	-3.14	rs933752	0.019291	-5.87	1.912	507	10	lasso	0.02588	6.93e-09	-2.00285	0.04519
Whole blood	./GTEX.WEIGHT.ST/YFS.BLOOD.RNAARR//YFS.BLOOD.RNAARR/YFS.NFATC1.wgt.RDat	NFATC1	18	77155856	77289325	0.1734	rs748938	3.32	rs7236492	0.084656	10.8	-2.522	444	444	bslmm	0.14862	3.08e-46	-2.0028	0.0452
Lung	./GTEx.Lung//Lung/Lung.ENSG00000060642.6.wgt.RDat	PIGV	1	27100000	27100000	0.0394	rs12079255	-3.11	rs35615194	0.033	-4.11	-1.991	294	4	lasso	0.0171	0.00606	2.00246	0.045235
Whole blood	./GTEX.WEIGHT.ST/YFS.BLOOD.RNAARR//YFS.BLOOD.RNAARR/YFS.RPL37.wgt.RDat	RPL37	5	40800000	40800000	0.01646	rs2305060	3	rs9200	0.000118	3.8	0.67	445	445	blup	0.00725	0.00143	2.0021	0.04528
Whole blood	./GTEX.WEIGHT.ST/YFS.BLOOD.RNAARR//YFS.BLOOD.RNAARR/YFS.PID1.wgt.RDat	PID1	2	230000000	230000000	0.18121	rs7562609	3.58	rs4972894	0.115	-12.18	-1.88	633	633	blup	0.134305	1.19e-41	2.00169	0.0453
Whole blood	./GTEX.WEIGHT.ST/YFS.BLOOD.RNAARR//YFS.BLOOD.RNAARR/YFS.PACS1.wgt.RDat	PACS1	11	65800000	66000000	0.0423	rs12801636	-2.82	rs472518	0.024532	-6.04	1.352	390	390	bslmm	0.02359	2.46e-08	-2.00073	0.0454
Whole blood	./GTEX.WEIGHT.ST/YFS.BLOOD.RNAARR//YFS.BLOOD.RNAARR/YFS.EIF1B.wgt.RDat	EIF1B	3	40400000	40400000	0.03829	rs668136	2.75	rs1598994	-0.000546	-3.74	-0.57	322	322	bslmm	0.00641	0.00255	-2.00058	0.045438
Lung	./GTEx.Lung//Lung/Lung.ENSG00000225969.1.wgt.RDat	LINC00035	7	73100000	73200000	0.5928	rs4304220	3.75	rs6460052	0.249061	-10.41	1.067	279	25	enet	0.41874	6.48e-47	-1.99971	0.045531
Lung	./GTEx.Lung//Lung/Lung.ENSG00000237781.2.wgt.RDat	RP11-54A4.2	1	151000000	151000000	0.1034	rs11204675	-4.57	rs9659073	-0.00246	3.54	2.903	290	290	blup	0.015	0.00945	1.99931	0.045575
Whole blood	./GTEX.WEIGHT.ST/YFS.BLOOD.RNAARR//YFS.BLOOD.RNAARR/YFS.DDX31.wgt.RDat	DDX31	9	135000000	136000000	0.0638	rs7022583	2.8	rs11243850	0.055857	8.65	1.789	542	7	lasso	0.06051	4.4e-19	1.99931	0.0456
Lung	./GTEx.Lung//Lung/Lung.ENSG00000182240.11.wgt.RDat	BACE2	21	42539728	42654445	0.5114	rs2837801	-2.9	rs914187	0.337318	11.44	-1.835	583	6	lasso	0.4053	5.08e-45	-1.999	0.0456
Lung	./GTEx.Lung//Lung/Lung.ENSG00000137825.6.wgt.RDat	ITPKA	15	41800000	41800000	0.3325	rs16971454	-4.09	rs9944249	0.210308	9.04	-1.902	329	27	enet	0.19808	3.35e-20	-1.99835	0.0457
Lung	./GTEx.Lung//Lung/Lung.ENSG00000110492.11.wgt.RDat	MDK	11	46400000	46400000	0.0505	rs7112060	2.76	rs7122039	0.0289	-4.49	2.072	241	8	enet	0.03035	0.000367	-1.99851	0.0457
Whole blood	./GTEX.WEIGHT.ST/YFS.BLOOD.RNAARR//YFS.BLOOD.RNAARR/YFS.DMWD.wgt.RDat	DMWD	19	46286205	46296060	0.05533	rs11669442	3.51	rs10415988	0.0411	7.81	-1.744	384	19	enet	0.047099	3.78e-15	-1.9974	0.045779
Lung	./GTEx.Lung//Lung/Lung.ENSG00000259649.1.wgt.RDat	RP11-351M8.1	15	81200000	81200000	0.0624	rs2759307	3.35	rs8033706	-0.002608	3.77	1.941	501	4	lasso	0.0073	0.0519	1.99719	0.0458
Lung	./GTEx.Lung//Lung/Lung.ENSG00000123178.10.wgt.RDat	SPRYD7	13	50500000	50500000	0.1598	rs1998782	3.59	rs11841624	0.089889	-6.16	-3.11	406	5	lasso	0.10131	1.16e-10	1.99644	0.04589
Lung	./GTEx.Lung//Lung/Lung.ENSG00000196421.3.wgt.RDat	LINC00176	20	62665697	62671315	0.0603	rs3848668	-4.65	rs817318	-0.00187	3.49	-0.984	344	344	blup	0.006578	0.0613	1.9963	0.045903
Lung	./GTEx.Lung//Lung/Lung.ENSG00000263683.1.wgt.RDat	RP4-777O23.1	7	30600000	30600000	0.1709	rs10278576	-2.42	rs38467	0.058766	4.94	-1.297	467	467	blup	0.06976	9.66e-08	-1.99598	0.045936
Lung	./GTEx.Lung//Lung/Lung.ENSG00000103510.15.wgt.RDat	KAT8	16	31127075	31142714	0.3215	rs4889651	-3.08	rs4527034	0.221632	-9.42	0.981	243	23	enet	0.27176	3.21e-28	-1.99555	0.045982
Lung	./GTEx.Lung//Lung/Lung.ENSG00000106635.3.wgt.RDat	BCL7B	7	73000000	73000000	0.195	rs4304220	3.75	rs2573	0.111187	-6.63	1.896	224	6	lasso	0.12877	2.85e-13	-1.99505	0.046038
Peripheral blood	./GTEX.WEIGHT.ST/NTR.BLOOD.RNAARR//NTR.BLOOD.RNAARR/NTR.SBNO1.wgt.RDat	SBNO1	12	124000000	124000000	0.01633	rs1022321	-2.52	rs1568428	0.0202	-5.36	-1.995	356	2	lasso	0.01921	5.5e-07	1.995	0.04604
Whole blood	./GTEX.WEIGHT.ST/YFS.BLOOD.RNAARR//YFS.BLOOD.RNAARR/YFS.NCLN.wgt.RDat	NCLN	19	3185561	3209573	0.15136	rs507905	-3	rs4594	0.162	-14.87	1.856	358	37	enet	0.176968	1.51e-55	-1.9941	0.046146
Lung	./GTEx.Lung//Lung/Lung.ENSG00000170442.7.wgt.RDat	KRT86	12	52600000	52700000	0.1515	rs10783497	4.15	rs11612715	0.059234	-6.14	-1.544	745	7	lasso	0.064	3.25e-07	1.99	0.04626
Lung	./GTEx.Lung//Lung/Lung.ENSG00000229029.2.wgt.RDat	RP11-408A13.1	9	14600000	14600000	0.0895	rs17213755	-3.06	rs10961620	0.03714	4.5	-1.703	709	5	lasso	0.057891	1.17e-06	-1.9928	0.046288
Lung	./GTEx.Lung//Lung/Lung.ENSG00000181798.2.wgt.RDat	LINC00471	2	232000000	232000000	0.2257	rs11674175	-2.68	rs6711303	0.125	-7.17	1.892	359	5	lasso	0.129171	2.6e-13	-1.99291	0.0463
Peripheral blood	./GTEX.WEIGHT.ST/NTR.BLOOD.RNAARR//NTR.BLOOD.RNAARR/NTR.HAL.wgt.RDat	HAL	12	96400000	96400000	0.03766	rs4600288	2.94	rs12319438	0.0222	-5.61	1.123	556	4	lasso	0.02499	1.24e-08	-1.992	0.04637
Peripheral blood	./GTEX.WEIGHT.ST/NTR.BLOOD.RNAARR//NTR.BLOOD.RNAARR/NTR.FPR2.wgt.RDat	FPR2	19	52264103	52273765	0.0996	rs4802866	-3.14	rs4802863	0.082187	-10.23	1.623	611	611	bslmm	0.07812	5.61e-24	-1.99155	0.04642
Lung	./GTEx.Lung//Lung/Lung.ENSG00000197555.5.wgt.RDat	SIPA1L1	14	71800000	72200000	0.1088	rs12880887	3.04	rs11628525	-0.000736	3.93	1.591	326	326	blup	0.01808	0.00489	1.9913	0.04644
Lung	./GTEx.Lung//Lung/Lung.ENSG00000272990.1.wgt.RDat	RP11-305K5.1	3	156000000	156000000	0.1631	rs3772265	2.46	rs8665	0.0979	-6.24	1.949	398	2	lasso	0.0935	6.23e-10	-1.99125	0.04645
Peripheral blood	./GTEX.WEIGHT.ST/NTR.BLOOD.RNAARR//NTR.BLOOD.RNAARR/NTR.BIN1.wgt.RDat	BIN1	2	128000000	128000000	0.04777	rs10194375	-2.7	rs10194375	0.0372	6.91	-2.696	490	490	bslmm	0.037569	3.24e-12	-1.99077	0.0465
Lung	./GTEx.Lung//Lung/Lung.ENSG00000107614.17.wgt.RDat	TRDMT1	10	17200000	17200000	0.2266	rs7090660	3.01	rs7912064	0.151	-7.93	-1.988	654	3	lasso	0.150484	2.19e-15	1.9906	0.04653
Whole blood	./GTEX.WEIGHT.ST/YFS.BLOOD.RNAARR//YFS.BLOOD.RNAARR/YFS.SOX4.wgt.RDat	SOX4	6	21600000	21600000	0.02357	rs1928168	-3.25	rs12530233	0.0186	-5	1.5	465	465	bslmm	0.0199	2.83e-07	-1.99008	0.046582
Lung	./GTEx.Lung//Lung/Lung.ENSG00000273138.1.wgt.RDat	GS1-293C5.1	7	95000000	95000000	0.2301	rs184381	3	rs2374993	0.100882	6.29	-1.035	461	23	enet	0.12685	4.35e-13	-1.98965	0.046629
Lung	./GTEx.Lung//Lung/Lung.ENSG00000271828.1.wgt.RDat	CTD-2310F14.1	5	56200000	56200000	0.0992	rs2591961	3.58	rs12657396	0.023991	3.97	-1.213	495	3	lasso	0.0199	0.00331	-1.9893	0.04667
Lung	./GTEx.Lung//Lung/Lung.ENSG00000196172.8.wgt.RDat	ZNF681	19	23921997	23941693	0.137	rs12460990	-2.19	rs35914128	0.0327	-4.42	-1.445	240	4	lasso	0.0514	4.51e-06	1.98921	0.046678
Lung	./GTEx.Lung//Lung/Lung.ENSG00000185418.11.wgt.RDat	TARSL2	15	102000000	102000000	0.0849	rs7359250	2.98	rs7169834	0.000105	3.88	1.545	388	388	blup	0.00827	0.0417	1.98897	0.0467
Lung	./GTEx.Lung//Lung/Lung.ENSG00000173653.3.wgt.RDat	RCE1	11	66600000	66600000	0.0725	rs11227624	2.08	rs4397861	-0.00167	-3.22	-0.34	235	235	blup	0.004001	0.112	1.98877	0.0467
Lung	./GTEx.Lung//Lung/Lung.ENSG00000271912.1.wgt.RDat	RP11-661A12.14	8	145000000	145000000	0.2203	rs2450771	-3.22	rs2123758	0.05915	5.86	1.282	358	358	blup	0.069288	1.07e-07	1.98793	0.0468
Lung	./GTEx.Lung//Lung/Lung.ENSG00000263004.1.wgt.RDat	RP11-166P13.3	17	55155659	55162385	0.1314	rs17760525	2.64	rs721427	0.0296	-5.01	-0.493	521	15	enet	0.053	3.26e-06	1.98766	0.0468
Whole blood	./GTEX.WEIGHT.ST/YFS.BLOOD.RNAARR//YFS.BLOOD.RNAARR/YFS.PPHLN1.wgt.RDat	PPHLN1	12	42600000	42900000	0.0612	rs10506210	-2.78	rs10880285	0.0361	-8.31	-2.101	539	17	lasso	0.07113	3.14e-22	1.98692	0.046931
Lung	./GTEx.Lung//Lung/Lung.ENSG00000176092.9.wgt.RDat	AIM1L	1	26600000	26700000	0.114	rs12079255	-3.11	rs7547496	0.0864	5.85	1.919	383	3	lasso	0.0762	2.48e-08	1.9866	0.046966
Whole blood	./GTEX.WEIGHT.ST/YFS.BLOOD.RNAARR//YFS.BLOOD.RNAARR/YFS.FECH.wgt.RDat	FECH	18	55215515	55254004	0.4	rs7230094	-2.93	rs1062010	0.254331	17.95	1.929	541	9	lasso	0.33214	6.88e-113	1.986	0.047
Whole blood	./GTEX.WEIGHT.ST/YFS.BLOOD.RNAARR//YFS.BLOOD.RNAARR/YFS.DEAF1.wgt.RDat	DEAF1	11	644000	707000	0.0119	rs7934606	10.9	rs34956804	-0.000775	-3.57	2.717	441	441	blup	0.00195	0.0628	-1.98622	0.047
Whole blood	./GTEX.WEIGHT.ST/YFS.BLOOD.RNAARR//YFS.BLOOD.RNAARR/YFS.NUP107.wgt.RDat	NUP107	12	69100000	69100000	0.10939	rs17105331	3.44	rs1795480	0.0728	-10.75	2.61	535	3	lasso	0.15161	3.33e-47	-1.98542	0.047098
Lung	./GTEx.Lung//Lung/Lung.ENSG00000129295.4.wgt.RDat	LRRC6	8	134000000	134000000	0.0718	rs16904805	2.92	rs10110952	0.032258	-4.85	0.604	606	606	blup	0.023376	0.00159	-1.98467	0.0472
Peripheral blood	./GTEX.WEIGHT.ST/NTR.BLOOD.RNAARR//NTR.BLOOD.RNAARR/NTR.RNASE4.wgt.RDat	RNASE4	14	21200000	21200000	0.0473	rs3897207	2.6	rs1010461	0.01784	-5.27	1.175	675	675	bslmm	0.016869	2.56e-06	-1.9832	0.0473
Lung	./GTEx.Lung//Lung/Lung.ENSG00000110203.4.wgt.RDat	FOLR3	11	71800000	71900000	0.6087	rs6592358	2.8	rs7926875	0.187	8.78	0.745	258	88	enet	0.234134	4.94e-24	1.98359	0.0473
Lung	./GTEx.Lung//Lung/Lung.ENSG00000258534.1.wgt.RDat	CTD-2134A5.4	14	104000000	104000000	0.0448	rs10438243	2.58	rs8015761	0.0177	-4.21	1.946	340	2	lasso	0.01505	0.00937	-1.9831	0.04735
Lung	./GTEx.Lung//Lung/Lung.ENSG00000253428.1.wgt.RDat	CTB-43E15.2	5	173000000	173000000	0.3225	rs11740647	-2.89	rs703724	0.158633	7.92	1.56	591	27	enet	0.16486	8.17e-17	1.9829	0.04738
Lung	./GTEx.Lung//Lung/Lung.ENSG00000103932.7.wgt.RDat	RPAP1	15	41800000	41800000	0.1461	rs16971454	-4.09	rs11070334	0.047784	5.98	1.429	364	23	enet	0.07427	3.73e-08	1.9823	0.0474
Whole blood	./GTEX.WEIGHT.ST/YFS.BLOOD.RNAARR//YFS.BLOOD.RNAARR/YFS.ITGAE.wgt.RDat	ITGAE	17	3617922	3704537	0.05491	rs925102	-2.69	rs1107400	0.036183	-6.85	2.168	536	3	lasso	0.03151	1.27e-10	-1.98256	0.04742
Whole blood	./GTEX.WEIGHT.ST/YFS.BLOOD.RNAARR//YFS.BLOOD.RNAARR/YFS.ATG12.wgt.RDat	ATG12	5	115000000	115000000	0.05087	rs10478266	3.16	rs154759	0.0218	6.95	-1.71	530	9	enet	0.03708	3.1e-12	-1.9817	0.04751
Whole blood	./GTEX.WEIGHT.ST/YFS.BLOOD.RNAARR//YFS.BLOOD.RNAARR/YFS.MED15.wgt.RDat	MED15	22	20850200	20941919	0.13977	rs178285	-2.78	rs165674	0.086754	-10.61	0.808	394	10	lasso	0.13958	2.48e-43	-1.98125	0.04756
Lung	./GTEx.Lung//Lung/Lung.ENSG00000141013.10.wgt.RDat	GAS8	16	90086037	90111383	0.3165	rs2241032	2.81	rs7498985	0.037866	-6.3	-1.745	278	278	blup	0.11994	2e-12	1.98109	0.047581
Whole blood	./GTEX.WEIGHT.ST/YFS.BLOOD.RNAARR//YFS.BLOOD.RNAARR/YFS.FPR2.wgt.RDat	FPR2	19	52255279	52273779	0.55883	rs4802866	-3.14	rs4802863	0.404	-22.6	1.623	602	10	lasso	0.500749	1.19e-192	-1.9809	0.047607
Whole blood	./GTEX.WEIGHT.ST/YFS.BLOOD.RNAARR//YFS.BLOOD.RNAARR/YFS.ZNF439.wgt.RDat	ZNF439	19	11959541	11994565	0.03434	rs10426047	-3.71	rs12972457	0.0156	-4.65	1.718	295	295	bslmm	0.017614	1.32e-06	-1.9808	0.047608
Lung	./GTEx.Lung//Lung/Lung.ENSG00000266907.1.wgt.RDat	AC006116.22	19	56831159	56833679	0.1784	rs302837	-4.14	rs1158033	0.00132	-3.91	-0.286	566	566	blup	0.0349	0.000142	-1.98083	0.04761
Whole blood	./GTEX.WEIGHT.ST/YFS.BLOOD.RNAARR//YFS.BLOOD.RNAARR/YFS.ZFR.wgt.RDat	ZFR	5	32400000	32400000	0.01926	rs6878827	2.74	rs10074149	2.11e-05	-3.29	0.508	516	516	blup	0.00519	0.00595	-1.9807	0.04762
Lung	./GTEx.Lung//Lung/Lung.ENSG00000112110.5.wgt.RDat	MRPL18	6	160000000	160000000	0.1248	rs12214847	3.35	rs9347340	0.0549	5.77	1.28	560	28	enet	0.07671	2.23e-08	1.98	0.0477
Lung	./GTEx.Lung//Lung/Lung.ENSG00000112877.6.wgt.RDat	CEP72	5	612000	667000	0.0938	rs7726839	-2.43	rs11960159	0.018737	-4.28	-1.614	366	2	lasso	0.0171	0.00602	1.9798	0.04772
Whole blood	./GTEX.WEIGHT.ST/YFS.BLOOD.RNAARR//YFS.BLOOD.RNAARR/YFS.LRP3.wgt.RDat	LRP3	19	33668509	33698694	0.18227	rs2772	-2.82	rs11084710	0.123	12.5	-2.001	431	431	bslmm	0.156735	7.15e-49	-1.9792	0.047789
Peripheral blood	./GTEX.WEIGHT.ST/NTR.BLOOD.RNAARR//NTR.BLOOD.RNAARR/NTR.C22orf32.wgt.RDat	C22orf32	22	42475703	42480179	0.0867	rs5758511	-2.83	rs13057094	0.179	-14.98	-1.976	322	3	lasso	0.17563	2.67e-54	1.9792	0.04779
Whole blood	./GTEX.WEIGHT.ST/YFS.BLOOD.RNAARR//YFS.BLOOD.RNAARR/YFS.IL18R1.wgt.RDat	IL18R1	2	103000000	103000000	0.18743	rs2071008	3.31	rs2015478	0.0963	-11.17	2.335	573	573	blup	0.168791	7.86e-53	-1.97945	0.0478
Lung	./GTEx.Lung//Lung/Lung.ENSG00000173432.6.wgt.RDat	SAA1	11	18300000	18300000	0.0881	rs17579600	3	rs10430893	0.0551	-4.8	2.288	441	3	lasso	0.042921	2.66e-05	-1.97886	0.0478
Lung	./GTEx.Lung//Lung/Lung.ENSG00000125898.8.wgt.RDat	FAM110A	20	814358	838106	0.2858	rs1884106	-2.69	rs6140308	0.0837	5.98	2.239	674	7	lasso	0.107308	3.16e-11	1.9784	0.047883
Peripheral blood	./GTEX.WEIGHT.ST/NTR.BLOOD.RNAARR//NTR.BLOOD.RNAARR/NTR.PPWD1.wgt.RDat	PPWD1	5	64900000	64900000	0.03106	rs6862580	-3.25	rs10057241	-0.000438	-3.55	-0.597	403	403	bslmm	0.008606	0.000615	-1.9786	0.0479
Lung	./GTEx.Lung//Lung/Lung.ENSG00000169689.10.wgt.RDat	STRA13	17	79976578	79980794	0.5062	rs11150803	-2.65	rs3934983	0.338	-11.38	-1.96	321	4	lasso	0.335	1.04e-35	1.9774	0.048
Peripheral blood	./GTEX.WEIGHT.ST/NTR.BLOOD.RNAARR//NTR.BLOOD.RNAARR/NTR.CDC42EP1.wgt.RDat	CDC42EP1	22	37956470	37965412	0.0263	rs713939	2.65	rs5995460	0.0106	4.85	-2.531	513	27	enet	0.01229	5.28e-05	-1.9766	0.04809
Whole blood	./GTEX.WEIGHT.ST/YFS.BLOOD.RNAARR//YFS.BLOOD.RNAARR/YFS.GAS1.wgt.RDat	GAS1	9	89600000	89600000	0.0887	rs2378733	3.41	rs4878053	0.077683	10.09	1.844	537	4	lasso	0.07756	3.77e-24	1.97685	0.0481
Whole blood	./GTEX.WEIGHT.ST/YFS.BLOOD.RNAARR//YFS.BLOOD.RNAARR/YFS.RBM39.wgt.RDat	RBM39	20	34291531	34330234	0.0501	rs224395	-2.99	rs2425170	0.046627	8.33	-1.692	293	293	blup	0.06129	2.6e-19	-1.98	0.0483
Lung	./GTEx.Lung//Lung/Lung.ENSG00000143418.15.wgt.RDat	CERS2	1	151000000	151000000	0.0231	rs11204675	-4.57	rs10888391	0.0258	4.06	-1.793	316	316	blup	0.0216	0.00232	-1.97388	0.048395
Lung	./GTEx.Lung//Lung/Lung.ENSG00000124422.7.wgt.RDat	USP22	17	20902910	20947073	0.0778	rs1044420	2.46	rs9909279	0.0359	-4.96	-2.311	217	7	enet	0.0301	0.000388	1.97299	0.0485
Lung	./GTEx.Lung//Lung/Lung.ENSG00000081320.6.wgt.RDat	STK17B	2	197000000	197000000	0.1387	rs7567285	-2.6	rs6749366	0.0547	5.04	2.309	371	3	lasso	0.037379	8.45e-05	1.97312	0.0485
Whole blood	./GTEX.WEIGHT.ST/YFS.BLOOD.RNAARR//YFS.BLOOD.RNAARR/YFS.FAM35A.wgt.RDat	FAM35A	10	88900000	89000000	0.01675	rs4934272	-2.74	rs17110864	0.00211	-3.67	-0.94	309	309	bslmm	0.01076	0.00013	1.97248	0.0486
Peripheral blood	./GTEX.WEIGHT.ST/NTR.BLOOD.RNAARR//NTR.BLOOD.RNAARR/NTR.REEP5.wgt.RDat	REEP5	5	112000000	112000000	0.03008	rs2545169	-2.35	rs866006	0.041	7.71	-1.814	480	9	lasso	0.037535	3.31e-12	-1.9719	0.0486
Lung	./GTEx.Lung//Lung/Lung.ENSG00000229367.1.wgt.RDat	HMGN2P19	1	230000000	230000000	0.2103	rs482442	-2.73	rs6662732	0.197	8.93	-2.016	421	6	lasso	0.192	1.43e-19	-1.97208	0.048601
Whole blood	./GTEX.WEIGHT.ST/YFS.BLOOD.RNAARR//YFS.BLOOD.RNAARR/YFS.HIATL1.wgt.RDat	HIATL1	9	97100000	97200000	0.2039	rs7020881	-3.6	rs10821352	0.110725	12.23	2.013	415	415	bslmm	0.12278	5.21e-38	1.97111	0.0487
Whole blood	./GTEX.WEIGHT.ST/YFS.BLOOD.RNAARR//YFS.BLOOD.RNAARR/YFS.FAM160A2.wgt.RDat	FAM160A2	11	6230000	6260000	0.2673	rs7930238	-3.51	rs9659	0.153372	14.02	-0.752	610	5	lasso	0.20791	4.47e-66	-1.97159	0.0487
Lung	./GTEx.Lung//Lung/Lung.ENSG00000264920.1.wgt.RDat	RP11-6N17.4	17	45968621	45973178	0.3437	rs2957932	-2.46	rs4369725	0.103	7.51	-2.401	380	380	blup	0.149	2.85e-15	-1.97136	0.0487
Lung	./GTEx.Lung//Lung/Lung.ENSG00000126878.8.wgt.RDat	AIF1L	9	134000000	134000000	0.131	rs3808803	3.95	rs818051	0.035579	4.66	0.79	454	5	lasso	0.058446	1.04e-06	1.971	0.04872
Lung	./GTEx.Lung//Lung/Lung.ENSG00000180376.12.wgt.RDat	CCDC66	3	56600000	56700000	0.2501	rs12635549	3.06	rs6791987	0.147	-7.55	2.232	436	11	lasso	0.1543	9.17e-16	-1.97089	0.04874
Lung	./GTEx.Lung//Lung/Lung.ENSG00000244560.2.wgt.RDat	RP4-800G7.2	7	149000000	149000000	0.3139	rs11971766	3.15	rs11981885	0.040195	5.75	-0.886	386	30	enet	0.18507	7.37e-19	-1.97056	0.048775
Peripheral blood	./GTEX.WEIGHT.ST/NTR.BLOOD.RNAARR//NTR.BLOOD.RNAARR/NTR.UFSP1.wgt.RDat	UFSP1	7	100000000	100000000	0.00931	rs1962151	2.79	rs13241786	0.002463	3.89	-0.549	344	344	blup	0.00193	0.0654	-1.9687	0.04899
Whole blood	./GTEX.WEIGHT.ST/YFS.BLOOD.RNAARR//YFS.BLOOD.RNAARR/YFS.CNIH4.wgt.RDat	CNIH4	1	225000000	225000000	0.11649	rs1436175	-3.04	rs4654037	0.126897	-12.85	1.534	358	358	bslmm	0.129	5.06e-40	-1.96843	0.049018
Whole blood	./GTEX.WEIGHT.ST/YFS.BLOOD.RNAARR//YFS.BLOOD.RNAARR/YFS.DYNLL2.wgt.RDat	DYNLL2	17	56160776	56168592	0.07475	rs11079315	2.78	rs7220432	0.06433	-9.11	1.917	458	458	bslmm	0.06318	7.16e-20	-1.96814	0.04905
Lung	./GTEx.Lung//Lung/Lung.ENSG00000143578.11.wgt.RDat	CREB3L4	1	154000000	154000000	0.1553	rs12025638	-2.97	rs11264573	0.115	6.84	-1.986	332	5	lasso	0.111	1.45e-11	-1.96726	0.049153
Lung	./GTEx.Lung//Lung/Lung.ENSG00000105325.9.wgt.RDat	FZR1	19	3506271	3538258	0.1457	rs507905	-3	rs4807483	0.0609	-5.19	1.536	390	390	blup	0.0225	0.00191	-1.96722	0.049158
Peripheral blood	./GTEX.WEIGHT.ST/NTR.BLOOD.RNAARR//NTR.BLOOD.RNAARR/NTR.ATP2A2.wgt.RDat	ATP2A2	12	111000000	111000000	0.02628	rs10850838	-3.26	rs16939764	0.000652	3.49	-1.5	251	251	bslmm	0.00267	0.0377	-1.9655	0.04936
Whole blood	./GTEX.WEIGHT.ST/YFS.BLOOD.RNAARR//YFS.BLOOD.RNAARR/YFS.AGTPBP1.wgt.RDat	AGTPBP1	9	88200000	88400000	0.0454	rs935466	-2.67	rs12338084	0.007959	-4.74	1.55	462	462	bslmm	0.02101	1.37e-07	-1.96487	0.0494
Whole blood	./GTEX.WEIGHT.ST/YFS.BLOOD.RNAARR//YFS.BLOOD.RNAARR/YFS.CAMK2G.wgt.RDat	CAMK2G	10	75600000	75600000	0.01164	rs16930701	-2.45	rs2633322	0.00404	-4.15	1.598	239	239	blup	0.00209	0.0566	-1.96352	0.0496
Whole blood	./GTEX.WEIGHT.ST/YFS.BLOOD.RNAARR//YFS.BLOOD.RNAARR/YFS.WDR48.wgt.RDat	WDR48	3	39100000	39100000	0.45101	rs28362641	-2.82	rs2056613	0.613	27.82	-1.962	494	7	lasso	0.6118	1.38e-261	-1.96299	0.049647
Lung	./GTEx.Lung//Lung/Lung.ENSG00000165996.9.wgt.RDat	PTPLA	10	17600000	17700000	0.0761	rs7090660	3.01	rs2570281	0.016	3.9	-0.892	367	367	blup	0.023621	0.00151	-1.9624	0.04972
Whole blood	./GTEX.WEIGHT.ST/YFS.BLOOD.RNAARR//YFS.BLOOD.RNAARR/YFS.SLC30A5.wgt.RDat	SLC30A5	5	68400000	68400000	0.04592	rs12659035	-2.56	rs11745591	0.0139	5.31	0.686	317	317	bslmm	0.02855	9.08e-10	1.9621	0.04975
Whole blood	./GTEX.WEIGHT.ST/YFS.BLOOD.RNAARR//YFS.BLOOD.RNAARR/YFS.IPO11.wgt.RDat	IPO11	5	61700000	61900000	0.02994	rs251171	-3.05	rs4700506	0.000406	-3.52	-1.247	444	444	blup	0.018	1.02e-06	1.9614	0.04984
Lung	./GTEx.Lung//Lung/Lung.ENSG00000221838.5.wgt.RDat	AP4M1	7	99700000	99700000	0.1823	rs6963345	7.5	rs4729577	0.189416	8.59	-1.961	274	3	lasso	0.18356	1.05e-18	-1.96101	0.049878
Lung	./GTEx.Lung//Lung/Lung.ENSG00000161980.5.wgt.RDat	POLR3K	16	96407	101645	0.1708	rs41340949	3.67	rs8466	0.087441	5.88	1.034	236	5	lasso	0.11604	4.71e-12	1.96101	0.049878
Peripheral blood	./GTEX.WEIGHT.ST/NTR.BLOOD.RNAARR//NTR.BLOOD.RNAARR/NTR.TMEM204.wgt.RDat	TMEM204	16	1583558	1605571	0.02977	rs2281226	-2.53	rs9932984	0.00898	4.97	1.094	369	369	bslmm	0.01311	3.05e-05	1.96089	0.0499
Peripheral blood	./GTEX.WEIGHT.ST/NTR.BLOOD.RNAARR//NTR.BLOOD.RNAARR/NTR.RUNX2.wgt.RDat	RUNX2	6	45300000	45500000	0.04328	rs3798267	-3.22	rs11968177	0.0107	4.57	-1.115	501	501	bslmm	0.00564	0.00464	-1.96117	0.0499
Lung	./GTEx.Lung//Lung/Lung.ENSG00000143512.8.wgt.RDat	HHIPL2	1	223000000	223000000	0.194	rs9441828	2.12	rs35822937	0.0272	4.57	-0.621	342	40	enet	0.0692	1.08e-07	-1.96044	0.049945
Whole blood	./GTEX.WEIGHT.ST/YFS.BLOOD.RNAARR//YFS.BLOOD.RNAARR/YFS.RILPL1.wgt.RDat	RILPL1	12	124000000	124000000	0.1865	rs1022321	-2.52	rs28403439	0.0414	7.33	1.916	329	7	lasso	0.07337	6.78e-23	1.9602	0.049973

## Sheet: Table S2
Table S2. Gene ontology enrichment analysis for IPF related genes identified by TWAS
_MEMBER_hits	_LogP_hits	GO	_PATTERN_	_RANK_	GiniIndex	Category	CategoryID	Description	PARENT_GO	LogP	Enrichment	Z-score	#TotalGeneInLibrary	#GeneInGO	#GeneInHitList	#GeneInGOAndHitList	%InGO	STDV %InGO	GeneID	Hits	Log(q-value)	EvidenceCutoff	GROUP_ID	FirstInGroupByEnrichment	FirstInGroupByLogP	BestLogPInGroup	BestEnrichmentInGroup	URL
1	-7.84365	GO:0002504	M1	1	0	GO Biological Processes	19	antigen processing and presentation of peptide or polysaccharide antigen via MHC class II	19_GO:0002376 immune system process	-7.84365	5.05738	7.80667	24367	103	842	18	2.13777	0.498462	161|164|1520|2213|3109|3111|3115|3118|3119|3120|3123|3127|3831|7057|8655|10053|51143|140735	AP2A2|AP1G1|CTSS|FCGR2B|HLA-DMB|HLA-DOA|HLA-DPB1|HLA-DQA2|HLA-DQB1|HLA-DQB2|HLA-DRB1|HLA-DRB5|KLC1|THBS1|DYNLL1|AP1M2|DYNC1LI1|DYNLL2	-3.65433	0	1	1	1	-7.84365	14.4697
1	-5.22346	GO:0044437	M1	1	0	GO Cellular Components	20	vacuolar part		-5.22346	2.09561	5.05225	24367	580	842	42	4.98812	0.750242	161|164|373|523|1513|1520|1917|3109|3111|3115|3118|3119|3120|3123|3127|4069|4353|4669|5663|6448|8131|8417|8774|9842|10053|10542|23593|27072|51100|54472|54749|54896|55313|55332|56928|57153|57707|66005|83930|84141|84219|158376	AP2A2|AP1G1|TRIM23|ATP6V1A|CTSK|CTSS|EEF1A2|HLA-DMB|HLA-DOA|HLA-DPB1|HLA-DQA2|HLA-DQB1|HLA-DQB2|HLA-DRB1|HLA-DRB5|LYZ|MPO|NAGLU|PSEN1|SGSH|NPRL3|STX7|NAPG|PLEKHM1|AP1M2|LAMTOR5|HEBP2|VPS41|SH3GLB1|TOLLIP|EPDR1|SLC66A1|CPPED1|DRAM1|SPPL2B|SLC44A2|MEAK7|CHID1|STARD3NL|EVA1A|WDR24|SPAAR	-1.99977	0	2	1	1	-5.22346	2.34644
1	-4.79419	GO:0034660	M1	1	0	GO Biological Processes	19	ncRNA metabolic process	19_GO:0008152 metabolic process	-4.79419	2.05244	4.78415	24367	564	842	40	4.75059	0.733076	1787|2963|4137|5441|6597|6617|6619|6878|6894|6897|7965|10302|10438|10969|22884|23248|23536|25879|51096|51367|51728|54059|54433|54920|55011|55127|56257|56915|57176|58490|79871|84524|92105|112858|113000|113179|115752|123283|142940|441250	TRDMT1|GTF2F2|MAPT|POLR2L|SMARCA4|SNAPC1|SNAPC3|TAF6|TARBP1|TARS1|AIMP2|SNAPC5|C1D|EBNA1BP2|WDR37|RPRD2|ADAT1|DCAF13|UTP18|POP5|POLR3K|YBEY|GAR1|DUS2|PIH1D1|HEATR1|MEPCE|EXOSC5|VARS2|RPRD1B|RPAP2|ZC3H8|INTS4|TP53RK|RPUSD1|ADAT3|DIS3L|TARS3|TRUB1|TYW1B	-1.6992	0	3	1	1	-4.79419	2.28469
1	-4.51837	GO:0042795	M1	1	0	GO Biological Processes	19	snRNA transcription by RNA polymerase II	19_GO:0008152 metabolic process	-4.51837	4.48357	5.56122	24367	71	842	11	1.30641	0.391317	2963|5441|6617|6619|6878|10302|23248|58490|79871|84524|92105	GTF2F2|POLR2L|SNAPC1|SNAPC3|TAF6|SNAPC5|RPRD2|RPRD1B|RPAP2|ZC3H8|INTS4	-1.49033	0	4	1	1	-4.51837	12.4026
1	-4.23556	GO:0016514	M1	1	0	GO Cellular Components	20	SWI/SNF complex		-4.23556	8.26841	6.30403	24367	21	842	6	0.712589	0.289875	6597|6603|6604|8289|23506|29998	SMARCA4|SMARCD2|SMARCD3|ARID1A|BICRAL|BICRA	-1.29255	0	5	1	1	-4.23556	8.26841
1	-4.01044	GO:0007346	M1	1	0	GO Biological Processes	19	regulation of mitotic cell cycle	19_GO:0050789 regulation of biological process	-4.01044	1.81375	4.18728	24367	718	842	45	5.34442	0.775117	199|672|989|1906|2619|3297|3304|4215|4848|5116|5569|5604|5691|5696|5698|5715|6500|6604|6659|8379|8655|9810|10011|10015|10783|10950|11190|11200|23326|23411|25959|51143|51203|51343|51433|54801|55159|55722|55920|56257|56984|57504|64858|80169|90806	AIF1|BRCA1|SEPTIN7|EDN1|GAS1|HSF1|HSPA1B|MAP3K3|CNOT2|PCNT|PKIA|MAP2K1|PSMB3|PSMB8|PSMB9|PSMD9|SKP1|SMARCD3|SOX4|MAD1L1|DYNLL1|RNF40|SRA1|PDCD6IP|NEK6|BTG3|CEP250|CHEK2|USP22|SIRT1|KANK2|DYNC1LI1|NUSAP1|FZR1|ANAPC5|HAUS6|RFWD3|CEP72|RCC2|MEPCE|PSMG2|MTA3|DCLRE1B|CTC1|ANGEL2	-1.15154	0	6	1	1	-4.01044	2.41162
1	-3.90565	GO:0005815	M1	1	0	GO Cellular Components	20	microtubule organizing center		-3.90565	1.76873	4.0981	24367	769	842	47	5.58195	0.79116	672|822|1108|2622|2733|3176|3297|3304|4172|5116|5604|5663|6500|6950|8379|8655|9024|9584|10015|10575|10783|10962|11078|11190|22852|23002|23564|25879|25895|26289|27175|51098|51143|54801|55722|56928|64858|80709|80776|83541|84084|90417|115752|140735|197335|285331|353116	BRCA1|CAPG|CHD4|GAS8|GLE1|HNMT|HSF1|HSPA1B|MCM3|PCNT|MAP2K1|PSEN1|SKP1|TCP1|MAD1L1|DYNLL1|BRSK2|RBM39|PDCD6IP|CCT4|NEK6|MLLT11|TRIOBP|CEP250|ANKRD26|DAAM1|DDAH2|DCAF13|EEF1AKMT3|AK5|TUBG2|IFT52|DYNC1LI1|HAUS6|CEP72|SPPL2B|DCLRE1B|AKNA|B9D2|FAM110A|RAB6C|KNSTRN|DIS3L|DYNLL2|WDR90|CCDC66|RILPL1	-1.06054	0	7	1	1	-3.90565	2.74163
1	-3.8795	GO:1990234	M1	1	0	GO Cellular Components	20	transferase complex		-3.8795	1.76414	4.07911	24367	771	842	47	5.58195	0.79116	91|672|1161|1810|2342|2861|2963|3720|4172|4217|4591|5211|5441|5636|5929|6500|6871|6873|6878|8216|8503|9140|9810|10336|10765|22823|23248|23269|23326|23411|25879|29104|30834|51343|51433|51665|51728|54107|55101|55650|58490|79871|80028|84148|146330|284058|342897	ACVR1B|BRCA1|ERCC8|DR1|FNTB|GPR37|GTF2F2|JARID2|MCM3|MAP3K5|TRIM37|PFKL|POLR2L|PRPSAP2|RBBP5|SKP1|TADA2A|TAF2|TAF6|LZTR1|PIK3R3|ATG12|RNF40|PCGF3|KDM5B|MTF2|RPRD2|MGA|USP22|SIRT1|DCAF13|N6AMT1|ZNRD1|FZR1|ANAPC5|ASB1|POLR3K|POLE3|DMAC2|PIGV|RPRD1B|RPAP2|FBXL18|KAT8|FBXL16|KANSL1|NCCRP1	-1.04774	0	8	1	1	-3.8795	1.76414
1	-3.72796	GO:0031519	M1	1	0	GO Cellular Components	20	PcG protein complex		-3.72796	4.92586	5.09666	24367	47	842	8	0.950119	0.334318	1460|3720|4591|6500|10336|22823|23411|171023	CSNK2B|JARID2|TRIM37|SKP1|PCGF3|MTF2|SIRT1|ASXL1	-0.909175	0	9	1	1	-3.72796	7.23486
1	-3.6012	GO:0016604	M1	1	0	GO Cellular Components	20	nuclear body		-3.6012	1.7152	3.87374	24367	793	842	47	5.58195	0.79116	405|672|3297|3304|3646|3704|4034|4077|4137|4772|6619|6631|6729|7089|7174|7919|8553|9129|9158|9321|9584|10302|10730|10783|10973|11200|22888|23398|23411|26137|51329|54433|54463|54472|54801|55159|56731|57532|58509|64858|81603|84524|84624|89122|90806|140691|149628	ARNT|BRCA1|HSF1|HSPA1B|EIF3E|ITPA|LRCH4|NBR1|MAPT|NFATC1|SNAPC3|SNRPC|SRP54|TLE2|TPP2|DDX39B|BHLHE40|PRPF3|FIBP|TRIP11|RBM39|SNAPC5|YME1L1|NEK6|ASCC3|CHEK2|UBOX5|PPWD1|SIRT1|ZBTB20|ARL6IP4|GAR1|RETREG1|TOLLIP|HAUS6|RFWD3|SLC2A4RG|NUFIP2|CACTIN|DCLRE1B|TRIM8|ZC3H8|FNDC1|TRIM4|ANGEL2|TRIM69|PYHIN1	-0.855791	0	10	1	1	-3.6012	1.7152
1	-3.59182	GO:0006163	M1	1	0	GO Biological Processes	19	purine nucleotide metabolic process	19_GO:0008152 metabolic process	-3.59182	1.85573	3.93562	24367	577	842	37	4.3943	0.706367	38|111|405|523|1340|2272|2979|3304|3704|4695|4696|4704|4708|5211|5636|5663|8382|8622|9167|9200|9883|11097|25939|26137|26289|29103|51085|51103|54704|55022|55746|57122|79877|79993|80221|84869|339123	ACAT1|ADCY5|ARNT|ATP6V1A|COX6B1|FHIT|GUCA1B|HSPA1B|ITPA|NDUFA2|NDUFA3|NDUFA9|NDUFB2|PFKL|PRPSAP2|PSEN1|NME5|PDE8B|COX7A2L|HACD1|POM121|NUP42|SAMHD1|ZBTB20|AK5|DNAJC15|MLXIPL|NDUFAF1|PDP1|PID1|NUP133|NUP107|DCAKD|ELOVL7|ACSF2|CBR4|JMJD8	-0.855791	0	11	1	1	-3.59182	4.82324
1	-3.57259	GO:0034605	M1	1	0	GO Biological Processes	19	cellular response to heat	19_GO:0050896 response to stimulus	-3.57259	2.97906	4.37851	24367	136	842	14	1.66271	0.440668	488|818|3297|3304|3305|4137|4287|7057|9883|11097|23411|55746|57122|286133	ATP2A2|CAMK2G|HSF1|HSPA1B|HSPA1L|MAPT|ATXN3|THBS1|POM121|NUP42|SIRT1|NUP133|NUP107|SCARA5	-0.855791	0	12	1	1	-3.57259	3.66322
1	-3.50714	GO:0035097	M1	1	0	GO Cellular Components	20	histone methyltransferase complex		-3.50714	3.75837	4.58635	24367	77	842	10	1.18765	0.373331	3720|4591|5929|6878|10765|22823|23269|23411|84148|284058	JARID2|TRIM37|RBBP5|TAF6|KDM5B|MTF2|MGA|SIRT1|KAT8|KANSL1	-0.81008	0	13	1	1	-3.50714	4.98956
1	-3.40867	GO:2000002	M1	1	0	GO Biological Processes	19	negative regulation of DNA damage checkpoint	19_GO:0048519 negative regulation of biological process	-3.40867	17.3637	6.92297	24367	5	842	3	0.356295	0.20534	7919|8563|11200	DDX39B|THOC5|CHEK2	-0.757078	0	14	1	1	-3.40867	17.3637
1	-3.20447	GO:0031061	M1	1	0	GO Biological Processes	19	negative regulation of histone methylation	19_GO:0048519 negative regulation of biological process	-3.20447	6.89034	5.10881	24367	21	842	5	0.593824	0.264777	672|3720|22823|23411|55011	BRCA1|JARID2|MTF2|SIRT1|PIH1D1	-0.617629	0	15	1	1	-3.20447	12.4026
1	-3.11897	GO:0015871	M1	1	0	GO Biological Processes	19	choline transport	19_GO:0051179 localization	-3.11897	14.4697	6.24266	24367	6	842	3	0.356295	0.20534	5663|57153|80736	PSEN1|SLC44A2|SLC44A4	-0.57488	0	16	1	1	-3.11897	14.4697
1	-3.02338	GO:0043687	M1	1	0	GO Biological Processes	19	post-translational protein modification	19_GO:0008152 metabolic process	-3.02338	1.9876	3.59155	24367	364	842	25	2.96912	0.584942	1161|2153|3490|5691|5696|5698|5715|5929|6500|8720|9140|10130|10517|10980|11167|23287|25879|51665|55527|57104|79075|80028|84078|84141|146330	ERCC8|F5|IGFBP7|PSMB3|PSMB8|PSMB9|PSMD9|RBBP5|SKP1|MBTPS1|ATG12|PDIA6|FBXW10|COPS6|FSTL1|AGTPBP1|DCAF13|ASB1|FEM1A|PNPLA2|DSCC1|FBXL18|KBTBD7|EVA1A|FBXL16	-0.548064	0	17	1	1	-3.02338	1.9876
1	-3.02327	GO:0001047	M1	1	0	GO Molecular Functions	21	core promoter binding		-3.02327	4.40383	4.37159	24367	46	842	7	0.831354	0.312913	1810|2005|3015|3021|6597|30812|55011	DR1|ELK4|H2AZ1|H3-3B|SMARCA4|SOX8|PIH1D1	-0.548064	0	18	1	1	-3.02327	12.4026
1	-3.02327	GO:0048538	M1	1	0	GO Biological Processes	19	thymus development	19_GO:0002376 immune system process	-3.02327	4.40383	4.37159	24367	46	842	7	0.831354	0.312913	1399|3720|5604|5663|8379|80169|171023	CRKL|JARID2|MAP2K1|PSEN1|MAD1L1|CTC1|ASXL1	-0.548064	0	19	1	1	-3.02327	4.40383
1	-2.96815	GO:1903827	M1	1	0	GO Biological Processes	19	regulation of cellular protein localization	19_GO:0051179 localization	-2.96815	1.78172	3.46214	24367	536	842	33	3.91924	0.668749	1399|2622|3305|4137|4836|5116|5170|5569|5663|6950|8417|9024|9258|9912|10228|10542|10575|11190|23484|23613|51100|51160|55022|55722|57707|58489|64771|81603|125170|149628|245812|285331|285966	CRKL|GAS8|HSPA1L|MAPT|NMT1|PCNT|PDPK1|PKIA|PSEN1|TCP1|STX7|BRSK2|MFHAS1|ARHGAP44|STX6|LAMTOR5|CCT4|CEP250|LEPROTL1|ZMYND8|SH3GLB1|VPS28|PID1|CEP72|MEAK7|ABHD17C|ILRUN|TRIM8|MIEF2|PYHIN1|CNPY4|CCDC66|TCAF2	-0.518532	0	20	1	1	-2.96815	1.78172
1	-2.96031	GO:0006914	M1	1	0	GO Biological Processes	19	autophagy	19_GO:0008152 metabolic process	-2.96031	1.79818	3.46357	24367	515	842	32	3.80048	0.658945	523|1460|1513|1917|4077|4137|5663|7494|8131|8396|8655|9100|9140|9842|9868|10542|23411|27072|51100|51160|51534|54463|54472|55332|64771|81603|84141|84148|84219|90427|140735|143187	ATP6V1A|CSNK2B|CTSK|EEF1A2|NBR1|MAPT|PSEN1|XBP1|NPRL3|PIP4K2B|DYNLL1|USP10|ATG12|PLEKHM1|TOMM70|LAMTOR5|SIRT1|VPS41|SH3GLB1|VPS28|VTA1|RETREG1|TOLLIP|DRAM1|ILRUN|TRIM8|EVA1A|KAT8|WDR24|BMF|DYNLL2|VTI1A	-0.518532	0	21	1	1	-2.96031	1.79818
1	-2.88296	GO:0098687	M1	1	0	GO Cellular Components	20	chromosomal region		-2.88296	1.97314	3.47929	24367	352	842	24	2.85036	0.573475	989|3021|3297|4172|5663|8368|8379|8563|8655|11200|51143|54433|55746|55920|57122|64105|64858|79075|79991|80169|84148|90417|284058|401541	SEPTIN7|H3-3B|HSF1|MCM3|PSEN1|H4C13|MAD1L1|THOC5|DYNLL1|CHEK2|DYNC1LI1|GAR1|NUP133|RCC2|NUP107|CENPK|DCLRE1B|DSCC1|STN1|CTC1|KAT8|KNSTRN|KANSL1|CENPP	-0.482088	0	22	1	1	-2.88296	2.55348
1	-2.81075	GO:0072594	M1	1	0	GO Biological Processes	19	establishment of protein localization to organelle	19_GO:0051179 localization	-2.81075	1.7427	3.3268	24367	548	842	33	3.91924	0.668749	3305|4137|4836|5195|5530|5569|5663|6167|6181|6729|6950|7485|8720|9179|9868|9883|10575|11001|23534|27072|29103|51100|51160|51194|54492|55011|55746|57122|83882|90427|140823|143187|100288540	HSPA1L|MAPT|NMT1|PEX14|PPP3CA|PKIA|PSEN1|RPL37|RPLP2|SRP54|TCP1|GET1|MBTPS1|AP4M1|TOMM70|POM121|CCT4|SLC27A2|TNPO3|VPS41|DNAJC15|SH3GLB1|VPS28|IPO11|NEURL1B|PIH1D1|NUP133|NUP107|TSPAN10|BMF|ROMO1|VTI1A|POM121B	-0.450833	0	23	1	1	-2.81075	1.91511
1	-2.80873	GO:0008134	M1	1	0	GO Molecular Functions	21	transcription factor binding		-2.80873	1.66874	3.29257	24367	659	842	38	4.51306	0.715405	405|672|860|1054|1108|1460|1810|3720|4772|4775|4848|5601|5715|6256|6597|6604|6717|6873|6878|6945|7089|8289|8553|8638|9915|10307|10438|10783|23269|23411|23613|25879|30812|51085|57504|84148|161882|171023	ARNT|BRCA1|RUNX2|CEBPG|CHD4|CSNK2B|DR1|JARID2|NFATC1|NFATC3|CNOT2|MAPK9|PSMD9|RXRA|SMARCA4|SMARCD3|SRI|TAF2|TAF6|MLX|TLE2|ARID1A|BHLHE40|OASL|ARNT2|APBB3|C1D|NEK6|MGA|SIRT1|ZMYND8|DCAF13|SOX8|MLXIPL|MTA3|KAT8|ZFPM1|ASXL1	-0.450833	0	24	1	1	-2.80873	1.94106
1	-2.80813	GO:0031904	M1	1	0	GO Cellular Components	20	endosome lumen		-2.80813	4.69288	4.25283	24367	37	842	6	0.712589	0.289875	1512|1513|1520|3592|9179|9476	CTSH|CTSK|CTSS|IL12A|AP4M1|NAPSA	-0.450833	0	25	1	1	-2.80813	9.64648
1	-2.75292	GO:0030834	M1	1	0	GO Biological Processes	19	regulation of actin filament depolymerization	19_GO:0071840 cellular component organization or biogenesis	-2.75292	3.97208	4.0196	24367	51	842	7	0.831354	0.312913	822|5341|10677|11078|23075|29767|51332	CAPG|PLEK|AVIL|TRIOBP|SWAP70|TMOD2|SPTBN5	-0.428404	0	26	1	1	-2.75292	4.23504
1	-2.73335	GO:0090197	M1	1	0	GO Biological Processes	19	positive regulation of chemokine secretion	19_GO:0048518 positive regulation of biological process	-2.73335	7.23486	4.71967	24367	16	842	4	0.475059	0.236965	199|727|4155|9173	AIF1|C5|MBP|IL1RL1	-0.428404	0	27	1	1	-2.73335	7.23486
1	-2.72756	GO:0000139	M1	1	0	GO Cellular Components	20	Golgi membrane		-2.72756	1.60562	3.20247	24367	757	842	42	4.98812	0.750242	164|373|2153|3106|3115|3118|3119|3120|3123|3127|5663|7357|8720|9179|9321|9334|9445|9486|10053|10228|10342|10610|11014|22937|23258|23563|26958|51030|51100|51560|53947|54480|56928|57584|64689|79090|113189|143187|148327|170384|222236|374907	AP1G1|TRIM23|F5|HLA-B|HLA-DPB1|HLA-DQA2|HLA-DQB1|HLA-DQB2|HLA-DRB1|HLA-DRB5|PSEN1|UGCG|MBTPS1|AP4M1|TRIP11|B4GALT5|ITM2B|CHST10|AP1M2|STX6|TFG|ST6GALNAC2|KDELR2|SCAP|DENND5A|CHST5|COPG2|TVP23B|SH3GLB1|RAB6B|A4GALT|CHPF2|SPPL2B|ARHGAP21|GORASP1|TRAPPC6A|CHST14|VTI1A|CREB3L4|FUT11|NAPEPLD|B3GNT8	-0.42661	0	28	1	1	-2.72756	1.60562
1	-2.6944	GO:0002199	M1	1	0	GO Cellular Components	20	zona pellucida receptor complex		-2.6944	10.8523	5.27273	24367	8	842	3	0.356295	0.20534	3305|6950|10575	HSPA1L|TCP1|CCT4	-0.404826	0	29	1	1	-2.6944	10.8523
1	-2.68046	GO:0090568	M1	1	0	GO Cellular Components	20	nuclear transcriptional repressor complex		-2.68046	5.35915	4.28753	24367	27	842	5	0.593824	0.264777	1108|1810|22893|23411|57504	CHD4|DR1|BAHD1|SIRT1|MTA3	-0.398377	0	30	1	1	-2.68046	5.35915
1	-2.66732	GO:0007156	M1	1	0	GO Biological Processes	19	homophilic cell adhesion via plasma membrane adhesion molecules	19_GO:0022610 biological adhesion	-2.66732	2.41162	3.47342	24367	168	842	14	1.66271	0.440668	2195|5819|10205|56124|56125|56126|56129|56136|56139|56141|56143|57453|57717|128434	FAT1|NECTIN2|MPZL2|PCDHB12|PCDHB11|PCDHB10|PCDHB7|PCDHA13|PCDHA10|PCDHA7|PCDHA5|DSCAML1|PCDHB16|VSTM2L	-0.391871	0	31	1	1	-2.66732	2.41162
1	-2.64525	GO:0043122	M1	1	0	GO Biological Processes	19	regulation of I-kappaB kinase/NF-kappaB signaling	19_GO:0023052 signaling	-2.64525	2.12616	3.35167	24367	245	842	18	2.13777	0.498462	3661|4215|5170|9100|10342|10542|10783|11214|22900|23005|23411|54923|57153|58509|81603|113277|222068|339123	IRF3|MAP3K3|PDPK1|USP10|TFG|LAMTOR5|NEK6|AKAP13|CARD8|MAPKBP1|SIRT1|LIME1|SLC44A2|CACTIN|TRIM8|TMEM106A|TMED4|JMJD8	-0.377765	0	32	1	1	-2.64525	2.12616
1	-2.63289	GO:0035869	M1	1	0	GO Cellular Components	20	ciliary transition zone		-2.63289	3.40464	3.75659	24367	68	842	8	0.950119	0.334318	51098|51259|51332|79583|80776|112942|283232|285331	IFT52|TMEM216|SPTBN5|TMEM231|B9D2|CFAP36|TMEM80|CCDC66	-0.368981	0	33	1	1	-2.63289	6.67833
1	-2.61059	GO:0002688	M1	1	0	GO Biological Processes	19	regulation of leukocyte chemotaxis	19_GO:0040011 locomotion	-2.61059	2.7208	3.52981	24367	117	842	11	1.30641	0.391317	199|727|1906|2358|3592|3929|4192|4856|7057|7423|23075	AIF1|C5|EDN1|FPR2|IL12A|LBP|MDK|CCN3|THBS1|VEGFB|SWAP70	-0.361144	0	34	1	1	-2.61059	2.92646
1	-2.58747	GO:0002274	M1	1	0	GO Biological Processes	19	myeloid leukocyte activation	19_GO:0002376 immune system process	-2.58747	1.63225	3.10565	24367	656	842	37	4.3943	0.706367	161|199|963|1460|1512|1520|1832|2213|2352|2358|3106|3304|3929|4069|4137|4353|5170|5211|5663|5819|5873|6402|7057|8655|9173|9258|10092|10326|11001|23593|26578|51143|54472|55313|57153|81501|113277	AP2A2|AIF1|CD53|CSNK2B|CTSH|CTSS|DSP|FCGR2B|FOLR3|FPR2|HLA-B|HSPA1B|LBP|LYZ|MAPT|MPO|PDPK1|PFKL|PSEN1|NECTIN2|RAB27A|SELL|THBS1|DYNLL1|IL1RL1|MFHAS1|ARPC5|SIRPB1|SLC27A2|HEBP2|OSTF1|DYNC1LI1|TOLLIP|CPPED1|SLC44A2|DCSTAMP|TMEM106A	-0.361144	0	35	1	1	-2.58747	1.63225
1	-2.5758	GO:0008135	M1	1	0	GO Molecular Functions	21	translation factor activity, RNA binding		-2.5758	3.06417	3.60659	24367	85	842	9	1.06888	0.354385	1917|3646|4528|9470|10102|10289|54516|83939|219402	EEF1A2|EIF3E|MTIF2|EIF4E2|TSFM|EIF1B|MTRF1L|EIF2A|MTIF3	-0.361144	0	36	1	1	-2.5758	3.40464
1	-2.57239	GO:0030119	M1	1	0	GO Cellular Components	20	AP-type membrane coat adaptor complex		-2.57239	4.23504	3.92211	24367	41	842	6	0.712589	0.289875	161|164|9179|10053|10239|27072	AP2A2|AP1G1|AP4M1|AP1M2|AP3S2|VPS41	-0.361144	0	37	1	1	-2.57239	4.23504
1	-2.54021	GO:0008757	M1	1	0	GO Molecular Functions	21	S-adenosylmethionine-dependent methyltransferase activity		-2.54021	2.42718	3.37219	24367	155	842	13	1.54394	0.424894	1787|3176|5929|6894|7172|25895|29104|55251|55783|56257|65990|83852|133383	TRDMT1|HNMT|RBBP5|TARBP1|TPMT|EEF1AKMT3|N6AMT1|PCMTD2|CMTR2|MEPCE|ANTKMT|SETDB2|SETD9	-0.361144	0	38	1	1	-2.54021	2.42718
1	-2.52957	GO:0002578	M1	1	0	GO Biological Processes	19	negative regulation of antigen processing and presentation	19_GO:0002376 immune system process	-2.52957	9.64648	4.90821	24367	9	842	3	0.356295	0.20534	2213|3111|7057	FCGR2B|HLA-DOA|THBS1	-0.361144	0	39	1	1	-2.52957	9.64648
1	-2.52957	GO:0032511	M1	1	0	GO Biological Processes	19	late endosome to vacuole transport via multivesicular body sorting pathway	19_GO:0051179 localization	-2.52957	9.64648	4.90821	24367	9	842	3	0.356295	0.20534	23484|51160|51534	LEPROTL1|VPS28|VTA1	-0.361144	0	40	1	1	-2.52957	9.64648
1	-2.52957	GO:0035520	M1	1	0	GO Biological Processes	19	monoubiquitinated protein deubiquitination	19_GO:0008152 metabolic process	-2.52957	9.64648	4.90821	24367	9	842	3	0.356295	0.20534	4287|9958|171023	ATXN3|USP15|ASXL1	-0.361144	0	41	1	1	-2.52957	9.64648
1	-2.52957	GO:0017162	M1	1	0	GO Molecular Functions	21	aryl hydrocarbon receptor binding		-2.52957	9.64648	4.90821	24367	9	842	3	0.356295	0.20534	405|6878|9915	ARNT|TAF6|ARNT2	-0.361144	0	42	1	1	-2.52957	9.64648
1	-2.50862	GO:0048193	M1	1	0	GO Biological Processes	19	Golgi vesicle transport	19_GO:0051179 localization	-2.50862	1.8472	3.13212	24367	376	842	24	2.85036	0.573475	164|2153|2619|3831|8655|8774|9179|10228|10342|11014|26958|29097|51143|51332|51560|55770|64689|79090|83871|84084|140735|143187|222068|100142659	AP1G1|F5|GAS1|KLC1|DYNLL1|NAPG|AP4M1|STX6|TFG|KDELR2|COPG2|CNIH4|DYNC1LI1|SPTBN5|RAB6B|EXOC2|GORASP1|TRAPPC6A|RAB34|RAB6C|DYNLL2|VTI1A|TMED4|CTAGE8	-0.351475	0	43	1	1	-2.50862	2.03799
1	-2.47683	GO:0006520	M1	1	0	GO Biological Processes	19	cellular amino acid metabolic process	19_GO:0008152 metabolic process	-2.47683	1.86445	3.11285	24367	357	842	23	2.73159	0.561743	38|593|2744|3034|3176|3712|5691|5696|5698|5715|6897|7965|22928|23564|23743|51380|51582|54681|55556|56922|57176|64577|123283	ACAT1|BCKDHA|GLS|HAL|HNMT|IVD|PSMB3|PSMB8|PSMB9|PSMD9|TARS1|AIMP2|SEPHS2|DDAH2|BHMT2|CSAD|AZIN1|P4HTM|ENOSF1|MCCC1|VARS2|ALDH8A1|TARS3	-0.330681	0	44	1	1	-2.47683	5.26171
1	-2.44506	GO:0001819	M1	1	0	GO Biological Processes	19	positive regulation of cytokine production	19_GO:0048518 positive regulation of biological process	-2.44506	1.73513	3.03462	24367	467	842	28	3.32542	0.617907	199|405|672|727|1054|3115|3304|3592|3661|3663|3929|4155|4192|5441|5663|6288|7057|7494|8809|9173|9958|10542|22900|26137|51728|149628|161882|353514	AIF1|ARNT|BRCA1|C5|CEBPG|HLA-DPB1|HSPA1B|IL12A|IRF3|IRF5|LBP|MBP|MDK|POLR2L|PSEN1|SAA1|THBS1|XBP1|IL18R1|IL1RL1|USP15|LAMTOR5|CARD8|ZBTB20|POLR3K|PYHIN1|ZFPM1|LILRA5	-0.315056	0	45	1	1	-2.44506	1.73513
1	-2.44082	GO:0016010	M1	1	0	GO Cellular Components	20	dystrophin-associated glycoprotein complex		-2.44082	6.09251	4.20108	24367	19	842	4	0.475059	0.236965	5239|6445|6641|54221	PGM5|SGCG|SNTB1|SNTG2	-0.315056	0	46	1	1	-2.44082	6.09251
1	-2.42871	GO:0016796	M1	1	0	GO Molecular Functions	21	exonuclease activity, active with either ribo- or deoxyribonucleic acids and producing 5'-phosphomon		-2.42871	3.49269	3.59569	24367	58	842	7	0.831354	0.312913	4848|23357|56915|64858|90806|92667|115752	CNOT2|ANGEL1|EXOSC5|DCLRE1B|ANGEL2|MGME1|DIS3L	-0.308896	0	47	1	1	-2.42871	4.1342
1	-2.4182	GO:0008233	M1	1	0	GO Molecular Functions	21	peptidase activity		-2.4182	1.61802	2.96362	24367	626	842	35	4.15677	0.687864	1512|1513|1520|4287|5550|5663|5691|5696|5698|7174|8720|8728|9028|9100|9476|9958|9986|10730|22846|23287|23326|25825|27351|54059|54532|54764|56928|64174|64180|79875|80332|84000|91039|146547|147968	CTSH|CTSK|CTSS|ATXN3|PREP|PSEN1|PSMB3|PSMB8|PSMB9|TPP2|MBTPS1|ADAM19|RHBDL1|USP10|NAPSA|USP15|RCE1|YME1L1|VASH1|AGTPBP1|USP22|BACE2|DESI1|YBEY|USP53|ZRANB1|SPPL2B|DPEP2|DPEP3|THSD4|ADAM33|TMPRSS13|DPP9|PRSS36|CAPN12	-0.300957	0	48	1	1	-2.4182	3.32092
1	-2.40186	GO:1902117	M1	1	0	GO Biological Processes	19	positive regulation of organelle assembly	19_GO:0048518 positive regulation of biological process	-2.40186	3.12859	3.46937	24367	74	842	8	0.950119	0.334318	822|989|1906|4848|5601|8396|10015|51100	CAPG|SEPTIN7|EDN1|CNOT2|MAPK9|PIP4K2B|PDCD6IP|SH3GLB1	-0.295493	0	49	1	1	-2.40186	3.12859
1	-2.39854	GO:0004386	M1	1	0	GO Molecular Functions	21	helicase activity		-2.39854	2.33672	3.21941	24367	161	842	13	1.54394	0.424894	1108|1161|2963|4172|5984|6597|7919|9416|9557|10973|57062|64794|79075	CHD4|ERCC8|GTF2F2|MCM3|RFC4|SMARCA4|DDX39B|DDX23|CHD1L|ASCC3|DDX24|DDX31|DSCC1	-0.295493	0	50	1	1	-2.39854	2.93058
1	-2.38591	GO:0003183	M1	1	0	GO Biological Processes	19	mitral valve morphogenesis	19_GO:0032502 developmental process	-2.38591	8.68183	4.59659	24367	10	842	3	0.356295	0.20534	1942|6659|161882	EFNA1|SOX4|ZFPM1	-0.295493	0	51	1	1	-2.38591	8.68183
1	-2.38591	GO:0005078	M1	1	0	GO Molecular Functions	21	MAP-kinase scaffold activity		-2.38591	8.68183	4.59659	24367	10	842	3	0.356295	0.20534	5604|9479|11214	MAP2K1|MAPK8IP1|AKAP13	-0.295493	0	52	1	1	-2.38591	8.68183
1	-2.38591	GO:0036500	M1	1	0	GO Biological Processes	19	ATF6-mediated unfolded protein response	19_GO:0023052 signaling	-2.38591	8.68183	4.59659	24367	10	842	3	0.356295	0.20534	1388|7494|8720	ATF6B|XBP1|MBTPS1	-0.295493	0	53	1	1	-2.38591	8.68183
1	-2.38591	GO:0045348	M1	1	0	GO Biological Processes	19	positive regulation of MHC class II biosynthetic process	19_GO:0048518 positive regulation of biological process	-2.38591	8.68183	4.59659	24367	10	842	3	0.356295	0.20534	7494|23411|113277	XBP1|SIRT1|TMEM106A	-0.295493	0	54	1	1	-2.38591	8.68183
1	-2.35581	GO:0005913	M1	1	0	GO Cellular Components	20	cell-cell adherens junction		-2.35581	5.78789	4.05247	24367	20	842	4	0.475059	0.236965	488|1832|5239|5819	ATP2A2|DSP|PGM5|NECTIN2	-0.282002	0	55	1	1	-2.35581	5.78789
1	-2.35581	GO:0097062	M1	1	0	GO Biological Processes	19	dendritic spine maintenance	19_GO:0071840 cellular component organization or biogenesis	-2.35581	5.78789	4.05247	24367	20	842	4	0.475059	0.236965	2213|3706|23613|85461	FCGR2B|ITPKA|ZMYND8|TANC1	-0.282002	0	56	1	1	-2.35581	5.78789
1	-2.34719	GO:0044782	M1	1	0	GO Biological Processes	19	cilium organization	19_GO:0071840 cellular component organization or biogenesis	-2.34719	1.76891	2.96686	24367	409	842	25	2.96912	0.584942	989|2622|5116|5819|8382|8655|9321|10677|11190|23639|25814|51098|51259|54801|55722|56171|79583|79770|80776|125488|140735|150082|197335|283232|285331	SEPTIN7|GAS8|PCNT|NECTIN2|NME5|DYNLL1|TRIP11|AVIL|CEP250|LRRC6|ATXN10|IFT52|TMEM216|HAUS6|CEP72|DNAH7|TMEM231|TXNDC15|B9D2|TTC39C|DYNLL2|LCA5L|WDR90|TMEM80|CCDC66	-0.278265	0	57	1	1	-2.34719	1.76891
1	-2.33847	GO:0042692	M1	1	0	GO Biological Processes	19	muscle cell differentiation	19_GO:0032502 developmental process	-2.33847	1.79007	2.96789	24367	388	842	24	2.85036	0.573475	274|488|963|1760|1906|3021|4772|4775|4856|5239|5530|6256|6604|7494|7919|8289|8324|8736|11214|23411|29767|79652|85461|117166	BIN1|ATP2A2|CD53|DMPK|EDN1|H3-3B|NFATC1|NFATC3|CCN3|PGM5|PPP3CA|RXRA|SMARCD3|XBP1|DDX39B|ARID1A|FZD7|MYOM1|AKAP13|SIRT1|TMOD2|TMEM204|TANC1|WFIKKN1	-0.273757	0	58	1	1	-2.33847	1.79007
1	-2.2783	GO:0010769	M1	1	0	GO Biological Processes	19	regulation of cell morphogenesis involved in differentiation	19_GO:0032502 developmental process	-2.2783	1.8853	2.95323	24367	307	842	20	2.3753	0.524787	1399|1942|3706|4137|4192|5530|5604|5663|7473|8153|9024|9912|11078|23105|26037|55920|57611|57698|64689|79006	CRKL|EFNA1|ITPKA|MAPT|MDK|PPP3CA|MAP2K1|PSEN1|WNT3|RND2|BRSK2|ARHGAP44|TRIOBP|FSTL4|SIPA1L1|RCC2|ISLR2|SHTN1|GORASP1|METRN	-0.241623	0	59	1	1	-2.2783	1.8853
1	-2.27592	GO:0070828	M1	1	0	GO Biological Processes	19	heterochromatin organization	19_GO:0071840 cellular component organization or biogenesis	-2.27592	5.51227	3.91358	24367	21	842	4	0.475059	0.236965	3021|22893|54107|83852	H3-3B|BAHD1|POLE3|SETDB2	-0.241623	0	60	1	1	-2.27592	7.89257
1	-2.27592	GO:0035357	M1	1	0	GO Biological Processes	19	peroxisome proliferator activated receptor signaling pathway	19_GO:0023052 signaling	-2.27592	5.51227	3.91358	24367	21	842	4	0.475059	0.236965	6256|10370|23411|171023	RXRA|CITED2|SIRT1|ASXL1	-0.241623	0	61	1	1	-2.27592	5.51227
1	-2.25883	GO:0019774	M1	1	0	GO Cellular Components	20	proteasome core complex, beta-subunit complex		-2.25883	7.89257	4.32572	24367	11	842	3	0.356295	0.20534	5691|5696|5698	PSMB3|PSMB8|PSMB9	-0.236939	0	62	1	1	-2.25883	7.89257
1	-2.22941	GO:0006891	M1	1	0	GO Biological Processes	19	intra-Golgi vesicle-mediated transport	19_GO:0051179 localization	-2.22941	4.2558	3.59404	24367	34	842	5	0.593824	0.264777	8774|26958|51560|84084|143187	NAPG|COPG2|RAB6B|RAB6C|VTI1A	-0.220821	0	63	1	1	-2.22941	4.2558
1	-2.18632	GO:0031625	M1	1	0	GO Molecular Functions	21	ubiquitin protein ligase binding		-2.18632	1.88305	2.87193	24367	292	842	19	2.25653	0.51181	91|672|2272|2861|2898|3304|3305|4287|4591|6950|9258|9470|9810|10783|11078|11200|22888|54472|149628	ACVR1B|BRCA1|FHIT|GPR37|GRIK2|HSPA1B|HSPA1L|ATXN3|TRIM37|TCP1|MFHAS1|EIF4E2|RNF40|NEK6|TRIOBP|CHEK2|UBOX5|TOLLIP|PYHIN1	-0.210088	0	64	1	1	-2.18632	1.88305
1	-2.15395	GO:0072665	M1	1	0	GO Biological Processes	19	protein localization to vacuole	19_GO:0051179 localization	-2.15395	3.11655	3.23257	24367	65	842	7	0.831354	0.312913	9179|10542|27072|51100|51160|57707|143187	AP4M1|LAMTOR5|VPS41|SH3GLB1|VPS28|MEAK7|VTI1A	-0.198138	0	65	1	1	-2.15395	3.11655
1	-2.13772	GO:0005747	M1	1	0	GO Cellular Components	20	mitochondrial respiratory chain complex I		-2.13772	3.47273	3.31124	24367	50	842	6	0.712589	0.289875	4695|4696|4704|4708|51103|55101	NDUFA2|NDUFA3|NDUFA9|NDUFB2|NDUFAF1|DMAC2	-0.193988	0	66	1	1	-2.13772	3.47273
1	-2.12951	GO:0044321	M1	1	0	GO Biological Processes	19	response to leptin	19_GO:0050896 response to stimulus	-2.12951	5.03294	3.66078	24367	23	842	4	0.475059	0.236965	1906|7357|23411|55022	EDN1|UGCG|SIRT1|PID1	-0.190865	0	67	1	1	-2.12951	5.03294
1	-2.11379	GO:0042110	M1	1	0	GO Biological Processes	19	T cell activation	19_GO:0002376 immune system process	-2.11379	1.65543	2.72038	24367	472	842	27	3.20665	0.607145	199|860|917|977|2213|3109|3111|3115|3592|4192|5170|5316|5530|5663|5873|6659|7494|8324|8379|8809|9479|10326|55423|84524|120425|161882|257101	AIF1|RUNX2|CD3G|CD151|FCGR2B|HLA-DMB|HLA-DOA|HLA-DPB1|IL12A|MDK|PDPK1|PKNOX1|PPP3CA|PSEN1|RAB27A|SOX4|XBP1|FZD7|MAD1L1|IL18R1|MAPK8IP1|SIRPB1|SIRPG|ZC3H8|JAML|ZFPM1|ZNF683	-0.176819	0	68	1	1	-2.11379	1.65543
1	-2.10568	GO:0007569	M1	1	0	GO Biological Processes	19	cell aging	19_GO:0032502 developmental process	-2.10568	2.45249	2.99221	24367	118	842	10	1.18765	0.373331	4215|4335|5604|10783|11200|22846|23411|51343|80169|140823	MAP3K3|MNT|MAP2K1|NEK6|CHEK2|VASH1|SIRT1|FZR1|CTC1|ROMO1	-0.173716	0	69	1	1	-2.10568	2.45249
1	-2.08726	GO:0051603	M1	1	0	GO Biological Processes	19	proteolysis involved in cellular protein catabolic process	19_GO:0008152 metabolic process	-2.08726	1.5085	2.63715	24367	729	842	38	4.51306	0.715405	1161|1512|1513|1520|1942|2272|3304|4287|5601|5663|5691|5696|5698|5715|6500|7494|9024|9100|9810|9958|10015|10730|23326|23411|26001|51160|51343|51433|54472|54764|55101|55905|80011|80028|81847|146330|149628|342897	ERCC8|CTSH|CTSK|CTSS|EFNA1|FHIT|HSPA1B|ATXN3|MAPK9|PSEN1|PSMB3|PSMB8|PSMB9|PSMD9|SKP1|XBP1|BRSK2|USP10|RNF40|USP15|PDCD6IP|YME1L1|USP22|SIRT1|RNF167|VPS28|FZR1|ANAPC5|TOLLIP|ZRANB1|DMAC2|RNF114|PSME3IP1|FBXL18|RNF146|FBXL16|PYHIN1|NCCRP1	-0.162695	0	70	1	1	-2.08726	1.5085
1	-2.07952	GO:0044452	M1	1	0	GO Cellular Components	20	nucleolar part		-2.07952	2.13757	2.86544	24367	176	842	13	1.54394	0.424894	2272|5195|5441|7296|10522|22884|30834|51096|51367|54433|55127|79991|80709	FHIT|PEX14|POLR2L|TXNRD1|DEAF1|WDR37|ZNRD1|UTP18|POP5|GAR1|HEATR1|STN1|AKNA	-0.160617	0	71	1	1	-2.07952	2.13757
1	-2.0713	GO:0046676	M1	1	0	GO Biological Processes	19	negative regulation of insulin secretion	19_GO:0048519 negative regulation of biological process	-2.0713	3.91073	3.35209	24367	37	842	5	0.593824	0.264777	4856|5211|5530|5715|51738	CCN3|PFKL|PPP3CA|PSMD9|GHRL	-0.157192	0	72	1	1	-2.0713	3.91073
1	-2.06217	GO:0070841	M1	1	0	GO Biological Processes	19	inclusion body assembly	19_GO:0071840 cellular component organization or biogenesis	-2.06217	4.82324	3.54514	24367	24	842	4	0.475059	0.236965	3297|3304|4137|4591	HSF1|HSPA1B|MAPT|TRIM37	-0.154379	0	73	1	1	-2.06217	4.82324
1	-2.04233	GO:0090161	M1	1	0	GO Biological Processes	19	Golgi ribbon formation	19_GO:0071840 cellular component organization or biogenesis	-2.04233	6.67833	3.87428	24367	13	842	3	0.356295	0.20534	9321|10228|143187	TRIP11|STX6|VTI1A	-0.148424	0	74	1	1	-2.04233	6.67833
1	-2.04233	GO:0001162	M1	1	0	GO Molecular Functions	21	RNA polymerase II intronic transcription regulatory region sequence-specific DNA binding		-2.04233	6.67833	3.87428	24367	13	842	3	0.356295	0.20534	3297|6256|84524	HSF1|RXRA|ZC3H8	-0.148424	0	75	1	1	-2.04233	6.67833
1	-2.02667	GO:0019904	M1	1	0	GO Molecular Functions	21	protein domain specific binding		-2.02667	1.50387	2.58157	24367	712	842	37	4.3943	0.706367	161|822|860|1460|1815|2120|2898|3304|3661|4137|4217|5663|5873|6256|6450|6500|6641|7473|7881|8324|8368|8553|8728|9179|10036|10240|10370|10712|11190|22900|23357|23411|23613|26578|54221|55920|57514	AP2A2|CAPG|RUNX2|CSNK2B|DRD4|ETV6|GRIK2|HSPA1B|IRF3|MAPT|MAP3K5|PSEN1|RAB27A|RXRA|SH3BGR|SKP1|SNTB1|WNT3|KCNAB1|FZD7|H4C13|BHLHE40|ADAM19|AP4M1|CHAF1A|MRPS31|CITED2|FAM189B|CEP250|CARD8|ANGEL1|SIRT1|ZMYND8|OSTF1|SNTG2|RCC2|ARHGAP31	-0.140296	0	76	1	1	-2.02667	1.50387

## Sheet: Table S3
Table S3. KEGG pathways enrichment analysis for IPF related genes identified by TWAS
_MEMBER_hits	_LogP_hits	GO	_PATTERN_	_RANK_	GiniIndex	Category	CategoryID	Description	PARENT_GO	LogP	Enrichment	Z-score	#TotalGeneInLibrary	#GeneInGO	#GeneInHitList	#GeneInGOAndHitList	%InGO	STDV %InGO	GeneID	Hits	Log(q-value)	EvidenceCutoff	GROUP_ID	FirstInGroupByEnrichment	FirstInGroupByLogP	BestLogPInGroup	BestEnrichmentInGroup	URL
1	-6.43252	hsa05150	M1	1	0	KEGG Pathway	24	Staphylococcus aureus infection		-6.43252	6.20131	7.37205	24367	56	842	12	1.42518	0.408471	721|727|2213|2358|2359|3109|3111|3115|3118|3119|3123|3127	C4B|C5|FCGR2B|FPR2|FPR3|HLA-DMB|HLA-DOA|HLA-DPB1|HLA-DQA2|HLA-DQB1|HLA-DRB1|HLA-DRB5	-3.73879	0	1	1	1	-6.43252	7.46824
1	-5.35124	hsa05330	M1	1	0	KEGG Pathway	24	Allograft rejection		-5.35124	6.85408	6.83237	24367	38	842	9	1.06888	0.354385	3106|3109|3111|3115|3118|3119|3123|3127|3592	HLA-B|HLA-DMB|HLA-DOA|HLA-DPB1|HLA-DQA2|HLA-DQB1|HLA-DRB1|HLA-DRB5|IL12A	-2.95854	0	1	0	0	-6.43252	7.46824
1	-5.11634	hsa05310	M1	1	0	KEGG Pathway	24	Asthma		-5.11634	7.46824	6.81751	24367	31	842	8	0.950119	0.334318	2205|3109|3111|3115|3118|3119|3123|3127	FCER1A|HLA-DMB|HLA-DOA|HLA-DPB1|HLA-DQA2|HLA-DQB1|HLA-DRB1|HLA-DRB5	-2.89973	0	1	0	0	-6.43252	7.46824
1	-4.87947	hsa04940	M1	1	0	KEGG Pathway	24	Type I diabetes mellitus		-4.87947	6.05709	6.27915	24367	43	842	9	1.06888	0.354385	3106|3109|3111|3115|3118|3119|3123|3127|3592	HLA-B|HLA-DMB|HLA-DOA|HLA-DPB1|HLA-DQA2|HLA-DQB1|HLA-DRB1|HLA-DRB5|IL12A	-2.79031	0	1	0	0	-6.43252	7.46824
1	-4.78507	hsa04658	M1	1	0	KEGG Pathway	24	Th1 and Th2 cell differentiation		-4.78507	4.08927	5.61634	24367	92	842	13	1.54394	0.424894	917|3109|3111|3115|3118|3119|3123|3127|3592|4772|4775|5530|5601	CD3G|HLA-DMB|HLA-DOA|HLA-DPB1|HLA-DQA2|HLA-DQB1|HLA-DRB1|HLA-DRB5|IL12A|NFATC1|NFATC3|PPP3CA|MAPK9	-2.79031	0	1	0	0	-6.43252	7.46824
1	-4.18345	hsa04612	M1	1	0	KEGG Pathway	24	Antigen processing and presentation		-4.18345	4.1342	5.21125	24367	77	842	11	1.30641	0.391317	1520|3106|3109|3111|3115|3118|3119|3123|3127|3304|3305	CTSS|HLA-B|HLA-DMB|HLA-DOA|HLA-DPB1|HLA-DQA2|HLA-DQB1|HLA-DRB1|HLA-DRB5|HSPA1B|HSPA1L	-2.43157	0	1	0	0	-6.43252	7.46824
1	-4.16591	hsa05332	M1	1	0	KEGG Pathway	24	Graft-versus-host disease		-4.16591	5.64672	5.6336	24367	41	842	8	0.950119	0.334318	3106|3109|3111|3115|3118|3119|3123|3127	HLA-B|HLA-DMB|HLA-DOA|HLA-DPB1|HLA-DQA2|HLA-DQB1|HLA-DRB1|HLA-DRB5	-2.43157	0	1	0	0	-6.43252	7.46824
1	-4.13279	hsa05321	M1	1	0	KEGG Pathway	24	Inflammatory bowel disease (IBD)		-4.13279	4.45222	5.27251	24367	65	842	10	1.18765	0.373331	3109|3111|3115|3118|3119|3123|3127|3592|4772|8809	HLA-DMB|HLA-DOA|HLA-DPB1|HLA-DQA2|HLA-DQB1|HLA-DRB1|HLA-DRB5|IL12A|NFATC1|IL18R1	-2.43157	0	1	0	0	-6.43252	7.46824
1	-4.10078	hsa05168	M1	1	0	KEGG Pathway	24	Herpes simplex infection		-4.10078	2.81573	4.69001	24367	185	842	18	2.13777	0.498462	727|1460|3106|3109|3111|3115|3118|3119|3123|3127|3592|3661|5601|5819|6500|6732|6878|29992	C5|CSNK2B|HLA-B|HLA-DMB|HLA-DOA|HLA-DPB1|HLA-DQA2|HLA-DQB1|HLA-DRB1|HLA-DRB5|IL12A|IRF3|MAPK9|NECTIN2|SKP1|SRPK1|TAF6|PILRA	-2.43157	0	1	0	0	-6.43252	7.46824
1	-4.08217	hsa04659	M1	1	0	KEGG Pathway	24	Th17 cell differentiation		-4.08217	3.51601	4.93448	24367	107	842	13	1.54394	0.424894	917|3109|3111|3115|3118|3119|3123|3127|4772|4775|5530|5601|6256	CD3G|HLA-DMB|HLA-DOA|HLA-DPB1|HLA-DQA2|HLA-DQB1|HLA-DRB1|HLA-DRB5|NFATC1|NFATC3|PPP3CA|MAPK9|RXRA	-2.43157	0	1	0	0	-6.43252	7.46824
1	-4.05376	hsa05166	M1	1	0	KEGG Pathway	24	HTLV-I infection		-4.05376	2.48698	4.52482	24367	256	842	22	2.61283	0.549731	111|917|2005|3106|3109|3111|3115|3118|3119|3123|3127|4215|4772|4775|5530|7473|7494|8324|8503|11200|51433|54107	ADCY5|CD3G|ELK4|HLA-B|HLA-DMB|HLA-DOA|HLA-DPB1|HLA-DQA2|HLA-DQB1|HLA-DRB1|HLA-DRB5|MAP3K3|NFATC1|NFATC3|PPP3CA|WNT3|XBP1|FZD7|PIK3R3|CHEK2|ANAPC5|POLE3	-2.43157	0	1	0	0	-6.43252	7.46824
1	-4.04611	hsa04145	M1	1	0	KEGG Pathway	24	Phagosome		-4.04611	3.00669	4.72607	24367	154	842	16	1.90024	0.470524	523|1520|2213|3106|3109|3111|3115|3118|3119|3123|3127|4353|7057|7059|8417|51143	ATP6V1A|CTSS|FCGR2B|HLA-B|HLA-DMB|HLA-DOA|HLA-DPB1|HLA-DQA2|HLA-DQB1|HLA-DRB1|HLA-DRB5|MPO|THBS1|THBS3|STX7|DYNC1LI1	-2.43157	0	1	0	0	-6.43252	7.46824
1	-3.74582	hsa05416	M1	1	0	KEGG Pathway	24	Viral myocarditis		-3.74582	4.41449	4.96776	24367	59	842	9	1.06888	0.354385	3106|3109|3111|3115|3118|3119|3123|3127|6445	HLA-B|HLA-DMB|HLA-DOA|HLA-DPB1|HLA-DQA2|HLA-DQB1|HLA-DRB1|HLA-DRB5|SGCG	-2.16603	0	1	0	0	-6.43252	7.46824
1	-3.59779	hsa04672	M1	1	0	KEGG Pathway	24	Intestinal immune network for IgA production		-3.59779	4.7248	4.93766	24367	49	842	8	0.950119	0.334318	3109|3111|3115|3118|3119|3123|3127|3695	HLA-DMB|HLA-DOA|HLA-DPB1|HLA-DQA2|HLA-DQB1|HLA-DRB1|HLA-DRB5|ITGB7	-2.05019	0	1	0	0	-6.43252	7.46824
1	-3.46125	hsa05164	M1	1	0	KEGG Pathway	24	Influenza A		-3.46125	2.67648	4.1865	24367	173	842	16	1.90024	0.470524	3109|3111|3115|3118|3119|3123|3127|3304|3305|3592|3661|5601|5604|7919|8503|84000	HLA-DMB|HLA-DOA|HLA-DPB1|HLA-DQA2|HLA-DQB1|HLA-DRB1|HLA-DRB5|HSPA1B|HSPA1L|IL12A|IRF3|MAPK9|MAP2K1|DDX39B|PIK3R3|TMPRSS13	-1.94361	0	1	0	0	-6.43252	7.46824
1	-3.35711	hsa05320	M1	1	0	KEGG Pathway	24	Autoimmune thyroid disease		-3.35711	4.36822	4.64401	24367	53	842	8	0.950119	0.334318	3106|3109|3111|3115|3118|3119|3123|3127	HLA-B|HLA-DMB|HLA-DOA|HLA-DPB1|HLA-DQA2|HLA-DQB1|HLA-DRB1|HLA-DRB5	-1.8675	0	1	0	0	-6.43252	7.46824
1	-3.26584	hsa05145	M1	1	0	KEGG Pathway	24	Toxoplasmosis		-3.26584	3.07321	4.17903	24367	113	842	12	1.42518	0.408471	3109|3111|3115|3118|3119|3123|3127|3304|3305|3592|5170|5601	HLA-DMB|HLA-DOA|HLA-DPB1|HLA-DQA2|HLA-DQB1|HLA-DRB1|HLA-DRB5|HSPA1B|HSPA1L|IL12A|PDPK1|MAPK9	-1.80256	0	1	0	0	-6.43252	7.46824
1	-2.85148	hsa04310	M1	1	0	KEGG Pathway	24	Wnt signaling pathway		-2.85148	2.63086	3.70036	24367	143	842	13	1.54394	0.424894	818|1460|4772|4775|5330|5530|5601|5663|6500|7473|8324|23002|81839	CAMK2G|CSNK2B|NFATC1|NFATC3|PLCB2|PPP3CA|MAPK9|PSEN1|SKP1|WNT3|FZD7|DAAM1|VANGL1	-1.42702	0	2	1	1	-2.85148	2.63086
1	-2.84199	hsa05152	M1	1	0	KEGG Pathway	24	Tuberculosis		-2.84199	2.42509	3.62037	24367	179	842	15	1.78147	0.455859	818|1054|1520|2213|3109|3111|3115|3118|3119|3123|3127|3592|3929|5530|5601	CAMK2G|CEBPG|CTSS|FCGR2B|HLA-DMB|HLA-DOA|HLA-DPB1|HLA-DQA2|HLA-DQB1|HLA-DRB1|HLA-DRB5|IL12A|LBP|PPP3CA|MAPK9	-1.42702	0	1	0	0	-6.43252	7.46824
1	-2.69093	hsa04932	M1	1	0	KEGG Pathway	24	Non-alcoholic fatty liver disease (NAFLD)		-2.69093	2.52492	3.53227	24367	149	842	13	1.54394	0.424894	1340|4217|4695|4696|4704|4708|5601|6256|6945|7494|8503|9167|51085	COX6B1|MAP3K5|NDUFA2|NDUFA3|NDUFA9|NDUFB2|MAPK9|RXRA|MLX|XBP1|PIK3R3|COX7A2L|MLXIPL	-1.29823	0	3	1	1	-2.69093	2.52492
1	-2.64696	hsa05322	M1	1	0	KEGG Pathway	24	Systemic lupus erythematosus		-2.64696	2.61108	3.52462	24367	133	842	12	1.42518	0.408471	721|727|3015|3021|3109|3111|3115|3118|3119|3123|3127|8368	C4B|C5|H2AZ1|H3-3B|HLA-DMB|HLA-DOA|HLA-DPB1|HLA-DQA2|HLA-DQB1|HLA-DRB1|HLA-DRB5|H4C13	-1.27545	0	1	0	0	-6.43252	7.46824
1	-2.44159	hsa04142	M1	1	0	KEGG Pathway	24	Lysosome		-2.44159	2.58808	3.34046	24367	123	842	11	1.30641	0.391317	164|1512|1513|1520|4668|4669|6448|9179|9476|10053|10239	AP1G1|CTSH|CTSK|CTSS|NAGA|NAGLU|SGSH|AP4M1|NAPSA|AP1M2|AP3S2	-1.1065	0	4	1	1	-2.44159	2.58808
1	-2.4385	hsa05140	M1	1	0	KEGG Pathway	24	Leishmaniasis		-2.4385	3.17144	3.51515	24367	73	842	8	0.950119	0.334318	3109|3111|3115|3118|3119|3123|3127|3592	HLA-DMB|HLA-DOA|HLA-DPB1|HLA-DQA2|HLA-DQB1|HLA-DRB1|HLA-DRB5|IL12A	-1.1065	0	1	0	0	-6.43252	7.46824
1	-2.40744	hsa05323	M1	1	0	KEGG Pathway	24	Rheumatoid arthritis		-2.40744	2.89394	3.40545	24367	90	842	9	1.06888	0.354385	523|1513|3109|3111|3115|3118|3119|3123|3127	ATP6V1A|CTSK|HLA-DMB|HLA-DOA|HLA-DPB1|HLA-DQA2|HLA-DQB1|HLA-DRB1|HLA-DRB5	-1.09393	0	1	0	0	-6.43252	7.46824
1	-2.25979	hsa04380	M1	1	0	KEGG Pathway	24	Osteoclast differentiation		-2.25979	2.44872	3.13329	24367	130	842	11	1.30641	0.391317	1513|2213|4772|5530|5601|5604|8503|10326|11024|55423|353514	CTSK|FCGR2B|NFATC1|PPP3CA|MAPK9|MAP2K1|PIK3R3|SIRPB1|LILRA1|SIRPG|LILRA5	-0.964007	0	5	1	1	-2.25979	2.50437
1	-2.2009	hsa04150	M1	1	0	KEGG Pathway	24	mTOR signaling pathway		-2.2009	2.29982	3.03113	24367	151	842	12	1.42518	0.408471	523|5170|5604|7473|8131|8324|8503|9470|9675|10542|64798|84219	ATP6V1A|PDPK1|MAP2K1|WNT3|NPRL3|FZD7|PIK3R3|EIF4E2|TTI1|LAMTOR5|DEPTOR|WDR24	-0.931087	0	6	1	1	-2.2009	2.29982
1	-2.19345	hsa04640	M1	1	0	KEGG Pathway	24	Hematopoietic cell lineage		-2.19345	2.6851	3.14601	24367	97	842	9	1.06888	0.354385	917|3109|3111|3115|3118|3119|3123|3127|3590	CD3G|HLA-DMB|HLA-DOA|HLA-DPB1|HLA-DQA2|HLA-DQB1|HLA-DRB1|HLA-DRB5|IL11RA	-0.931087	0	1	0	0	-6.43252	7.46824
1	-2.0808	hsa04722	M1	1	0	KEGG Pathway	24	Neurotrophin signaling pathway		-2.0808	2.43188	2.96229	24367	119	842	10	1.18765	0.373331	397|818|1399|4215|4217|5170|5601|5604|5663|8503	ARHGDIB|CAMK2G|CRKL|MAP3K3|MAP3K5|PDPK1|MAPK9|MAP2K1|PSEN1|PIK3R3	-0.834227	0	7	1	1	-2.0808	2.43188
1	-2.04233	hsa_M00036	M1	1	0	KEGG Pathway	24	Leucine degradation, leucine => acetoacetate + acetyl-CoA		-2.04233	6.67833	3.87428	24367	13	842	3	0.356295	0.20534	593|3712|56922	BCKDHA|IVD|MCCC1	-0.82572	0	8	0	0	-2.04233	6.67833
1	-2.00141	hsa04620	M1	1	0	KEGG Pathway	24	Toll-like receptor signaling pathway		-2.00141	2.50437	2.9086	24367	104	842	9	1.06888	0.354385	1513|3592|3661|3663|3929|5601|5604|8503|54472	CTSK|IL12A|IRF3|IRF5|LBP|MAPK9|MAP2K1|PIK3R3|TOLLIP	-0.799043	0	5	0	0	-2.25979	2.50437

## Sheet: Table S4
Table S4. Differently expressed genes identified by mRNA expression profiles of IPF
Gene.symbol	adj.P.value	logFC	Gene.title
SNORA3A	9.58e-28	-4.25538	small nucleolar RNA, H/ACA box 3A
SNORA71D	5.18e-27	-4.24145	small nucleolar RNA, H/ACA box 71D
SNORD116-24	7.36e-26	-3.06075	small nucleolar RNA, C/D box 116-24
SNORD41	1.24e-25	-4.33357	small nucleolar RNA, C/D box 41
SCARNA4	1.26e-25	-4.13062	small Cajal body-specific RNA 4
SNORA23	2.17e-25	-3.44793	small nucleolar RNA, H/ACA box 23
SNORD116-20	5.88e-25	-2.78791	small nucleolar RNA, C/D box 116-20
FAM3C	1.5e-24	2.2139	family with sequence similarity 3 member C
LEO1	1.5e-24	2.08237	LEO1 homolog, Paf1/RNA polymerase II complex component
HNRNPH1	2.39e-24	2.18548	heterogeneous nuclear ribonucleoprotein H1 (H)
SBNO1	2.39e-24	2.41789	strawberry notch homolog 1
SNORD116-14	2.83e-24	-2.6814	small nucleolar RNA, C/D box 116-14
SNORD45A	4.01e-24	-2.51279	small nucleolar RNA, C/D box 45A
ATP5G1	4.4e-24	-3.09383	ATP synthase, H+ transporting, mitochondrial Fo complex subunit C1 (subunit 9)
UHMK1	7.5e-24	1.84785	U2AF homology motif (UHM) kinase 1
SESN3	8.06e-24	2.48535	sestrin 3
VTRNA1-1	1.97e-23	-5.63054	vault RNA 1-1
ARMCX3	2.1e-23	2.27788	armadillo repeat containing, X-linked 3
EID1	2.1e-23	1.72054	EP300 interacting inhibitor of differentiation 1
RNU4ATAC	2.1e-23	-3.69475	RNA, U4atac small nuclear (U12-dependent splicing)
PDCD4	2.42e-23	2.81476	programmed cell death 4 (neoplastic transformation inhibitor)
TMEM248	3.24e-23	-1.46002	transmembrane protein 248
DDX50	3.41e-23	1.73666	DEAD-box helicase 50
TCEA1	3.67e-23	1.55792	transcription elongation factor A1
SNORD116-15	5.49e-23	-2.33231	small nucleolar RNA, C/D box 116-15
GABARAP	6.21e-23	-1.74166	GABA type A receptor-associated protein
PPP4R2	6.6e-23	2.19892	protein phosphatase 4 regulatory subunit 2
RAB1A	7.68e-23	1.78467	RAB1A, member RAS oncogene family
PNN	8.08e-23	2.60922	pinin, desmosome associated protein
SNORA60	8.1e-23	-3.62328	small nucleolar RNA, H/ACA box 60
RNU4-1	1.07e-22	-3.59383	RNA, U4 small nuclear 1
B3GALNT2	1.1e-22	1.72332	beta-1,3-N-acetylgalactosaminyltransferase 2
SNORD116-23	1.17e-22	-2.85365	small nucleolar RNA, C/D box 116-23
CEBPD	1.18e-22	-2.35372	CCAAT/enhancer binding protein delta
EWSR1	1.38e-22	1.57698	EWS RNA binding protein 1
SNORA20	1.42e-22	-3.14398	small nucleolar RNA, H/ACA box 20
SNX4	1.42e-22	1.84078	sorting nexin 4
SREK1	1.75e-22	2.28263	splicing regulatory glutamic acid and lysine rich protein 1
SNORD116-1	1.81e-22	-2.76297	small nucleolar RNA, C/D box 116-1
HNRNPM	1.83e-22	1.68434	heterogeneous nuclear ribonucleoprotein M
ZNF180	2.2e-22	1.46786	zinc finger protein 180
SCARNA17	2.25e-22	1.94748	small Cajal body-specific RNA 17
PXN	2.46e-22	-1.66831	paxillin
DIRC2	2.8e-22	-1.6831	disrupted in renal carcinoma 2
FAM208A	2.92e-22	1.68037	family with sequence similarity 208 member A
AGPS	3.83e-22	2.10762	alkylglycerone phosphate synthase
SLC35D1	4.4e-22	1.91738	solute carrier family 35 member D1
EPRS	5.59e-22	2.59435	glutamyl-prolyl-tRNA synthetase
GGNBP2	6.04e-22	1.79498	gametogenetin binding protein 2
MRPS18A	6.95e-22	-2.10471	mitochondrial ribosomal protein S18A
DNAJC10	8.37e-22	2.38344	DnaJ heat shock protein family (Hsp40) member C10
PANK2	8.37e-22	2.6305	pantothenate kinase 2
PDIA6	9.04e-22	2.26525	protein disulfide isomerase family A member 6
TMF1	9.15e-22	2.86557	TATA element modulatory factor 1
DLL4	1.03e-21	-2.4536	delta like canonical Notch ligand 4
USP33	1.07e-21	1.78373	ubiquitin specific peptidase 33
RNMT	1.1e-21	2.07566	RNA guanine-7 methyltransferase
MPHOSPH10	1.23e-21	2.51316	M-phase phosphoprotein 10
PITPNB	1.24e-21	2.13539	phosphatidylinositol transfer protein beta
SLC33A1	1.26e-21	1.80931	solute carrier family 33 member 1
FXR1	1.33e-21	2.5963	FMR1 autosomal homolog 1
NUP107	1.68e-21	2.14663	nucleoporin 107
USP47	1.72e-21	2.58966	ubiquitin specific peptidase 47
TM9SF3	1.76e-21	1.46812	transmembrane 9 superfamily member 3
LUC7L3	1.93e-21	2.75799	LUC7 like 3 pre-mRNA splicing factor
MRPS11	2.34e-21	-2.10531	mitochondrial ribosomal protein S11
ABCD3	2.35e-21	2.34627	ATP binding cassette subfamily D member 3
ATP6V1C1	2.39e-21	1.99407	ATPase H+ transporting V1 subunit C1
HERC4	2.48e-21	1.81007	HECT and RLD domain containing E3 ubiquitin protein ligase 4
HELLS	2.53e-21	2.24042	helicase, lymphoid-specific
GABARAPL1	2.95e-21	-2.03094	GABA type A receptor associated protein like 1
RPL36	3.36e-21	-1.7101	ribosomal protein L36
HNRNPR	3.45e-21	1.78982	heterogeneous nuclear ribonucleoprotein R
RRAS	3.82e-21	-2.98956	related RAS viral (r-ras) oncogene homolog
COG6	3.93e-21	1.83291	component of oligomeric golgi complex 6
PSMD8	3.94e-21	-1.66214	proteasome 26S subunit, non-ATPase 8
PLRG1	4.02e-21	2.12315	pleiotropic regulator 1
NARS	4.07e-21	1.96795	asparaginyl-tRNA synthetase
LSM12	4.51e-21	-1.76631	LSM12 homolog
CFI	4.95e-21	1.98138	complement factor I
ESF1	5.15e-21	2.68266	ESF1 nucleolar pre-rRNA processing protein homolog
SNORA22	5.5e-21	-3.15652	small nucleolar RNA, H/ACA box 22
AZIN1	5.92e-21	2.27454	antizyme inhibitor 1
CSNK1A1	6.28e-21	2.05548	casein kinase 1 alpha 1
DLD	6.28e-21	2.21707	dihydrolipoamide dehydrogenase
GMPR	6.28e-21	-2.0609	guanosine monophosphate reductase
GOLGB1	6.28e-21	2.33504	golgin B1
UBE2V2	6.28e-21	1.40279	ubiquitin conjugating enzyme E2 V2
TBCA	6.34e-21	2.06485	tubulin folding cofactor A
HTATSF1	6.41e-21	2.29881	HIV-1 Tat specific factor 1
ANP32E	7.04e-21	1.81314	acidic nuclear phosphoprotein 32 family member E
GOLT1B	7.13e-21	2.23133	golgi transport 1B
ICAM2	7.36e-21	-2.84705	intercellular adhesion molecule 2
SNORA38B	8.05e-21	-3.28749	small nucleolar RNA, H/ACA box 38B
SEC23IP	8.1e-21	1.7526	SEC23 interacting protein
COL3A1	8.6e-21	3.0732	collagen type III alpha 1 chain
NUCB2	8.6e-21	2.48314	nucleobindin 2
FGFR1OP2	8.8e-21	1.74929	FGFR1 oncogene partner 2
ENOPH1	8.91e-21	1.65046	enolase-phosphatase 1
IFT80	8.91e-21	2.64145	intraflagellar transport 80
TMEM179B	8.91e-21	-2.24607	transmembrane protein 179B
ATL2	9.38e-21	2.54514	atlastin GTPase 2
NPM1	9.43e-21	1.62221	nucleophosmin
POLR2B	9.43e-21	2.43557	RNA polymerase II subunit B
SLU7	9.44e-21	2.4345	SLU7 homolog, splicing factor
GOPC	1.03e-20	1.8437	golgi associated PDZ and coiled-coil motif containing
TOP2B	1.21e-20	2.36024	topoisomerase (DNA) II beta
DDX42	1.22e-20	1.97061	DEAD-box helicase 42
SNORD13P3	1.27e-20	-3.31624	small nucleolar RNA, C/D box 13 pseudogene 3
TMEM53	1.27e-20	-1.918	transmembrane protein 53
ETNK1	1.3e-20	1.81966	ethanolamine kinase 1
HS2ST1	1.33e-20	1.37151	heparan sulfate 2-O-sulfotransferase 1
LSM8	1.38e-20	1.46452	LSM8 homolog, U6 small nuclear RNA associated
GDI1	1.4e-20	-1.32891	GDP dissociation inhibitor 1
CCND3	1.51e-20	-2.06737	cyclin D3
GLOD4	1.56e-20	1.56148	glyoxalase domain containing 4
CAAP1	1.64e-20	1.55552	caspase activity and apoptosis inhibitor 1
INSIG2	1.66e-20	2.22145	insulin induced gene 2
MIB1	1.66e-20	1.92625	mindbomb E3 ubiquitin protein ligase 1
UBE2R2	1.75e-20	-1.2895	ubiquitin conjugating enzyme E2 R2
ELMOD2	1.77e-20	1.92701	ELMO domain containing 2
NDUFA5	1.81e-20	2.13777	NADH:ubiquinone oxidoreductase subunit A5
SNORD57	1.9e-20	-2.01925	small nucleolar RNA, C/D box 57
TTC3	1.91e-20	2.22452	tetratricopeptide repeat domain 3
RAB5C	1.95e-20	-1.65199	RAB5C, member RAS oncogene family
HINT2	2e-20	-2.57622	histidine triad nucleotide binding protein 2
ARRB1	2.22e-20	-2.06775	arrestin beta 1
DESI1	2.37e-20	-1.73689	desumoylating isopeptidase 1
MRPL37	2.44e-20	-1.24804	mitochondrial ribosomal protein L37
CREBZF	2.62e-20	1.40276	CREB/ATF bZIP transcription factor
TAF15	2.82e-20	1.86671	TATA-box binding protein associated factor 15
XPO1	2.82e-20	1.63824	exportin 1
CDK5RAP3	2.9e-20	1.97133	CDK5 regulatory subunit associated protein 3
RSF1	2.94e-20	2.22958	remodeling and spacing factor 1
MRPL1	3.6e-20	1.72732	mitochondrial ribosomal protein L1
FAM65A	3.78e-20	-1.68545	family with sequence similarity 65 member A
GNPAT	3.87e-20	1.67047	glyceronephosphate O-acyltransferase
AKT1	4.01e-20	-1.66986	AKT serine/threonine kinase 1
NFYB	4.73e-20	2.14898	nuclear transcription factor Y subunit beta
PRPF40A	4.76e-20	2.12285	pre-mRNA processing factor 40 homolog A
FAM172A	4.79e-20	1.49461	family with sequence similarity 172 member A
CMAS	5.07e-20	1.22166	cytidine monophosphate N-acetylneuraminic acid synthetase
LARS	5.48e-20	2.14652	leucyl-tRNA synthetase
CACYBP	5.63e-20	1.53388	calcyclin binding protein
TRAM1	5.63e-20	1.60563	translocation associated membrane protein 1
NDST1	5.67e-20	-1.60416	N-deacetylase and N-sulfotransferase 1
PEBP1	5.67e-20	-1.99242	phosphatidylethanolamine binding protein 1
MSANTD4	6.05e-20	2.30001	Myb/SANT DNA binding domain containing 4 with coiled-coils
DDX3X	6.29e-20	2.21777	DEAD-box helicase 3, X-linked
C12orf10	6.48e-20	-1.48054	chromosome 12 open reading frame 10
NMD3	6.74e-20	2.24717	NMD3 ribosome export adaptor
ZNF841	7.75e-20	2.73009	zinc finger protein 841
USP48	7.78e-20	1.71518	ubiquitin specific peptidase 48
GCC2	8.17e-20	2.57338	GRIP and coiled-coil domain containing 2
OPA1	8.37e-20	2.24766	OPA1, mitochondrial dynamin like GTPase
TBC1D8B	8.47e-20	2.18877	TBC1 domain family member 8B
INF2	8.56e-20	-1.5109	inverted formin, FH2 and WH2 domain containing
SRSF4	8.56e-20	1.56366	serine and arginine rich splicing factor 4
TRAPPC6B	8.73e-20	1.57851	trafficking protein particle complex 6B
C14orf1	9.1e-20	-1.9719	chromosome 14 open reading frame 1
ARMC1	9.51e-20	1.49224	armadillo repeat containing 1
TARBP1	9.51e-20	1.45248	TAR (HIV-1) RNA binding protein 1
NOP10	9.8e-20	-2.00121	NOP10 ribonucleoprotein
RSL24D1	9.96e-20	1.6058	ribosomal L24 domain containing 1
SYF2	1e-19	1.83466	SYF2 pre-mRNA splicing factor
TUBG2	1.01e-19	-1.38586	tubulin gamma 2
MEA1	1.05e-19	-1.91804	male-enhanced antigen 1
RB1CC1	1.05e-19	2.07867	RB1 inducible coiled-coil 1
TRAPPC8	1.05e-19	1.93909	trafficking protein particle complex 8
PHF14	1.06e-19	1.71273	PHD finger protein 14
TAX1BP1	1.12e-19	2.04647	Tax1 binding protein 1
TYW3	1.18e-19	1.85948	tRNA-yW synthesizing protein 3 homolog
RABGGTB	1.2e-19	1.74906	Rab geranylgeranyltransferase beta subunit
ADSS	1.24e-19	1.65426	adenylosuccinate synthase
RNF219	1.24e-19	2.17994	ring finger protein 219
SUCLA2	1.24e-19	1.69409	succinate-CoA ligase ADP-forming beta subunit
TNFAIP1	1.24e-19	-1.67448	TNF alpha induced protein 1
PSMG2	1.25e-19	-1.35838	proteasome assembly chaperone 2
TMX3	1.33e-19	1.82703	thioredoxin related transmembrane protein 3
CCDC97	1.34e-19	-1.27291	coiled-coil domain containing 97
SLTM	1.41e-19	2.06962	SAFB like transcription modulator
ZNF224	1.41e-19	1.83609	zinc finger protein 224
SNORD13	1.45e-19	-3.22589	small nucleolar RNA, C/D box 13
RSRC1	1.66e-19	1.74957	arginine and serine rich coiled-coil 1
CCDC186	1.68e-19	2.57747	coiled-coil domain containing 186
RPE	1.72e-19	1.61744	ribulose-5-phosphate-3-epimerase
MTIF2	1.78e-19	1.83152	mitochondrial translational initiation factor 2
GPX8	1.81e-19	2.02758	glutathione peroxidase 8 (putative)
ARF5	1.87e-19	-1.66898	ADP ribosylation factor 5
ORMDL2	1.87e-19	-2.11295	ORMDL sphingolipid biosynthesis regulator 2
CTR9	1.88e-19	2.41001	CTR9 homolog, Paf1/RNA polymerase II complex component
CRTC3	1.91e-19	-1.4686	CREB regulated transcription coactivator 3
NEMF	1.94e-19	1.67383	nuclear export mediator factor
STAG1	1.96e-19	1.94601	stromal antigen 1
MALSU1	2.04e-19	-1.42681	mitochondrial assembly of ribosomal large subunit 1
RAD21	2.04e-19	1.90032	RAD21 cohesin complex component
NDUFAF3	2.05e-19	-2.36243	NADH:ubiquinone oxidoreductase complex assembly factor 3
TARS	2.27e-19	2.46264	threonyl-tRNA synthetase
GNAI3	2.28e-19	1.5735	G protein subunit alpha i3
CWC27	2.37e-19	1.64262	CWC27 spliceosome associated protein homolog
RECQL	2.38e-19	1.93806	RecQ like helicase
TRUB1	2.43e-19	1.55443	TruB pseudouridine synthase family member 1
PRPF39	2.46e-19	1.88205	pre-mRNA processing factor 39
YTHDC1	2.46e-19	1.68896	YTH domain containing 1
WFS1	2.54e-19	-1.91392	wolframin ER transmembrane glycoprotein
SNORD21	2.63e-19	1.87651	small nucleolar RNA, C/D box 21
RNF20	2.74e-19	1.74806	ring finger protein 20
ZNF420	2.74e-19	1.81962	zinc finger protein 420
TSPAN3	2.78e-19	1.4167	tetraspanin 3
USP1	2.79e-19	1.63312	ubiquitin specific peptidase 1
IARS2	2.8e-19	1.85256	isoleucyl-tRNA synthetase 2, mitochondrial
PTGFRN	3.06e-19	1.48566	prostaglandin F2 receptor inhibitor
UBXN4	3.06e-19	1.88416	UBX domain protein 4
CDC40	3.12e-19	1.68807	cell division cycle 40
COL4A3BP	3.12e-19	1.70205	collagen type IV alpha 3 binding protein
THUMPD1	3.19e-19	1.77109	THUMP domain containing 1
UBE2L3	3.22e-19	-1.21622	ubiquitin conjugating enzyme E2 L3
LRPPRC	3.24e-19	2.17386	leucine rich pentatricopeptide repeat containing
PLOD2	3.29e-19	2.12825	procollagen-lysine,2-oxoglutarate 5-dioxygenase 2
VPS41	3.36e-19	2.29841	VPS41, HOPS complex subunit
CLPX	3.38e-19	1.76276	caseinolytic mitochondrial matrix peptidase chaperone subunit
SUGT1	3.4e-19	1.53667	SGT1 homolog, MIS12 kinetochore complex assembly cochaperone
GTF3C3	3.5e-19	1.96203	general transcription factor IIIC subunit 3
ABI1	3.56e-19	1.22861	abl interactor 1
CEP290	3.56e-19	2.3399	centrosomal protein 290
PRKDC	3.64e-19	2.01389	protein kinase, DNA-activated, catalytic polypeptide
FKBP1A	3.71e-19	-1.67867	FK506 binding protein 1A
OXCT1	4.03e-19	1.53935	3-oxoacid CoA-transferase 1
CRTC2	4.21e-19	-1.53222	CREB regulated transcription coactivator 2
CLCN3	4.25e-19	1.89145	chloride voltage-gated channel 3
MXRA7	4.26e-19	-1.99894	matrix remodeling associated 7
CFH	4.43e-19	2.72273	complement factor H
UBE3A	4.76e-19	1.52438	ubiquitin protein ligase E3A
RNF6	4.79e-19	1.94836	ring finger protein 6
SEC62	4.79e-19	1.61214	SEC62 homolog, preprotein translocation factor
SMC6	4.83e-19	2.15959	structural maintenance of chromosomes 6
ATRAID	4.87e-19	-1.87653	all-trans retinoic acid induced differentiation factor
TMEM168	5.1e-19	1.73666	transmembrane protein 168
CLK4	5.13e-19	1.81571	CDC like kinase 4
ASCC3	5.14e-19	2.2848	activating signal cointegrator 1 complex subunit 3
SKIV2L2	5.26e-19	2.16378	Ski2 like RNA helicase 2
ZNF322	5.32e-19	2.14146	zinc finger protein 322
FAR1	5.33e-19	1.84795	fatty acyl-CoA reductase 1
CRLF3	5.49e-19	1.30009	cytokine receptor like factor 3
SUPT16H	5.81e-19	2.10939	SPT16 homolog, facilitates chromatin remodeling subunit
ST6GALNAC6	5.82e-19	-1.41283	ST6 N-acetylgalactosaminide alpha-2,6-sialyltransferase 6
ZNF770	6.15e-19	1.7895	zinc finger protein 770
HNRNPU	6.22e-19	1.79338	heterogeneous nuclear ribonucleoprotein U
HIST1H1E	6.23e-19	-2.31371	histone cluster 1, H1e
SSR1	6.34e-19	1.45742	signal sequence receptor subunit 1
KTN1	6.47e-19	2.43255	kinectin 1
C6orf62	7.14e-19	1.59556	chromosome 6 open reading frame 62
PI4K2B	7.3e-19	1.79962	phosphatidylinositol 4-kinase type 2 beta
UBA6	7.3e-19	1.53643	ubiquitin like modifier activating enzyme 6
HIST1H2BK	7.45e-19	-1.99082	histone cluster 1, H2bk
TAF7	7.48e-19	1.63851	TATA-box binding protein associated factor 7
RHOG	7.61e-19	-1.52054	ras homolog family member G
PEF1	7.84e-19	-1.85522	penta-EF-hand domain containing 1
FBXO28	8.01e-19	1.29382	F-box protein 28
STXBP3	8.14e-19	1.53984	syntaxin binding protein 3
APPBP2	8.31e-19	1.66803	amyloid beta precursor protein binding protein 2
TFAM	8.47e-19	1.62024	transcription factor A, mitochondrial
MSH2	8.65e-19	1.72336	mutS homolog 2
GDPD3	8.94e-19	-2.37803	glycerophosphodiester phosphodiesterase domain containing 3
MAN1A2	8.94e-19	1.41216	mannosidase alpha class 1A member 2
SMARCA5	8.96e-19	1.88595	SWI/SNF related, matrix associated, actin dependent regulator of chromatin, subfamily a, member 5
ERH	8.98e-19	-1.77736	enhancer of rudimentary homolog (Drosophila)
VRK1	8.98e-19	1.74843	vaccinia related kinase 1
ZC3H13	9.08e-19	1.95854	zinc finger CCCH-type containing 13
IDH3G	9.11e-19	-1.59864	isocitrate dehydrogenase 3 (NAD(+)) gamma
TMEM14C	9.29e-19	-1.70181	transmembrane protein 14C
EIF5B	9.51e-19	2.2558	eukaryotic translation initiation factor 5B
PHF2	9.74e-19	-1.25306	PHD finger protein 2
TMEM167A	9.74e-19	1.74174	transmembrane protein 167A
BUB3	9.78e-19	1.47851	BUB3, mitotic checkpoint protein
TBL1XR1	9.78e-19	1.45541	transducin (beta)-like 1 X-linked receptor 1
GNA11	1.01e-18	-1.78	G protein subunit alpha 11
CCDC82	1.02e-18	1.9719	coiled-coil domain containing 82
SMC2	1.03e-18	2.08846	structural maintenance of chromosomes 2
NNT	1.04e-18	1.53553	nicotinamide nucleotide transhydrogenase
FKBP3	1.05e-18	1.41138	FK506 binding protein 3
BZW1	1.07e-18	2.02744	basic leucine zipper and W2 domains 1
POLA1	1.09e-18	1.67015	DNA polymerase alpha 1, catalytic subunit
CTAGE5	1.11e-18	1.30557	CTAGE family member 5, ER export factor
SELPLG	1.13e-18	-2.77866	selectin P ligand
CCDC130	1.21e-18	-1.20603	coiled-coil domain containing 130
CD163	1.21e-18	3.14663	CD163 molecule
GTPBP4	1.21e-18	1.84022	GTP binding protein 4
MRPL40	1.24e-18	-1.55892	mitochondrial ribosomal protein L40
COX5B	1.27e-18	-3.07013	cytochrome c oxidase subunit 5B
LTBP1	1.29e-18	2.03937	latent transforming growth factor beta binding protein 1
SPRYD4	1.29e-18	-1.31048	SPRY domain containing 4
XRCC1	1.29e-18	-1.35968	X-ray repair cross complementing 1
TRIM23	1.3e-18	1.7675	tripartite motif containing 23
FAM173B	1.31e-18	1.59548	family with sequence similarity 173 member B
PLLP	1.33e-18	-2.74698	plasmolipin
TRIP11	1.37e-18	2.09141	thyroid hormone receptor interactor 11
SF3B5	1.38e-18	-1.89495	splicing factor 3b subunit 5
SETDB2	1.4e-18	1.872	SET domain bifurcated 2
CKS1B	1.42e-18	-1.39103	CDC28 protein kinase regulatory subunit 1B
SNORA7B	1.42e-18	-2.24379	small nucleolar RNA, H/ACA box 7B
METAP2	1.48e-18	1.52997	methionyl aminopeptidase 2
BRMS1L	1.5e-18	2.06932	breast cancer metastasis-suppressor 1-like
MRPL3	1.56e-18	1.20929	mitochondrial ribosomal protein L3
BNIP2	1.57e-18	1.58068	BCL2 interacting protein 2
CPSF2	1.57e-18	1.63163	cleavage and polyadenylation specific factor 2
HAUS3	1.57e-18	1.68828	HAUS augmin like complex subunit 3
NEDD1	1.57e-18	1.79857	neural precursor cell expressed, developmentally down-regulated 1
DNAJC3	1.63e-18	1.95964	DnaJ heat shock protein family (Hsp40) member C3
FBXO11	1.65e-18	1.86112	F-box protein 11
UBA5	1.65e-18	1.65731	ubiquitin like modifier activating enzyme 5
ACBD5	1.69e-18	1.52583	acyl-CoA binding domain containing 5
SMC3	1.71e-18	2.05044	structural maintenance of chromosomes 3
RNPEPL1	1.73e-18	-1.34395	arginyl aminopeptidase like 1
BRK1	1.79e-18	-1.92769	BRICK1, SCAR/WAVE actin nucleating complex subunit
LZIC	1.8e-18	1.34499	leucine zipper and CTNNBIP1 domain containing
COPB2	1.82e-18	2.2274	coatomer protein complex subunit beta 2
CWF19L2	1.85e-18	2.07094	CWF19-like 2, cell cycle control (S. pombe)
RCN1	1.85e-18	1.46028	reticulocalbin 1
DEK	1.86e-18	1.92461	DEK proto-oncogene
VPS4B	1.91e-18	1.61113	vacuolar protein sorting 4 homolog B
SKI	1.92e-18	-1.45262	SKI proto-oncogene
ATP6V1D	2.05e-18	2.05328	ATPase H+ transporting V1 subunit D
SCYL1	2.06e-18	-1.20932	SCY1 like pseudokinase 1
XRCC5	2.06e-18	1.69812	X-ray repair cross complementing 5
ARFIP1	2.1e-18	1.50792	ADP ribosylation factor interacting protein 1
AIM1	2.14e-18	2.23369	absent in melanoma 1
VPS13C	2.14e-18	2.17567	vacuolar protein sorting 13 homolog C
MLX	2.16e-18	-1.23787	MLX, MAX dimerization protein
ATR	2.27e-18	1.89053	ATR serine/threonine kinase
CSTF3	2.27e-18	1.55418	cleavage stimulation factor subunit 3
PFN1P2	2.3e-18	-1.882	profilin 1 pseudogene 2
LAMTOR1	2.38e-18	-1.77088	late endosomal/lysosomal adaptor, MAPK and MTOR activator 1
GIT1	2.4e-18	-1.32313	GIT ArfGAP 1
PAFAH1B1	2.4e-18	1.4302	platelet activating factor acetylhydrolase 1b regulatory subunit 1
RBM34	2.43e-18	1.44915	RNA binding motif protein 34
EHD2	2.46e-18	-1.60179	EH domain containing 2
SNORD74	2.46e-18	-2.64015	small nucleolar RNA, C/D box 74
DDX1	2.62e-18	2.23877	DEAD/H-box helicase 1
SNORA14A	2.73e-18	-2.52858	small nucleolar RNA, H/ACA box 14A
CAND1	2.81e-18	1.76837	cullin associated and neddylation dissociated 1
MFN1	2.81e-18	1.88571	mitofusin 1
MRPL17	2.81e-18	-1.55605	mitochondrial ribosomal protein L17
SNRPA	2.86e-18	-1.63723	small nuclear ribonucleoprotein polypeptide A
SRSF5	2.97e-18	1.44859	serine and arginine rich splicing factor 5
ALDH18A1	3.06e-18	1.99955	aldehyde dehydrogenase 18 family member A1
CWC22	3.1e-18	2.01986	CWC22 homolog, spliceosome-associated protein
PHTF1	3.1e-18	1.53446	putative homeodomain transcription factor 1
RAD50	3.1e-18	2.31134	RAD50 double strand break repair protein
JRKL	3.15e-18	1.77229	JRK-like
SNORD116-6	3.22e-18	-3.17934	small nucleolar RNA, C/D box 116-6
ATXN7L1	3.31e-18	-1.66597	ataxin 7 like 1
KIAA1191	3.4e-18	-1.36878	KIAA1191
TMEM50A	3.41e-18	-1.33017	transmembrane protein 50A
TBC1D32	3.49e-18	1.70836	TBC1 domain family member 32
USP9X	3.51e-18	1.73122	ubiquitin specific peptidase 9, X-linked
NAP1L1	3.53e-18	1.60798	nucleosome assembly protein 1 like 1
TPST2	3.56e-18	-1.48703	tyrosylprotein sulfotransferase 2
BMS1	3.65e-18	1.90698	BMS1, ribosome biogenesis factor
RBAK	3.65e-18	1.98636	RB associated KRAB zinc finger
RCHY1	3.7e-18	1.72106	ring finger and CHY zinc finger domain containing 1
UTP6	3.7e-18	1.68012	UTP6, small subunit processome component
FYTTD1	3.73e-18	1.50374	forty-two-three domain containing 1
MIA3	3.88e-18	1.6276	MIA family member 3, ER export factor
MOB1A	4.04e-18	1.41536	MOB kinase activator 1A
KDM5A	4.07e-18	1.95766	lysine demethylase 5A
HYI	4.09e-18	-1.54661	hydroxypyruvate isomerase (putative)
RRBP1	4.09e-18	1.44769	ribosome binding protein 1
ZNF808	4.09e-18	1.57682	zinc finger protein 808
CCDC47	4.24e-18	1.73195	coiled-coil domain containing 47
POMP	4.38e-18	-1.66479	proteasome maturation protein
RBM39	4.53e-18	1.40675	RNA binding motif protein 39
NAA35	4.56e-18	1.31505	N(alpha)-acetyltransferase 35, NatC auxiliary subunit
RANBP2	4.92e-18	2.00366	RAN binding protein 2
STX11	5.04e-18	-2.4449	syntaxin 11
TASP1	5.09e-18	1.27714	taspase 1
AKT2	5.2e-18	-1.38378	AKT serine/threonine kinase 2
ZNF790	5.3e-18	1.64534	zinc finger protein 790
SUMF2	5.31e-18	-1.82412	sulfatase modifying factor 2
TSN	5.4e-18	1.24767	translin
N4BP2	5.48e-18	1.90065	NEDD4 binding protein 2
HBS1L	5.51e-18	1.53454	HBS1 like translational GTPase
MPV17	5.55e-18	-1.62199	MPV17, mitochondrial inner membrane protein
SRSF10	5.58e-18	1.46289	serine and arginine rich splicing factor 10
MRPL28	5.63e-18	-1.70656	mitochondrial ribosomal protein L28
PRPF38B	5.63e-18	1.39179	pre-mRNA processing factor 38B
OTUB1	5.81e-18	-1.39667	OTU deubiquitinase, ubiquitin aldehyde binding 1
METTL5	5.84e-18	1.3932	methyltransferase like 5
COPB1	5.98e-18	1.78597	coatomer protein complex subunit beta 1
SNORA37	6.2e-18	-1.81116	small nucleolar RNA, H/ACA box 37
MAGT1	6.39e-18	1.5453	magnesium transporter 1
NCL	6.65e-18	2.23573	nucleolin
VPS54	6.69e-18	1.52476	VPS54, GARP complex subunit
CDC34	6.7e-18	-1.92818	cell division cycle 34
TUBG1	6.9e-18	-1.35446	tubulin gamma 1
LSM14A	7.01e-18	1.44596	LSM14A, mRNA processing body assembly factor
TMEM141	7.24e-18	-1.74637	transmembrane protein 141
RAB1B	7.49e-18	-1.34834	RAB1B, member RAS oncogene family
HECTD1	7.65e-18	1.88635	HECT domain E3 ubiquitin protein ligase 1
PARP12	7.73e-18	-1.37539	poly(ADP-ribose) polymerase family member 12
VPS13A	7.82e-18	2.10117	vacuolar protein sorting 13 homolog A
ZNF23	7.83e-18	1.29608	zinc finger protein 23
USP34	7.93e-18	1.64881	ubiquitin specific peptidase 34
LBR	8.02e-18	1.65125	lamin B receptor
RAB18	8.13e-18	1.6059	RAB18, member RAS oncogene family
MRPS10	8.18e-18	1.32859	mitochondrial ribosomal protein S10
SART3	8.48e-18	1.50471	squamous cell carcinoma antigen recognized by T-cells 3
UFL1	8.55e-18	1.65711	UFM1 specific ligase 1
FAXDC2	8.67e-18	-2.14937	fatty acid hydroxylase domain containing 2
ZFYVE16	8.76e-18	1.67635	zinc finger FYVE-type containing 16
NEK1	9.03e-18	1.78368	NIMA related kinase 1
ATF4	9.17e-18	-2.02293	activating transcription factor 4
ADAM9	9.19e-18	1.50891	ADAM metallopeptidase domain 9
ANKRD26	9.22e-18	1.9467	ankyrin repeat domain 26
TBC1D23	9.36e-18	1.29988	TBC1 domain family member 23
DDX46	9.47e-18	1.56855	DEAD-box helicase 46
NDRG3	9.49e-18	-1.28666	NDRG family member 3
ZNF638	9.64e-18	1.70039	zinc finger protein 638
AGL	9.72e-18	2.34226	amylo-alpha-1, 6-glucosidase, 4-alpha-glucanotransferase
ZNF28	9.96e-18	1.95662	zinc finger protein 28
MPHOSPH6	1e-17	2.04261	M-phase phosphoprotein 6
CHMP2B	1.01e-17	1.42595	charged multivesicular body protein 2B
GYPC	1.02e-17	-2.02391	glycophorin C (Gerbich blood group)
HEBP1	1.06e-17	-1.72016	heme binding protein 1
PJA2	1.11e-17	1.73966	praja ring finger ubiquitin ligase 2
SYTL2	1.11e-17	1.78176	synaptotagmin like 2
CCDC88A	1.15e-17	2.28172	coiled-coil domain containing 88A
HIGD1B	1.15e-17	-2.85119	HIG1 hypoxia inducible domain family member 1B
CALU	1.16e-17	2.01243	calumenin
TPR	1.18e-17	2.12363	translocated promoter region, nuclear basket protein
C1orf198	1.22e-17	-2.25869	chromosome 1 open reading frame 198
ATP2C1	1.24e-17	1.8125	ATPase secretory pathway Ca2+ transporting 1
ACVR2A	1.28e-17	1.76268	activin A receptor type 2A
MFAP1	1.28e-17	1.40312	microfibrillar associated protein 1
TTC37	1.28e-17	2.39586	tetratricopeptide repeat domain 37
RBCK1	1.32e-17	-1.38775	RANBP2-type and C3HC4-type zinc finger containing 1
NPEPPS	1.34e-17	1.21667	aminopeptidase puromycin sensitive
ACOT13	1.37e-17	-1.25117	acyl-CoA thioesterase 13
SEMA3C	1.4e-17	1.7228	semaphorin 3C
C1S	1.44e-17	1.48105	complement component 1, s subcomponent
CBX7	1.44e-17	-1.59368	chromobox 7
SNORA71C	1.48e-17	-1.36349	small nucleolar RNA, H/ACA box 71C
SH2D3C	1.5e-17	-1.85279	SH2 domain containing 3C
CARHSP1	1.51e-17	-1.57918	calcium regulated heat stable protein 1
RIF1	1.55e-17	1.6967	replication timing regulatory factor 1
PUS7L	1.56e-17	2.09179	pseudouridylate synthase 7 like
AAGAB	1.58e-17	1.43057	alpha- and gamma-adaptin binding protein
MAPK6	1.58e-17	1.72792	mitogen-activated protein kinase 6
MCM6	1.62e-17	1.57648	minichromosome maintenance complex component 6
LMAN2	1.63e-17	-2.1913	lectin, mannose binding 2
RABEP1	1.65e-17	1.50219	rabaptin, RAB GTPase binding effector protein 1
SNORD32B	1.67e-17	-1.41724	small nucleolar RNA, C/D box 32B
ANKRD36	1.69e-17	1.6784	ankyrin repeat domain 36
DZIP1	1.69e-17	1.32715	DAZ interacting zinc finger protein 1
PRPF4B	1.69e-17	2.1055	pre-mRNA processing factor 4B
EIF4A2	1.7e-17	1.28179	eukaryotic translation initiation factor 4A2
RBM12B	1.7e-17	1.64104	RNA binding motif protein 12B
ATP6V1F	1.71e-17	-2.22712	ATPase H+ transporting V1 subunit F
MYRF	1.72e-17	-2.01456	myelin regulatory factor
PNPT1	1.72e-17	1.91484	polyribonucleotide nucleotidyltransferase 1
PTCD2	1.82e-17	1.5511	pentatricopeptide repeat domain 2
MAD2L1BP	1.83e-17	-1.85006	MAD2L1 binding protein
USP16	1.86e-17	1.68136	ubiquitin specific peptidase 16
POLD4	1.88e-17	-1.32167	DNA polymerase delta 4, accessory subunit
GSK3A	1.96e-17	-1.37891	glycogen synthase kinase 3 alpha
TMED4	1.97e-17	-1.6607	transmembrane p24 trafficking protein 4
CLTC	1.98e-17	2.00161	clathrin heavy chain
RBMS2	1.98e-17	-1.79513	RNA binding motif single stranded interacting protein 2
ALG6	2.06e-17	1.33217	ALG6, alpha-1,3-glucosyltransferase
MIER1	2.06e-17	1.41841	MIER1 transcriptional regulator
USP7	2.06e-17	1.65379	ubiquitin specific peptidase 7
EIF1AX	2.19e-17	1.31763	eukaryotic translation initiation factor 1A, X-linked
MRE11A	2.19e-17	1.67912	MRE11 homolog A, double strand break repair nuclease
ATL3	2.23e-17	1.52029	atlastin GTPase 3
WAPL	2.26e-17	1.4229	WAPL cohesin release factor
STX7	2.27e-17	1.24456	syntaxin 7
SLC4A1AP	2.28e-17	1.44526	solute carrier family 4 member 1 adaptor protein
PDCD10	2.36e-17	1.47355	programmed cell death 10
SLC46A2	2.37e-17	-1.53119	solute carrier family 46 member 2
PKDCC	2.38e-17	-1.74095	protein kinase domain containing, cytoplasmic
CUL5	2.39e-17	1.51595	cullin 5
R3HCC1L	2.39e-17	1.70187	R3H domain and coiled-coil containing 1 like
BRWD1	2.41e-17	1.48946	bromodomain and WD repeat domain containing 1
PTS	2.42e-17	1.2089	6-pyruvoyltetrahydropterin synthase
SNORD116-28	2.47e-17	1.80033	small nucleolar RNA, C/D box 116-28
AAED1	2.55e-17	-1.60068	AhpC/TSA antioxidant enzyme domain containing 1
HIBCH	2.58e-17	1.6849	3-hydroxyisobutyryl-CoA hydrolase
IVNS1ABP	2.59e-17	2.5181	influenza virus NS1A binding protein
GOLGA4	2.61e-17	1.94699	golgin A4
KLHL8	2.63e-17	1.69141	kelch like family member 8
MAT2B	2.63e-17	1.31745	methionine adenosyltransferase 2B
RBM41	2.63e-17	1.67616	RNA binding motif protein 41
JAM2	2.66e-17	-1.38759	junctional adhesion molecule 2
MRFAP1	2.66e-17	1.44048	Morf4 family associated protein 1
ADIRF	2.69e-17	-2.1734	adipogenesis regulatory factor
AGPAT5	2.7e-17	1.43331	1-acylglycerol-3-phosphate O-acyltransferase 5
WDR35	2.71e-17	2.25785	WD repeat domain 35
ZNF616	2.79e-17	1.84015	zinc finger protein 616
XPC	2.87e-17	1.3965	XPC complex subunit, DNA damage recognition and repair factor
CNTRL	2.89e-17	1.72111	centriolin
ZSWIM1	2.94e-17	-1.30491	zinc finger SWIM-type containing 1
SLC39A10	2.95e-17	1.82535	solute carrier family 39 member 10
RRM2B	2.99e-17	1.83271	ribonucleotide reductase regulatory TP53 inducible subunit M2B
SLC25A6	3.04e-17	-1.90214	solute carrier family 25 member 6
NXN	3.07e-17	-1.28478	nucleoredoxin
ID2	3.1e-17	-1.96167	inhibitor of DNA binding 2, HLH protein
PCM1	3.1e-17	2.08749	pericentriolar material 1
RAB7A	3.32e-17	-1.98617	RAB7A, member RAS oncogene family
SLC35A3	3.33e-17	1.73163	solute carrier family 35 member A3
MED4	3.45e-17	1.45686	mediator complex subunit 4
ZSCAN29	3.53e-17	1.22374	zinc finger and SCAN domain containing 29
AKAP9	3.55e-17	2.22131	A-kinase anchoring protein 9
ROCK1	3.61e-17	2.06777	Rho associated coiled-coil containing protein kinase 1
CNPPD1	3.79e-17	-1.63886	cyclin Pas1/PHO80 domain containing 1
DUSP7	3.82e-17	-2.06926	dual specificity phosphatase 7
RABGEF1	3.82e-17	1.35443	RAB guanine nucleotide exchange factor 1
ACADM	3.84e-17	1.27293	acyl-CoA dehydrogenase, C-4 to C-12 straight chain
SNW1	3.85e-17	1.61343	SNW domain containing 1
TMEM170A	4e-17	-1.30974	transmembrane protein 170A
ECHDC1	4.02e-17	1.73064	ethylmalonyl-CoA decarboxylase 1
HSPA13	4.04e-17	2.20214	heat shock protein family A (Hsp70) member 13
DHX15	4.08e-17	1.79374	DEAH-box helicase 15
IWS1	4.12e-17	1.53671	IWS1, SUPT6H interacting protein
LRRC32	4.13e-17	-2.17876	leucine rich repeat containing 32
SNORD32A	4.27e-17	-2.43227	small nucleolar RNA, C/D box 32A
TMEM87B	4.27e-17	1.28102	transmembrane protein 87B
SNORD34	4.28e-17	-1.78436	small nucleolar RNA, C/D box 34
ARNTL2	4.47e-17	1.6829	aryl hydrocarbon receptor nuclear translocator like 2
CKAP2	4.85e-17	1.78174	cytoskeleton associated protein 2
FAM114A2	4.91e-17	1.30249	family with sequence similarity 114 member A2
NGLY1	4.99e-17	1.43587	N-glycanase 1
ZNF407	5.18e-17	1.36296	zinc finger protein 407
C9orf64	5.2e-17	1.2632	chromosome 9 open reading frame 64
LDB1	5.21e-17	-1.52073	LIM domain binding 1
LTV1	5.26e-17	1.72712	LTV1 ribosome biogenesis factor
ITPR2	5.49e-17	2.06465	inositol 1,4,5-trisphosphate receptor type 2
ZNF761	5.51e-17	1.80787	zinc finger protein 761
PEA15	5.54e-17	-1.47685	phosphoprotein enriched in astrocytes 15
TMA16	5.59e-17	1.50903	translation machinery associated 16 homolog
RPL23A	5.61e-17	-1.25963	ribosomal protein L23a
GBE1	5.63e-17	1.77066	glucan (1,4-alpha-), branching enzyme 1
PNPLA2	5.63e-17	-1.33153	patatin like phospholipase domain containing 2
SDAD1	5.64e-17	2.0624	SDA1 domain containing 1
SNORD104	5.72e-17	-3.18851	small nucleolar RNA, C/D box 104
DCUN1D1	5.73e-17	1.78797	defective in cullin neddylation 1 domain containing 1
GALNT1	5.88e-17	1.78516	polypeptide N-acetylgalactosaminyltransferase 1
DNM1L	6.01e-17	1.54821	dynamin 1 like
FER	6.04e-17	1.75678	FER tyrosine kinase
MTF2	6.16e-17	1.51655	metal response element binding transcription factor 2
PLA2G1B	6.5e-17	-3.62882	phospholipase A2 group IB
ZNF283	6.7e-17	1.49528	zinc finger protein 283
APAF1	6.73e-17	1.3402	apoptotic peptidase activating factor 1
KIF3A	6.73e-17	1.97353	kinesin family member 3A
LMBRD2	6.74e-17	1.35047	LMBR1 domain containing 2
STRN3	6.74e-17	1.23277	striatin 3
TFE3	6.74e-17	-1.37664	transcription factor binding to IGHM enhancer 3
ZNF780B	6.74e-17	2.28169	zinc finger protein 780B
SMARCAD1	6.78e-17	1.59753	SWI/SNF-related, matrix-associated actin-dependent regulator of chromatin, subfamily a, containing DEAD/H box 1
XRCC4	6.83e-17	1.44153	X-ray repair cross complementing 4
ZNF845	6.92e-17	2.52167	zinc finger protein 845
KMT5B	6.97e-17	1.58421	lysine methyltransferase 5B
DGUOK	7.03e-17	-1.22142	deoxyguanosine kinase
BTBD2	7.04e-17	-1.53372	BTB domain containing 2
MED6	7.04e-17	1.26814	mediator complex subunit 6
MICU2	7.11e-17	1.28745	mitochondrial calcium uptake 2
CST3	7.33e-17	-1.62583	cystatin C
PPIP5K2	7.34e-17	1.77734	diphosphoinositol pentakisphosphate kinase 2
AKR1B1	7.39e-17	-1.36656	aldo-keto reductase family 1 member B
MAPRE1	7.39e-17	1.63339	microtubule associated protein RP/EB family member 1
CDK16	7.49e-17	-1.26503	cyclin dependent kinase 16
ZNF10	7.5e-17	1.93801	zinc finger protein 10
NDRG1	7.61e-17	-1.23673	N-myc downstream regulated 1
GPR146	7.78e-17	-2.14823	G protein-coupled receptor 146
RSBN1L	7.89e-17	1.27675	round spermatid basic protein 1 like
PIGN	7.97e-17	1.36923	phosphatidylinositol glycan anchor biosynthesis class N
PEX11B	7.99e-17	-1.42933	peroxisomal biogenesis factor 11 beta
PBRM1	8e-17	1.75846	polybromo 1
ZC3H11A	8.2e-17	1.65547	zinc finger CCCH-type containing 11A
MTCH1	8.43e-17	-1.27627	mitochondrial carrier 1
IK	8.47e-17	1.98575	IK cytokine, down-regulator of HLA II
RBPJ	8.66e-17	1.50259	recombination signal binding protein for immunoglobulin kappa J region
RPRD1A	8.66e-17	1.26383	regulation of nuclear pre-mRNA domain containing 1A
FAM89B	8.67e-17	-1.57789	family with sequence similarity 89 member B
COL1A1	8.75e-17	2.56545	collagen type I alpha 1 chain
SIGMAR1	8.77e-17	-1.63037	sigma non-opioid intracellular receptor 1
PEX10	8.9e-17	-1.22025	peroxisomal biogenesis factor 10
GNG11	8.92e-17	-2.76547	G protein subunit gamma 11
CCNB1	8.97e-17	1.66809	cyclin B1
SLMAP	9.14e-17	1.6075	sarcolemma associated protein
ACAP2	9.46e-17	1.56134	ArfGAP with coiled-coil, ankyrin repeat and PH domains 2
SIPA1L3	9.47e-17	-1.29417	signal induced proliferation associated 1 like 3
INTS8	9.52e-17	1.31086	integrator complex subunit 8
WDHD1	9.69e-17	1.58166	WD repeat and HMG-box DNA binding protein 1
GNB2	9.92e-17	-1.29036	G protein subunit beta 2
HSP90B1	9.92e-17	1.72381	heat shock protein 90 beta family member 1
TMEM115	9.93e-17	-1.43357	transmembrane protein 115
ZNHIT6	1.02e-16	1.75146	zinc finger HIT-type containing 6
WNT7A	1.04e-16	-1.55071	Wnt family member 7A
PSMD14	1.05e-16	1.61006	proteasome 26S subunit, non-ATPase 14
KRAS	1.07e-16	1.525	KRAS proto-oncogene, GTPase
ITGB1	1.08e-16	1.47784	integrin subunit beta 1
C5orf42	1.1e-16	1.75779	chromosome 5 open reading frame 42
CCDC112	1.15e-16	1.48775	coiled-coil domain containing 112
EXOC1	1.15e-16	1.75297	exocyst complex component 1
FANCM	1.15e-16	1.73464	Fanconi anemia complementation group M
FASTKD2	1.15e-16	1.75275	FAST kinase domains 2
EIF3E	1.16e-16	1.29597	eukaryotic translation initiation factor 3 subunit E
RNU4-2	1.16e-16	-3.73321	RNA, U4 small nuclear 2
ERAL1	1.17e-16	-1.27748	Era like 12S mitochondrial rRNA chaperone 1
MORF4L2	1.17e-16	1.49715	mortality factor 4 like 2
U2SURP	1.18e-16	1.6478	U2 snRNP associated SURP domain containing
TPP2	1.2e-16	1.66946	tripeptidyl peptidase 2
FAM162B	1.25e-16	-1.51121	family with sequence similarity 162 member B
UCHL5	1.25e-16	1.2132	ubiquitin C-terminal hydrolase L5
WHSC1L1	1.26e-16	1.52022	Wolf-Hirschhorn syndrome candidate 1-like 1
DYNLL2	1.28e-16	-1.24333	dynein light chain LC8-type 2
THOC1	1.28e-16	1.46386	THO complex 1
CEBPZ	1.31e-16	1.60746	CCAAT/enhancer binding protein zeta
PIGS	1.31e-16	-1.2309	phosphatidylinositol glycan anchor biosynthesis class S
ROCK2	1.31e-16	2.02218	Rho associated coiled-coil containing protein kinase 2
ST20	1.36e-16	-1.99905	suppressor of tumorigenicity 20
DEXI	1.38e-16	-1.86301	Dexi homolog
CBLL1	1.39e-16	-1.39393	Cbl proto-oncogene like 1
SETX	1.39e-16	1.69952	senataxin
CYB5R3	1.43e-16	-1.37008	cytochrome b5 reductase 3
NCAPG2	1.43e-16	1.42626	non-SMC condensin II complex subunit G2
ACTR6	1.46e-16	1.53278	ARP6 actin-related protein 6 homolog
CHD2	1.46e-16	1.52828	chromodomain helicase DNA binding protein 2
FAT1	1.47e-16	1.69935	FAT atypical cadherin 1
THOC6	1.51e-16	-1.42825	THO complex 6
GTF2I	1.52e-16	1.45638	general transcription factor IIi
WDR48	1.52e-16	1.78225	WD repeat domain 48
NADK2	1.54e-16	1.37981	NAD kinase 2, mitochondrial
MPHOSPH8	1.55e-16	1.31331	M-phase phosphoprotein 8
GEN1	1.57e-16	2.11026	GEN1, Holliday junction 5' flap endonuclease
PPP4R3B	1.57e-16	1.24873	protein phosphatase 4 regulatory subunit 3B
COL6A3	1.64e-16	2.06269	collagen type VI alpha 3 chain
TOMM70	1.66e-16	1.71592	translocase of outer mitochondrial membrane 70
FBXL3	1.68e-16	1.34876	F-box and leucine rich repeat protein 3
VSIG2	1.68e-16	-1.68952	V-set and immunoglobulin domain containing 2
DARS	1.69e-16	1.41598	aspartyl-tRNA synthetase
PARP11	1.7e-16	1.26859	poly(ADP-ribose) polymerase family member 11
HPCAL1	1.74e-16	-1.76545	hippocalcin like 1
SPOP	1.74e-16	1.2656	speckle type BTB/POZ protein
SHB	1.78e-16	-1.41106	SH2 domain containing adaptor protein B
SENP5	1.82e-16	1.61467	SUMO1/sentrin specific peptidase 5
BIRC2	1.83e-16	1.5414	baculoviral IAP repeat containing 2
PIK3CA	1.83e-16	1.54061	phosphatidylinositol-4,5-bisphosphate 3-kinase catalytic subunit alpha
EMC2	1.86e-16	1.46583	ER membrane protein complex subunit 2
BTAF1	1.88e-16	1.94681	B-TFIID TATA-box binding protein associated factor 1
TNKS2	1.89e-16	1.515	tankyrase 2
MZT2A	1.97e-16	-1.74612	mitotic spindle organizing protein 2A
CBR4	1.99e-16	1.52541	carbonyl reductase 4
ZRANB2	1.99e-16	1.53661	zinc finger RANBP2-type containing 2
ESCO1	2.06e-16	1.37054	establishment of sister chromatid cohesion N-acetyltransferase 1
ZNF776	2.07e-16	1.32979	zinc finger protein 776
CCDC14	2.09e-16	1.71795	coiled-coil domain containing 14
CDK2AP1	2.14e-16	-1.38403	cyclin dependent kinase 2 associated protein 1
GFM2	2.14e-16	1.65594	G elongation factor mitochondrial 2
NOTCH1	2.18e-16	-1.24596	notch 1
ZNF271P	2.2e-16	1.87104	zinc finger protein 271, pseudogene
AP5M1	2.23e-16	1.32468	adaptor related protein complex 5 mu 1 subunit
NAA50	2.33e-16	1.37277	N(alpha)-acetyltransferase 50, NatE catalytic subunit
IBTK	2.52e-16	1.59404	inhibitor of Bruton tyrosine kinase
PLA2G15	2.52e-16	-1.55825	phospholipase A2 group XV
IGIP	2.53e-16	1.65688	IgA inducing protein
UPF2	2.55e-16	1.45389	UPF2 regulator of nonsense transcripts homolog (yeast)
ELOVL1	2.56e-16	-1.91618	ELOVL fatty acid elongase 1
CCT6A	2.57e-16	1.76094	chaperonin containing TCP1 subunit 6A
PSMB6	2.58e-16	-2.07564	proteasome subunit beta 6
PSMC6	2.58e-16	1.42036	proteasome 26S subunit, ATPase 6
HIGD2A	2.6e-16	-2.22544	HIG1 hypoxia inducible domain family member 2A
UHRF1BP1L	2.63e-16	1.34361	UHRF1 binding protein 1 like
SKIL	2.65e-16	1.53802	SKI-like proto-oncogene
IL32	2.66e-16	-2.02517	interleukin 32
CNOT10	2.68e-16	1.20023	CCR4-NOT transcription complex subunit 10
HSPA4	2.69e-16	1.35071	heat shock protein family A (Hsp70) member 4
NME7	2.7e-16	1.71085	NME/NM23 family member 7
CEP152	2.71e-16	1.75832	centrosomal protein 152
B4GALT7	2.77e-16	-1.23862	beta-1,4-galactosyltransferase 7
PHF6	2.84e-16	1.59617	PHD finger protein 6
ACTR2	2.87e-16	1.35721	ARP2 actin related protein 2 homolog
SLC4A7	2.92e-16	1.85111	solute carrier family 4 member 7
MAP3K11	2.95e-16	-1.38598	mitogen-activated protein kinase kinase kinase 11
RHOF	3e-16	-1.82833	ras homolog family member F, filopodia associated
NUDT9	3.02e-16	1.29147	nudix hydrolase 9
EIF3A	3.06e-16	2.00858	eukaryotic translation initiation factor 3 subunit A
RNF19A	3.08e-16	1.68943	ring finger protein 19A, RBR E3 ubiquitin protein ligase
TROVE2	3.1e-16	1.54209	TROVE domain family member 2
ATP8B4	3.2e-16	1.52311	ATPase phospholipid transporting 8B4 (putative)
BAZ1B	3.2e-16	1.27761	bromodomain adjacent to zinc finger domain 1B
OAT	3.23e-16	1.41108	ornithine aminotransferase
BIRC6	3.29e-16	1.49336	baculoviral IAP repeat containing 6
PARG	3.29e-16	1.73624	poly(ADP-ribose) glycohydrolase
RHBDF1	3.29e-16	-1.48533	rhomboid 5 homolog 1
DDX18	3.31e-16	1.81351	DEAD-box helicase 18
GALNT7	3.31e-16	1.70179	polypeptide N-acetylgalactosaminyltransferase 7
ALG13	3.35e-16	1.23935	ALG13, UDP-N-acetylglucosaminyltransferase subunit
UBA3	3.36e-16	1.41059	ubiquitin like modifier activating enzyme 3
PIAS2	3.38e-16	1.23949	protein inhibitor of activated STAT 2
ZNF302	3.46e-16	1.76703	zinc finger protein 302
TSPO	3.48e-16	-1.68627	translocator protein
ATAD1	3.52e-16	1.34698	ATPase family, AAA domain containing 1
CACNG4	3.54e-16	-1.72135	calcium voltage-gated channel auxiliary subunit gamma 4
NFXL1	3.58e-16	1.30997	nuclear transcription factor, X-box binding like 1
GCLC	3.59e-16	1.9459	glutamate-cysteine ligase catalytic subunit
RBM25	3.64e-16	1.53082	RNA binding motif protein 25
CRTAC1	3.66e-16	-2.21346	cartilage acidic protein 1
EIF4G3	3.66e-16	1.25211	eukaryotic translation initiation factor 4 gamma 3
MTMR6	3.74e-16	1.40305	myotubularin related protein 6
DHX36	3.75e-16	1.73368	DEAH-box helicase 36
ATAD2	3.78e-16	1.66555	ATPase family, AAA domain containing 2
ATP11C	3.78e-16	1.54745	ATPase phospholipid transporting 11C
FAM167A	3.78e-16	-1.55949	family with sequence similarity 167 member A
ZNF330	3.85e-16	1.84399	zinc finger protein 330
SNORD78	3.86e-16	2.32437	small nucleolar RNA, C/D box 78
CKAP5	3.93e-16	1.8296	cytoskeleton associated protein 5
UGP2	3.94e-16	1.60041	UDP-glucose pyrophosphorylase 2
RAMP2	3.95e-16	-2.65743	receptor activity modifying protein 2
NUP37	3.98e-16	1.37504	nucleoporin 37
MYD88	4.18e-16	-1.61947	myeloid differentiation primary response 88
PPM1B	4.21e-16	1.32663	protein phosphatase, Mg2+/Mn2+ dependent 1B
DNAJC15	4.26e-16	-1.52611	DnaJ heat shock protein family (Hsp40) member C15
BCLAF1	4.28e-16	2.09405	BCL2 associated transcription factor 1
HDAC2	4.37e-16	1.35018	histone deacetylase 2
LRP12	4.54e-16	1.24683	LDL receptor related protein 12
SNORA27	4.59e-16	1.31379	small nucleolar RNA, H/ACA box 27
CD81	4.62e-16	-1.26391	CD81 molecule
HIF3A	4.71e-16	-1.71542	hypoxia inducible factor 3 alpha subunit
MT1F	4.71e-16	-3.07733	metallothionein 1F
TMEM223	4.78e-16	-1.57686	transmembrane protein 223
SHOC2	4.87e-16	1.39422	SHOC2, leucine rich repeat scaffold protein
ZFC3H1	4.92e-16	1.69881	zinc finger C3H1-type containing
ZBTB1	4.94e-16	1.81541	zinc finger and BTB domain containing 1
TMA7	5.04e-16	-1.83378	translation machinery associated 7 homolog
ITGAV	5.08e-16	1.6599	integrin subunit alpha V
DENR	5.15e-16	1.286	density regulated re-initiation and release factor
PFN1	5.15e-16	-1.56451	profilin 1
PDLIM5	5.19e-16	1.45127	PDZ and LIM domain 5
UQCC2	5.23e-16	-1.89761	ubiquinol-cytochrome c reductase complex assembly factor 2
LTN1	5.24e-16	1.3527	listerin E3 ubiquitin protein ligase 1
RPL22	5.26e-16	1.7643	ribosomal protein L22
C12orf49	5.29e-16	-1.563	chromosome 12 open reading frame 49
YME1L1	5.29e-16	1.41682	YME1 like 1 ATPase
FIGNL1	5.3e-16	1.86901	fidgetin like 1
TMEM160	5.31e-16	-1.52791	transmembrane protein 160
OTUD3	5.35e-16	1.27962	OTU deubiquitinase 3
SYAP1	5.39e-16	1.22413	synapse associated protein 1
VAMP2	5.42e-16	-1.60567	vesicle associated membrane protein 2
FGFR1OP	5.46e-16	1.30448	FGFR1 oncogene partner
RAD17	5.47e-16	1.50535	RAD17 checkpoint clamp loader component
MYCBP2	5.48e-16	1.87164	MYC binding protein 2, E3 ubiquitin protein ligase
C11orf58	5.49e-16	1.21737	chromosome 11 open reading frame 58
TRIP12	5.49e-16	1.8301	thyroid hormone receptor interactor 12
CCDC92	5.55e-16	-1.57668	coiled-coil domain containing 92
NCBP2	5.55e-16	1.44726	nuclear cap binding protein subunit 2
ACTR3	5.56e-16	1.41554	ARP3 actin related protein 3 homolog
ZNF701	5.6e-16	2.14761	zinc finger protein 701
ZMYM1	5.66e-16	1.41311	zinc finger MYM-type containing 1
DYNC1LI2	5.68e-16	1.29735	dynein cytoplasmic 1 light intermediate chain 2
NDUFS1	5.71e-16	1.44688	NADH:ubiquinone oxidoreductase core subunit S1
ABCA11P	5.81e-16	1.49268	ATP binding cassette subfamily A member 11, pseudogene
MRI1	5.87e-16	-1.60753	methylthioribose-1-phosphate isomerase 1
ODF2L	5.91e-16	2.13658	outer dense fiber of sperm tails 2 like
CHEK1	5.92e-16	1.41168	checkpoint kinase 1
GTF2H3	5.99e-16	1.31372	general transcription factor IIH subunit 3
MAD2L1	6.17e-16	1.42148	MAD2 mitotic arrest deficient-like 1 (yeast)
NOP58	6.17e-16	1.63944	NOP58 ribonucleoprotein
OSBPL8	6.19e-16	1.6518	oxysterol binding protein like 8
PNRC2	6.19e-16	1.44762	proline rich nuclear receptor coactivator 2
PXMP2	6.19e-16	-1.67026	peroxisomal membrane protein 2
ZNF711	6.23e-16	1.7505	zinc finger protein 711
EXOSC4	6.35e-16	-1.47066	exosome component 4
RHOQ	6.35e-16	1.21497	ras homolog family member Q
ARHGAP12	6.4e-16	1.43382	Rho GTPase activating protein 12
CCT2	6.43e-16	1.4124	chaperonin containing TCP1 subunit 2
ME2	6.45e-16	1.27807	malic enzyme 2
EPHA3	6.55e-16	1.91492	EPH receptor A3
ZNF451	6.74e-16	1.52057	zinc finger protein 451
NECTIN2	6.77e-16	-1.38355	nectin cell adhesion molecule 2
KATNAL1	6.86e-16	1.37194	katanin catalytic subunit A1 like 1
BAZ2B	6.89e-16	1.60022	bromodomain adjacent to zinc finger domain 2B
MYNN	6.96e-16	1.31749	myoneurin
ZCCHC6	6.98e-16	1.8602	zinc finger CCHC-type containing 6
PPIL4	7.18e-16	1.35852	peptidylprolyl isomerase like 4
RGL2	7.18e-16	-1.32674	ral guanine nucleotide dissociation stimulator like 2
ADGRA3	7.23e-16	1.35841	adhesion G protein-coupled receptor A3
C1QC	7.26e-16	-1.85609	complement C1q C chain
C1GALT1C1	7.49e-16	1.39009	C1GALT1 specific chaperone 1
ARID4A	7.55e-16	1.82605	AT-rich interaction domain 4A
FBXL12	7.63e-16	-1.32638	F-box and leucine rich repeat protein 12
ATM	7.69e-16	1.7061	ATM serine/threonine kinase
TP53BP1	7.78e-16	1.48041	tumor protein p53 binding protein 1
ATP6V0E1	7.86e-16	-1.47018	ATPase H+ transporting V0 subunit e1
DDX5	7.91e-16	1.46254	DEAD-box helicase 5
HAUS2	7.91e-16	-1.39957	HAUS augmin like complex subunit 2
KCNK3	8.05e-16	-1.78709	potassium two pore domain channel subfamily K member 3
ENG	8.18e-16	-1.69836	endoglin
ZNF813	8.24e-16	1.4796	zinc finger protein 813
MYL12B	8.26e-16	-1.2644	myosin light chain 12B
ATP6AP1	8.28e-16	-1.4722	ATPase H+ transporting accessory protein 1
WDR36	8.31e-16	1.77209	WD repeat domain 36
OARD1	8.5e-16	1.36601	O-acyl-ADP-ribose deacylase 1
CDC42BPA	8.55e-16	1.7335	CDC42 binding protein kinase alpha
PEMT	8.55e-16	-2.03396	phosphatidylethanolamine N-methyltransferase
ALYREF	8.56e-16	-1.36743	Aly/REF export factor
CMTM3	8.56e-16	-1.55968	CKLF like MARVEL transmembrane domain containing 3
LDAH	8.61e-16	1.34518	lipid droplet associated hydrolase
VPS50	8.61e-16	1.35248	VPS50, EARP/GARPII complex subunit
TMEM204	8.77e-16	-2.31691	transmembrane protein 204
ZNF112	8.79e-16	1.45469	zinc finger protein 112
CYGB	8.81e-16	-1.31325	cytoglobin
SMARCA1	8.9e-16	1.92566	SWI/SNF related, matrix associated, actin dependent regulator of chromatin, subfamily a, member 1
PILRA	8.95e-16	-1.42131	paired immunoglobin like type 2 receptor alpha
TOP2A	9.12e-16	1.77603	topoisomerase (DNA) II alpha
SEMA3A	9.29e-16	1.88465	semaphorin 3A
PIKFYVE	9.35e-16	1.46553	phosphoinositide kinase, FYVE-type zinc finger containing
SNRPA1	9.35e-16	1.58408	small nuclear ribonucleoprotein polypeptide A'
TTC39B	9.71e-16	1.61341	tetratricopeptide repeat domain 39B
ATP2B1	9.88e-16	1.60719	ATPase plasma membrane Ca2+ transporting 1
C7orf25	9.88e-16	1.24593	chromosome 7 open reading frame 25
ZMYND11	1.01e-15	1.6303	zinc finger MYND-type containing 11
TMEM116	1.06e-15	-1.34814	transmembrane protein 116
TOPORS	1.06e-15	1.56865	TOP1 binding arginine/serine rich protein
SLC36A4	1.07e-15	1.5422	solute carrier family 36 member 4
PRDX3	1.08e-15	1.24349	peroxiredoxin 3
FUT8	1.09e-15	1.75193	fucosyltransferase 8
ZNF83	1.09e-15	1.88114	zinc finger protein 83
DCAKD	1.1e-15	-1.2609	dephospho-CoA kinase domain containing
C1D	1.11e-15	1.22395	C1D nuclear receptor corepressor
PHF20L1	1.14e-15	1.40687	PHD finger protein 20-like 1
RAB1C	1.14e-15	-1.51037	RAB1C, member RAS oncogene family pseudogene
RAP1GDS1	1.14e-15	1.35661	Rap1 GTPase-GDP dissociation stimulator 1
SSB	1.14e-15	1.45258	Sjogren syndrome antigen B
ATP6V1A	1.16e-15	1.45567	ATPase H+ transporting V1 subunit A
SULF1	1.19e-15	2.04892	sulfatase 1
ERMARD	1.23e-15	1.23541	ER membrane associated RNA degradation
FAM101B	1.24e-15	-1.5618	family with sequence similarity 101 member B
HIST1H4C	1.24e-15	-2.06817	histone cluster 1, H4c
SUSD2	1.24e-15	-2.54578	sushi domain containing 2
COG2	1.25e-15	1.41718	component of oligomeric golgi complex 2
IREB2	1.27e-15	1.53736	iron responsive element binding protein 2
WDR12	1.28e-15	1.62476	WD repeat domain 12
ESAM	1.3e-15	-2.02455	endothelial cell adhesion molecule
ATG2B	1.33e-15	1.72615	autophagy related 2B
CEP97	1.33e-15	1.91892	centrosomal protein 97
FAM214A	1.33e-15	1.48085	family with sequence similarity 214 member A
TIGD2	1.33e-15	1.6111	tigger transposable element derived 2
SCARNA12	1.34e-15	-1.80268	small Cajal body-specific RNA 12
DHX9	1.35e-15	1.62066	DEAH-box helicase 9
FTSJ3	1.36e-15	1.21947	FtsJ homolog 3
HSP90AA1	1.37e-15	2.46783	heat shock protein 90 alpha family class A member 1
ZNF594	1.37e-15	1.79599	zinc finger protein 594
ETAA1	1.4e-15	1.4556	Ewing tumor associated antigen 1
NCKAP1	1.4e-15	1.21762	NCK associated protein 1
MORC3	1.48e-15	1.28242	MORC family CW-type zinc finger 3
INTS2	1.5e-15	1.35147	integrator complex subunit 2
HINT3	1.51e-15	1.22413	histidine triad nucleotide binding protein 3
COX8A	1.56e-15	-2.17265	cytochrome c oxidase subunit 8A
IFNAR1	1.56e-15	1.42494	interferon alpha and beta receptor subunit 1
NUP205	1.57e-15	1.35933	nucleoporin 205
PRKAA1	1.57e-15	1.20264	protein kinase AMP-activated catalytic subunit alpha 1
XCL1	1.6e-15	-2.13908	X-C motif chemokine ligand 1
SNRPB	1.62e-15	-1.96795	small nuclear ribonucleoprotein polypeptides B and B1
ANKRD36B	1.65e-15	2.06336	ankyrin repeat domain 36B
CEP162	1.67e-15	1.99994	centrosomal protein 162
CCDC171	1.68e-15	1.6426	coiled-coil domain containing 171
CIR1	1.71e-15	1.54531	corepressor interacting with RBPJ, 1
GRINA	1.8e-15	-1.2292	glutamate ionotropic receptor NMDA type subunit associated protein 1
PPIG	1.8e-15	1.45935	peptidylprolyl isomerase G
DCLK1	1.82e-15	2.02626	doublecortin like kinase 1
ZFP36	1.82e-15	-2.03311	ZFP36 ring finger protein
MANBAL	1.83e-15	-1.49482	mannosidase beta like
MAPK3	1.83e-15	-1.48446	mitogen-activated protein kinase 3
DIO2	1.84e-15	1.61163	deiodinase, iodothyronine, type II
CEP57L1	1.87e-15	1.6324	centrosomal protein 57 like 1
CHPT1	1.9e-15	-1.52064	choline phosphotransferase 1
SSX2IP	1.91e-15	1.53523	SSX family member 2 interacting protein
SENP6	1.94e-15	1.30828	SUMO1/sentrin specific peptidase 6
PDGFC	1.97e-15	1.32346	platelet derived growth factor C
SNORA52	1.99e-15	-1.57665	small nucleolar RNA, H/ACA box 52
CAV1	2e-15	-2.3628	caveolin 1
RAB20	2e-15	-1.27326	RAB20, member RAS oncogene family
SACM1L	2e-15	1.65152	SAC1 suppressor of actin mutations 1-like (yeast)
TGFBR1	2.05e-15	1.35312	transforming growth factor beta receptor 1
SEC63	2.06e-15	1.21565	SEC63 homolog, protein translocation regulator
SEPN1	2.06e-15	-1.20022	selenoprotein N, 1
STRBP	2.06e-15	2.25852	spermatid perinuclear RNA binding protein
KIAA0368	2.15e-15	1.59009	KIAA0368
SLC18B1	2.15e-15	1.52359	solute carrier family 18 member B1
ABHD14A	2.16e-15	-1.74557	abhydrolase domain containing 14A
PHAX	2.17e-15	1.44576	phosphorylated adaptor for RNA export
LDHB	2.2e-15	1.25063	lactate dehydrogenase B
PHIP	2.23e-15	1.76006	pleckstrin homology domain interacting protein
RNVU1-1	2.25e-15	-2.11682	RNA, variant U1 small nuclear 1
UBR5	2.25e-15	1.64434	ubiquitin protein ligase E3 component n-recognin 5
FRA10AC1	2.28e-15	1.67377	fragile site, folic acid type, rare, fra(10)(q23.3) or fra(10)(q24.2) candidate 1
CUL4B	2.34e-15	1.29578	cullin 4B
COX6A1	2.41e-15	-2.13784	cytochrome c oxidase subunit 6A1
CYLD	2.42e-15	1.56971	CYLD lysine 63 deubiquitinase
PDLIM2	2.42e-15	-1.27379	PDZ and LIM domain 2
SLFN12	2.44e-15	1.62791	schlafen family member 12
PGGT1B	2.47e-15	1.57069	protein geranylgeranyltransferase type I subunit beta
CLIP4	2.54e-15	1.58031	CAP-Gly domain containing linker protein family member 4
C11orf71	2.56e-15	-1.32583	chromosome 11 open reading frame 71
FASTKD1	2.62e-15	1.61623	FAST kinase domains 1
KPNB1	2.62e-15	1.60811	karyopherin subunit beta 1
SPG20	2.62e-15	1.76903	spastic paraplegia 20 (Troyer syndrome)
C1orf27	2.64e-15	1.2137	chromosome 1 open reading frame 27
C21orf91	2.65e-15	1.29546	chromosome 21 open reading frame 91
TRERF1	2.74e-15	1.83228	transcriptional regulating factor 1
RNU2-1	2.78e-15	-2.38593	RNA, U2 small nuclear 1
OAZ1	2.81e-15	-1.56965	ornithine decarboxylase antizyme 1
KDM4C	2.86e-15	1.2411	lysine demethylase 4C
ALKBH8	2.87e-15	1.45326	alkB homolog 8, tRNA methyltransferase
HBP1	2.9e-15	1.49001	HMG-box transcription factor 1
LHFP	2.9e-15	-1.71786	lipoma HMGIC fusion partner
GATA6	2.91e-15	-1.20021	GATA binding protein 6
ROMO1	2.91e-15	-1.75262	reactive oxygen species modulator 1
CLEC2D	2.93e-15	1.86059	C-type lectin domain family 2 member D
IFI27L2	3e-15	-1.2823	interferon alpha inducible protein 27 like 2
MYADM	3.03e-15	-1.43856	myeloid associated differentiation marker
PEBP4	3.03e-15	-3.58472	phosphatidylethanolamine binding protein 4
TECR	3.08e-15	-1.45672	trans-2,3-enoyl-CoA reductase
KIAA1033	3.09e-15	1.32772	KIAA1033
HNRNPA2B1	3.12e-15	1.49469	heterogeneous nuclear ribonucleoprotein A2/B1
KNTC1	3.14e-15	1.66522	kinetochore associated 1
TCP1	3.15e-15	1.39576	t-complex 1
CEP44	3.16e-15	1.63996	centrosomal protein 44
GSKIP	3.16e-15	1.29817	GSK3B interacting protein
CEP135	3.17e-15	1.31786	centrosomal protein 135
MED17	3.19e-15	1.22987	mediator complex subunit 17
KNOP1	3.29e-15	1.25719	lysine rich nucleolar protein 1
MRPL36	3.3e-15	-1.49659	mitochondrial ribosomal protein L36
RASA1	3.31e-15	1.29869	RAS p21 protein activator 1
NDRG4	3.32e-15	-1.91011	NDRG family member 4
RNF26	3.33e-15	-1.49071	ring finger protein 26
LOC100131826	3.38e-15	2.07575	TSSP3028
CEP63	3.39e-15	1.2961	centrosomal protein 63
MATR3	3.39e-15	1.22347	matrin 3
PYROXD1	3.51e-15	1.78957	pyridine nucleotide-disulphide oxidoreductase domain 1
FAM69B	3.55e-15	-1.24556	family with sequence similarity 69 member B
ARRDC1-AS1	3.58e-15	-1.23563	ARRDC1 antisense RNA 1
IPO8	3.58e-15	1.57879	importin 8
SNORD116-26	3.58e-15	-2.28604	small nucleolar RNA, C/D box 116-26
PDGFA	3.63e-15	-1.65094	platelet derived growth factor subunit A
STARD3	3.63e-15	-1.34262	StAR related lipid transfer domain containing 3
BDP1	3.64e-15	1.54688	B double prime 1, subunit of RNA polymerase III transcription initiation factor IIIB
LRP10	3.64e-15	-1.30853	LDL receptor related protein 10
USO1	3.65e-15	1.51256	USO1 vesicle transport factor
ECT2	3.7e-15	1.79033	epithelial cell transforming 2
POSTN	3.85e-15	3.3938	periostin
LY96	3.89e-15	-2.24258	lymphocyte antigen 96
WDR11	3.9e-15	1.38912	WD repeat domain 11
FNDC3A	3.91e-15	1.38862	fibronectin type III domain containing 3A
ZNF518A	3.94e-15	1.66839	zinc finger protein 518A
C14orf28	4.08e-15	1.56356	chromosome 14 open reading frame 28
ACVRL1	4.18e-15	-1.92521	activin A receptor like type 1
PPP1R11	4.2e-15	-1.33126	protein phosphatase 1 regulatory inhibitor subunit 11
NELFB	4.25e-15	-1.27014	negative elongation factor complex member B
FAM91A1	4.26e-15	1.31701	family with sequence similarity 91 member A1
CHD9	4.33e-15	1.54301	chromodomain helicase DNA binding protein 9
USP8	4.4e-15	1.48813	ubiquitin specific peptidase 8
UPF3B	4.51e-15	1.20256	UPF3 regulator of nonsense transcripts homolog B (yeast)
HOOK3	4.54e-15	1.31018	hook microtubule tethering protein 3
SNORA24	4.56e-15	-1.78702	small nucleolar RNA, H/ACA box 24
IMPA1	4.59e-15	1.53802	inositol monophosphatase 1
ABHD17A	4.6e-15	-1.60043	abhydrolase domain containing 17A
CROT	4.64e-15	1.79669	carnitine O-octanoyltransferase
EDEM3	4.64e-15	1.43215	ER degradation enhancing alpha-mannosidase like protein 3
CEP128	4.82e-15	2.34236	centrosomal protein 128
ZNF252P	4.83e-15	1.82317	zinc finger protein 252, pseudogene
SNORD59B	4.85e-15	1.27543	small nucleolar RNA, C/D box 59B
INTS10	4.9e-15	1.23133	integrator complex subunit 10
TTC14	4.9e-15	1.43913	tetratricopeptide repeat domain 14
RANBP6	5.02e-15	1.40913	RAN binding protein 6
STK4	5.04e-15	1.25703	serine/threonine kinase 4
MKNK2	5.05e-15	-1.49336	MAP kinase interacting serine/threonine kinase 2
JUND	5.09e-15	-1.57409	JunD proto-oncogene, AP-1 transcription factor subunit
ATRX	5.13e-15	1.89039	ATRX, chromatin remodeler
ERCC6L2	5.2e-15	1.39892	ERCC excision repair 6 like 2
GAPVD1	5.21e-15	1.35173	GTPase activating protein and VPS9 domains 1
ARHGAP42	5.3e-15	1.5922	Rho GTPase activating protein 42
MRPL34	5.51e-15	-1.4804	mitochondrial ribosomal protein L34
MELK	5.71e-15	1.37872	maternal embryonic leucine zipper kinase
HSPA9	5.73e-15	1.75011	heat shock protein family A (Hsp70) member 9
PAPSS1	5.82e-15	1.29525	3'-phosphoadenosine 5'-phosphosulfate synthase 1
NIPBL	5.84e-15	1.66247	NIPBL, cohesin loading factor
TTF1	5.86e-15	1.40902	transcription termination factor 1
LST1	5.92e-15	-1.75291	leukocyte specific transcript 1
WRN	5.99e-15	1.24013	Werner syndrome RecQ like helicase
HMCN1	6e-15	1.8654	hemicentin 1
CDH13	6.01e-15	-1.58491	cadherin 13
BROX	6.05e-15	1.26006	BRO1 domain and CAAX motif containing
TMEM9B	6.05e-15	-1.26289	TMEM9 domain family member B
DPP7	6.09e-15	-1.44673	dipeptidyl peptidase 7
CEBPB	6.1e-15	-1.56586	CCAAT/enhancer binding protein beta
LRP4	6.25e-15	-1.43177	LDL receptor related protein 4
GABPA	6.41e-15	1.78413	GA binding protein transcription factor alpha subunit
CAPZA2	6.58e-15	1.21921	capping actin protein of muscle Z-line alpha subunit 2
PTPN11	6.66e-15	1.36744	protein tyrosine phosphatase, non-receptor type 11
TMEM147	6.67e-15	-2.4508	transmembrane protein 147
HNRNPH3	6.72e-15	1.34446	heterogeneous nuclear ribonucleoprotein H3
NET1	6.88e-15	1.37174	neuroepithelial cell transforming 1
ZFP62	6.88e-15	1.62083	ZFP62 zinc finger protein
PTBP2	6.97e-15	1.2018	polypyrimidine tract binding protein 2
GNL2	7.2e-15	1.71738	G protein nucleolar 2
RPL41	7.24e-15	-1.65301	ribosomal protein L41
MYO1E	7.55e-15	1.27111	myosin IE
EVI5	7.69e-15	1.30737	ecotropic viral integration site 5
ZNF267	7.73e-15	1.82407	zinc finger protein 267
PGP	7.89e-15	-1.23785	phosphoglycolate phosphatase
ZNF780A	7.94e-15	1.63162	zinc finger protein 780A
PGM2L1	7.97e-15	1.93623	phosphoglucomutase 2 like 1
RPL18A	7.98e-15	-1.73708	ribosomal protein L18a
DHX57	8.05e-15	1.26194	DEAH-box helicase 57
SLC39A13	8.07e-15	-1.39984	solute carrier family 39 member 13
VKORC1	8.09e-15	-1.24692	vitamin K epoxide reductase complex subunit 1
SACS	8.14e-15	1.59629	sacsin molecular chaperone
ALOX5AP	8.21e-15	-2.12771	arachidonate 5-lipoxygenase activating protein
SNORD82	8.21e-15	-1.82666	small nucleolar RNA, C/D box 82
CLN6	8.33e-15	-1.39499	ceroid-lipofuscinosis, neuronal 6, late infantile, variant
NUPR1	8.33e-15	-1.37268	nuclear protein 1, transcriptional regulator
SRPK2	8.37e-15	1.43502	SRSF protein kinase 2
FRK	8.65e-15	1.70834	fyn related Src family tyrosine kinase
SLC8A1	8.66e-15	1.39937	solute carrier family 8 member A1
FAM213A	8.7e-15	1.46187	family with sequence similarity 213 member A
ZNF512	8.7e-15	1.22468	zinc finger protein 512
PUM3	8.85e-15	2.09818	pumilio RNA binding family member 3
GLS	8.91e-15	1.31789	glutaminase
MDN1	8.91e-15	1.31204	midasin AAA ATPase 1
DST	9.04e-15	1.86894	dystonin
MTSS1L	9.04e-15	-1.26851	metastasis suppressor 1 like
STARD10	9.04e-15	-1.52327	StAR related lipid transfer domain containing 10
CRBN	9.09e-15	1.26541	cereblon
PNISR	9.16e-15	1.80937	PNN interacting serine and arginine rich protein
PIGQ	9.18e-15	-1.31033	phosphatidylinositol glycan anchor biosynthesis class Q
PWP1	9.18e-15	1.42015	PWP1 homolog, endonuclein
CASKIN2	9.23e-15	-1.25352	CASK interacting protein 2
CHUK	9.47e-15	1.43026	conserved helix-loop-helix ubiquitous kinase
CHD8	9.67e-15	1.31415	chromodomain helicase DNA binding protein 8
OLFM2	9.79e-15	-1.69444	olfactomedin 2
CYB5R2	9.84e-15	-1.24806	cytochrome b5 reductase 2
TAOK1	9.84e-15	1.53287	TAO kinase 1
GPSM2	9.86e-15	1.73819	G-protein signaling modulator 2
JAK2	9.87e-15	1.58397	Janus kinase 2
DOCK7	9.92e-15	1.2122	dedicator of cytokinesis 7
ZNF667-AS1	9.95e-15	-1.61892	ZNF667 antisense RNA 1 (head to head)
SUCO	9.98e-15	1.20317	SUN domain containing ossification factor
DMTF1	1.01e-14	1.48704	cyclin D binding myb like transcription factor 1
MDH1	1.01e-14	1.30323	malate dehydrogenase 1
CHD1	1.02e-14	2.06221	chromodomain helicase DNA binding protein 1
ACSL3	1.03e-14	1.53063	acyl-CoA synthetase long-chain family member 3
TBK1	1.03e-14	1.31766	TANK binding kinase 1
UXT	1.04e-14	-1.97565	ubiquitously expressed prefoldin like chaperone
COL14A1	1.06e-14	2.34798	collagen type XIV alpha 1 chain
PSMC5	1.06e-14	1.46836	proteasome 26S subunit, ATPase 5
BLVRA	1.11e-14	1.27776	biliverdin reductase A
XRN2	1.13e-14	1.45552	5'-3' exoribonuclease 2
RMI1	1.18e-14	1.3325	RecQ mediated genome instability 1
ARHGAP11A	1.19e-14	2.04369	Rho GTPase activating protein 11A
ANGPTL4	1.2e-14	-2.32357	angiopoietin like 4
TIA1	1.21e-14	1.24039	TIA1 cytotoxic granule-associated RNA binding protein
UTP3	1.21e-14	1.66294	UTP3, small subunit processome component homolog (S. cerevisiae)
CARD19	1.22e-14	-1.20513	caspase recruitment domain family member 19
RAB17	1.25e-14	-1.25677	RAB17, member RAS oncogene family
CAMK2N1	1.3e-14	-1.51212	calcium/calmodulin dependent protein kinase II inhibitor 1
RNVU1-15	1.34e-14	-1.51663	RNA, variant U1 small nuclear 15
CDC5L	1.35e-14	1.42651	cell division cycle 5 like
C1QB	1.38e-14	-1.87937	complement C1q B chain
CLK1	1.39e-14	1.31808	CDC like kinase 1
MIOS	1.39e-14	1.28057	meiosis regulator for oocyte development
NMUR1	1.42e-14	-1.3489	neuromedin U receptor 1
HIST2H4A	1.45e-14	-1.96261	histone cluster 2, H4a
HIST2H4B	1.45e-14	-1.96261	histone cluster 2, H4b
SPTLC1	1.45e-14	1.32086	serine palmitoyltransferase long chain base subunit 1
CA4	1.47e-14	-1.7943	carbonic anhydrase 4
CLN8	1.47e-14	-1.22973	ceroid-lipofuscinosis, neuronal 8
NRDC	1.48e-14	1.30964	nardilysin convertase
ZW10	1.49e-14	1.20822	zw10 kinetochore protein
MDM2	1.52e-14	1.24934	MDM2 proto-oncogene
NSRP1	1.53e-14	1.7207	nuclear speckle splicing regulatory protein 1
SNORD14C	1.53e-14	-2.03971	small nucleolar RNA, C/D box 14C
HIST1H4E	1.55e-14	-1.73028	histone cluster 1, H4e
HSPB1	1.55e-14	-1.6029	heat shock protein family B (small) member 1
MON2	1.55e-14	1.21578	MON2 homolog, regulator of endosome-to-Golgi trafficking
NDUFS7	1.55e-14	-1.29989	NADH:ubiquinone oxidoreductase core subunit S7
HLTF	1.56e-14	1.66857	helicase like transcription factor
UGGT1	1.56e-14	1.34601	UDP-glucose glycoprotein glucosyltransferase 1
ARFGEF2	1.58e-14	1.40027	ADP ribosylation factor guanine nucleotide exchange factor 2
SHPRH	1.58e-14	1.50439	SNF2 histone linker PHD RING helicase
BCL2L15	1.65e-14	1.41477	BCL2 like 15
DDR2	1.66e-14	2.02028	discoidin domain receptor tyrosine kinase 2
IL2RB	1.66e-14	-1.69045	interleukin 2 receptor subunit beta
FOCAD	1.68e-14	1.26513	focadhesin
MMS22L	1.68e-14	1.29938	MMS22 like, DNA repair protein
RPAP3	1.68e-14	1.56839	RNA polymerase II associated protein 3
THRA	1.68e-14	-1.28017	thyroid hormone receptor, alpha
RCN2	1.7e-14	1.24744	reticulocalbin 2
EFEMP2	1.76e-14	-1.60689	EGF containing fibulin like extracellular matrix protein 2
PWAR6	1.79e-14	2.08631	Prader Willi/Angelman region RNA 6
PRSS8	1.84e-14	-2.13915	protease, serine 8
BCL3	1.85e-14	-1.8884	B-cell CLL/lymphoma 3
TYROBP	1.87e-14	-1.91704	TYRO protein tyrosine kinase binding protein
WISP2	1.88e-14	-1.41752	WNT1 inducible signaling pathway protein 2
ATP5A1	1.89e-14	1.27599	ATP synthase, H+ transporting, mitochondrial F1 complex, alpha subunit 1, cardiac muscle
ZNF160	1.89e-14	1.32776	zinc finger protein 160
IER3	1.9e-14	-1.9982	immediate early response 3
CEP350	1.91e-14	1.41926	centrosomal protein 350
DOC2B	1.91e-14	-1.29485	double C2 domain beta
GPAA1	1.94e-14	-1.54887	glycosylphosphatidylinositol anchor attachment 1
PSIP1	1.96e-14	1.27679	PC4 and SFRS1 interacting protein 1
LOC642947	1.97e-14	-1.22895	uncharacterized LOC642947
RIOK3	1.97e-14	1.33147	RIO kinase 3
NDRG2	1.99e-14	-1.54681	NDRG family member 2
ARID4B	2.04e-14	1.24705	AT-rich interaction domain 4B
ZNF33A	2.06e-14	1.37435	zinc finger protein 33A
NSF	2.07e-14	1.71331	N-ethylmaleimide sensitive factor, vesicle fusing ATPase
COL5A2	2.1e-14	1.88253	collagen type V alpha 2 chain
DOK4	2.1e-14	-1.55629	docking protein 4
HLA-DMA	2.14e-14	-1.65736	major histocompatibility complex, class II, DM alpha
CDC37L1	2.16e-14	1.42127	cell division cycle 37 like 1
SPI1	2.17e-14	-1.42281	Spi-1 proto-oncogene
TRAPPC11	2.22e-14	1.30886	trafficking protein particle complex 11
EPHX1	2.25e-14	-1.23498	epoxide hydrolase 1
RALGPS2	2.25e-14	2.08541	Ral GEF with PH domain and SH3 binding motif 2
CISH	2.26e-14	-1.27298	cytokine inducible SH2 containing protein
DNAJC21	2.27e-14	1.62283	DnaJ heat shock protein family (Hsp40) member C21
FCN3	2.29e-14	-4.21015	ficolin 3
MKLN1	2.31e-14	1.52468	muskelin 1
ZRANB1	2.31e-14	1.23684	zinc finger RANBP2-type containing 1
NBN	2.33e-14	1.42492	nibrin
SNRPG	2.33e-14	1.22871	small nuclear ribonucleoprotein polypeptide G
UFC1	2.33e-14	-1.76938	ubiquitin-fold modifier conjugating enzyme 1
STT3B	2.35e-14	1.29499	STT3B, catalytic subunit of the oligosaccharyltransferase complex
MPHOSPH9	2.39e-14	1.27334	M-phase phosphoprotein 9
ZNF146	2.41e-14	1.45206	zinc finger protein 146
MGAT3	2.46e-14	-1.26978	mannosyl (beta-1,4-)-glycoprotein beta-1,4-N-acetylglucosaminyltransferase
LMNB1	2.47e-14	1.33372	lamin B1
RIOK2	2.51e-14	1.54387	RIO kinase 2
OXR1	2.53e-14	1.61267	oxidation resistance 1
TRIM2	2.53e-14	1.8487	tripartite motif containing 2
CCDC25	2.55e-14	1.3657	coiled-coil domain containing 25
BGN	2.59e-14	-1.68979	biglycan
RPS13	2.64e-14	-2.49227	ribosomal protein S13
ZNF350	2.64e-14	1.37364	zinc finger protein 350
MGC24103	2.67e-14	1.56986	uncharacterized MGC24103
MPDZ	2.69e-14	1.76151	multiple PDZ domain crumbs cell polarity complex component
BIRC3	2.7e-14	2.5476	baculoviral IAP repeat containing 3
SUCLG2	2.7e-14	1.22436	succinate-CoA ligase GDP-forming beta subunit
CSDE1	2.78e-14	1.43201	cold shock domain containing E1
ATG4A	2.82e-14	1.33696	autophagy related 4A cysteine peptidase
HOOK1	2.86e-14	2.08037	hook microtubule tethering protein 1
MIEN1	2.94e-14	-1.21843	migration and invasion enhancer 1
SLC9A1	2.94e-14	-1.29	solute carrier family 9 member A1
ZBTB38	3.11e-14	1.74361	zinc finger and BTB domain containing 38
EEA1	3.14e-14	1.74299	early endosome antigen 1
RIOK1	3.2e-14	1.61642	RIO kinase 1
NOL8	3.28e-14	1.48408	nucleolar protein 8
SERTM1	3.3e-14	-1.51941	serine rich and transmembrane domain containing 1
ST8SIA6	3.33e-14	-1.94602	ST8 alpha-N-acetyl-neuraminide alpha-2,8-sialyltransferase 6
HMGN5	3.37e-14	1.46098	high mobility group nucleosome binding domain 5
PCTP	3.38e-14	-1.23801	phosphatidylcholine transfer protein
KIF2A	3.41e-14	1.27653	kinesin family member 2A
C6orf132	3.46e-14	-1.37764	chromosome 6 open reading frame 132
DNAJB4	3.48e-14	1.65911	DnaJ heat shock protein family (Hsp40) member B4
ADAMTS6	3.53e-14	1.33049	ADAM metallopeptidase with thrombospondin type 1 motif 6
PCNX4	3.55e-14	1.23111	pecanex homolog 4 (Drosophila)
ASUN	3.56e-14	1.38866	asunder, spermatogenesis regulator
MTHFD1	3.56e-14	1.24196	methylenetetrahydrofolate dehydrogenase, cyclohydrolase and formyltetrahydrofolate synthetase 1
NXPE3	3.56e-14	1.63837	neurexophilin and PC-esterase domain family member 3
NAP1L2	3.63e-14	1.88124	nucleosome assembly protein 1 like 2
FBN1	3.66e-14	2.33096	fibrillin 1
SNORD116-25	3.66e-14	-1.96951	small nucleolar RNA, C/D box 116-25
JMJD8	3.67e-14	-1.43934	jumonji domain containing 8
PIK3CB	3.68e-14	1.26001	phosphatidylinositol-4,5-bisphosphate 3-kinase catalytic subunit beta
TIE1	3.73e-14	-1.37258	tyrosine kinase with immunoglobulin like and EGF like domains 1
SECTM1	3.74e-14	-1.50447	secreted and transmembrane 1
WBP4	3.74e-14	1.38024	WW domain binding protein 4
CASP3	3.75e-14	1.45502	caspase 3
LAMA2	3.79e-14	2.05303	laminin subunit alpha 2
PHKB	3.8e-14	1.25652	phosphorylase kinase regulatory subunit beta
FAM177A1	3.84e-14	1.641	family with sequence similarity 177 member A1
CASD1	3.86e-14	1.28115	CAS1 domain containing 1
ABCA5	3.9e-14	1.76116	ATP binding cassette subfamily A member 5
KIF11	3.9e-14	1.54724	kinesin family member 11
MRPL21	3.92e-14	-1.54335	mitochondrial ribosomal protein L21
TNS1	3.93e-14	-1.21517	tensin 1
TMEM258	3.99e-14	-2.33156	transmembrane protein 258
SYNE2	4.01e-14	1.94828	spectrin repeat containing nuclear envelope protein 2
UBLCP1	4.03e-14	1.21524	ubiquitin like domain containing CTD phosphatase 1
ZNF137P	4.13e-14	1.55713	zinc finger protein 137, pseudogene
MTBP	4.22e-14	1.21052	MDM2 binding protein
BMPR1A	4.31e-14	1.3008	bone morphogenetic protein receptor type 1A
NUDCD1	4.37e-14	1.53666	NudC domain containing 1
KIAA0825	4.44e-14	1.5995	KIAA0825
KIAA1524	4.44e-14	1.40767	KIAA1524
VEGFA	4.45e-14	-1.51947	vascular endothelial growth factor A
CPNE2	4.46e-14	-1.40736	copine 2
KDM5B	4.52e-14	1.26861	lysine demethylase 5B
EMD	4.54e-14	-1.56339	emerin
LINC00472	4.71e-14	-1.7835	long intergenic non-protein coding RNA 472
ATP5EP2	4.73e-14	-1.53327	ATP synthase, H+ transporting, mitochondrial F1 complex, epsilon subunit pseudogene 2
NIN	4.73e-14	1.26859	ninein
BVES	4.87e-14	-1.4189	blood vessel epicardial substance
NAPG	4.88e-14	1.49077	NSF attachment protein gamma
FAM98A	4.89e-14	1.49592	family with sequence similarity 98 member A
RIC1	5.07e-14	1.48387	RIC1 homolog, RAB6A GEF complex partner 1
STK26	5.09e-14	1.33881	serine/threonine protein kinase 26
C18orf25	5.14e-14	1.2343	chromosome 18 open reading frame 25
SLC16A7	5.14e-14	1.50876	solute carrier family 16 member 7
IARS	5.17e-14	1.61631	isoleucyl-tRNA synthetase
MDM1	5.17e-14	1.41698	Mdm1 nuclear protein
NME4	5.18e-14	-1.20514	NME/NM23 nucleoside diphosphate kinase 4
BRCA1	5.2e-14	1.22279	BRCA1, DNA repair associated
MAPK4	5.2e-14	-1.20259	mitogen-activated protein kinase 4
ZBTB41	5.3e-14	1.49017	zinc finger and BTB domain containing 41
ZNF721	5.3e-14	1.8858	zinc finger protein 721
SMC4	5.32e-14	1.92646	structural maintenance of chromosomes 4
CD2AP	5.38e-14	1.36154	CD2 associated protein
PKN2	5.38e-14	1.2467	protein kinase N2
NRG3	5.45e-14	-1.35279	neuregulin 3
UNC13D	5.47e-14	-1.45142	unc-13 homolog D
ZNF468	5.47e-14	1.23268	zinc finger protein 468
KIF1BP	5.51e-14	1.27651	KIF1 binding protein
PPID	5.63e-14	1.44258	peptidylprolyl isomerase D
SULT1A2	5.66e-14	-1.82797	sulfotransferase family 1A member 2
CMC2	5.67e-14	-1.21048	C-X9-C motif containing 2
NUDT12	5.76e-14	1.76471	nudix hydrolase 12
SESN1	5.79e-14	1.2091	sestrin 1
NPAT	5.8e-14	1.29156	nuclear protein, coactivator of histone transcription
SNORD35A	5.84e-14	-1.94532	small nucleolar RNA, C/D box 35A
CDK5RAP2	5.98e-14	1.32857	CDK5 regulatory subunit associated protein 2
SEMA5A	6.12e-14	-1.60291	semaphorin 5A
VEZT	6.14e-14	1.45944	vezatin, adherens junctions transmembrane protein
BOD1L1	6.15e-14	1.69515	biorientation of chromosomes in cell division 1 like 1
ELF1	6.3e-14	1.32037	E74 like ETS transcription factor 1
TXNRD1	6.32e-14	1.68221	thioredoxin reductase 1
PGAP2	6.33e-14	-1.62891	post-GPI attachment to proteins 2
SENP7	6.36e-14	1.39559	SUMO1/sentrin specific peptidase 7
ADAT2	6.39e-14	1.23022	adenosine deaminase, tRNA specific 2
CLASP2	6.4e-14	1.22407	cytoplasmic linker associated protein 2
RAB27A	6.4e-14	1.47494	RAB27A, member RAS oncogene family
DAPK2	6.41e-14	-1.63157	death associated protein kinase 2
HYAL1	6.47e-14	-1.58801	hyaluronoglucosaminidase 1
DOCK6	6.61e-14	-1.28378	dedicator of cytokinesis 6
ST6GALNAC5	6.65e-14	-1.64007	ST6 N-acetylgalactosaminide alpha-2,6-sialyltransferase 5
SNORD116-27	6.7e-14	-1.69932	small nucleolar RNA, C/D box 116-27
NAA15	6.73e-14	1.65309	N(alpha)-acetyltransferase 15, NatA auxiliary subunit
DMD	6.82e-14	1.46802	dystrophin
DNAJC13	6.82e-14	1.67194	DnaJ heat shock protein family (Hsp40) member C13
TXNL4A	6.86e-14	-1.41527	thioredoxin like 4A
MTM1	7.02e-14	1.42136	myotubularin 1
ZNF700	7.02e-14	1.42243	zinc finger protein 700
CADPS2	7.07e-14	1.40466	calcium dependent secretion activator 2
UBE2Q2P2	7.18e-14	1.42909	ubiquitin conjugating enzyme E2 Q2 pseudogene 2
SERBP1	7.26e-14	1.48428	SERPINE1 mRNA binding protein 1
PRPF18	7.29e-14	1.25456	pre-mRNA processing factor 18
PPWD1	7.46e-14	1.34199	peptidylprolyl isomerase domain and WD repeat containing 1
CETN3	7.63e-14	1.59657	centrin 3
SPARCL1	7.63e-14	1.78562	SPARC like 1
S100A3	7.79e-14	-2.22396	S100 calcium binding protein A3
FRMD6	7.81e-14	1.21995	FERM domain containing 6
L3MBTL3	7.97e-14	1.47988	l(3)mbt-like 3 (Drosophila)
CEP57	8.01e-14	1.33595	centrosomal protein 57
ADCY4	8.04e-14	-1.51638	adenylate cyclase 4
DNAH14	8.06e-14	1.58301	dynein axonemal heavy chain 14
GPM6A	8.15e-14	-2.28417	glycoprotein M6A
CENPC	8.2e-14	1.37054	centromere protein C
SNORD46	8.2e-14	-1.31614	small nucleolar RNA, C/D box 46
HEPH	8.34e-14	1.52942	hephaestin
SPRED2	8.38e-14	-1.22355	sprouty related EVH1 domain containing 2
TOPBP1	8.61e-14	1.38782	topoisomerase (DNA) II binding protein 1
CNOT6L	8.63e-14	1.28146	CCR4-NOT transcription complex subunit 6 like
LSM3	8.85e-14	-1.74219	LSM3 homolog, U6 small nuclear RNA and mRNA degradation associated
KLHDC3	9.16e-14	-1.30445	kelch domain containing 3
THADA	9.63e-14	1.30867	THADA, armadillo repeat containing
STAG2	9.66e-14	1.32364	stromal antigen 2
ZNF260	9.88e-14	1.59077	zinc finger protein 260
ZNF440	1e-13	1.90462	zinc finger protein 440
RAPGEF6	1.02e-13	1.29009	Rap guanine nucleotide exchange factor 6
CD52	1.03e-13	-2.2674	CD52 molecule
POGLUT1	1.03e-13	1.25144	protein O-glucosyltransferase 1
VCAN	1.03e-13	2.19093	versican
IFI27	1.04e-13	-2.06396	interferon alpha inducible protein 27
NINJ1	1.05e-13	-1.26831	ninjurin 1
RAD51AP1	1.06e-13	1.56555	RAD51 associated protein 1
ALDH7A1	1.08e-13	1.35364	aldehyde dehydrogenase 7 family member A1
KIAA1468	1.09e-13	1.23297	KIAA1468
EIF2AK2	1.1e-13	1.65236	eukaryotic translation initiation factor 2 alpha kinase 2
ZNF836	1.11e-13	1.4773	zinc finger protein 836
KIN	1.13e-13	1.37921	Kin17 DNA and RNA binding protein
RGCC	1.13e-13	-1.98285	regulator of cell cycle
ETFDH	1.19e-13	1.37379	electron transfer flavoprotein dehydrogenase
HIST1H4L	1.2e-13	-1.53954	histone cluster 1, H4l
KCNIP1	1.2e-13	-1.42787	potassium voltage-gated channel interacting protein 1
KLHDC8B	1.22e-13	-1.21192	kelch domain containing 8B
MACC1	1.22e-13	2.21257	metastasis associated in colon cancer 1
CD33	1.24e-13	-1.25873	CD33 molecule
PDS5B	1.29e-13	1.27174	PDS5 cohesin associated factor B
CD151	1.31e-13	-2.06542	CD151 molecule (Raph blood group)
CNTN3	1.31e-13	1.81379	contactin 3
KIAA1586	1.31e-13	1.305	KIAA1586
PKNOX2	1.31e-13	-1.26768	PBX/knotted 1 homeobox 2
PHYHD1	1.33e-13	-1.30602	phytanoyl-CoA dioxygenase domain containing 1
GPER1	1.34e-13	-1.34997	G protein-coupled estrogen receptor 1
TRNT1	1.36e-13	1.50737	tRNA nucleotidyl transferase 1
PHF3	1.37e-13	1.73856	PHD finger protein 3
RDX	1.38e-13	1.5064	radixin
PSD3	1.39e-13	1.54176	pleckstrin and Sec7 domain containing 3
DIS3L	1.48e-13	1.36561	DIS3 like exosome 3'-5' exoribonuclease
EIF3K	1.48e-13	-1.5168	eukaryotic translation initiation factor 3 subunit K
GGTLC1	1.49e-13	-1.60086	gamma-glutamyltransferase light chain 1
ANKRD50	1.5e-13	1.67839	ankyrin repeat domain 50
C22orf46	1.5e-13	1.21334	chromosome 22 open reading frame 46
GRAP	1.51e-13	-1.73295	GRB2-related adaptor protein
ZNF799	1.56e-13	1.36662	zinc finger protein 799
PGM3	1.58e-13	1.87692	phosphoglucomutase 3
PSMD1	1.58e-13	1.49394	proteasome 26S subunit, non-ATPase 1
CITED2	1.59e-13	-1.59229	Cbp/p300 interacting transactivator with Glu/Asp rich carboxy-terminal domain 2
SNX13	1.59e-13	1.31122	sorting nexin 13
RPS14	1.6e-13	-1.72786	ribosomal protein S14
SNORA70F	1.61e-13	1.31	small nucleolar RNA, H/ACA box 70F
HSPD1	1.62e-13	1.52832	heat shock protein family D (Hsp60) member 1
VPS13B	1.62e-13	1.46663	vacuolar protein sorting 13 homolog B
RNASEL	1.63e-13	1.47478	ribonuclease L
LINC00909	1.64e-13	1.20669	long intergenic non-protein coding RNA 909
MIS18BP1	1.64e-13	1.46669	MIS18 binding protein 1
GPIHBP1	1.65e-13	-1.24036	glycosylphosphatidylinositol anchored high density lipoprotein binding protein 1
ANLN	1.68e-13	1.51234	anillin actin binding protein
GALNT13	1.68e-13	-1.47026	polypeptide N-acetylgalactosaminyltransferase 13
TOMM22	1.68e-13	-1.38936	translocase of outer mitochondrial membrane 22
C1orf210	1.69e-13	-1.35136	chromosome 1 open reading frame 210
SEL1L	1.71e-13	1.79954	SEL1L ERAD E3 ligase adaptor subunit
SCAPER	1.73e-13	1.47199	S-phase cyclin A associated protein in the ER
MECOM	1.75e-13	1.69923	MDS1 and EVI1 complex locus
PSAT1	1.8e-13	1.60172	phosphoserine aminotransferase 1
HOXA6	1.83e-13	-1.27594	homeobox A6
SMCO4	1.85e-13	-1.22056	single-pass membrane protein with coiled-coil domains 4
GSTM5	1.87e-13	-2.07293	glutathione S-transferase mu 5
SESTD1	1.87e-13	1.40227	SEC14 and spectrin domain containing 1
SNORA50A	1.88e-13	-1.28415	small nucleolar RNA, H/ACA box 50A
STXBP1	1.94e-13	-1.25963	syntaxin binding protein 1
TAF13	1.96e-13	1.49006	TATA-box binding protein associated factor 13
KIF23	1.98e-13	1.47438	kinesin family member 23
RAB3GAP1	1.99e-13	1.20445	RAB3 GTPase activating protein catalytic subunit 1
CENPJ	2.01e-13	1.57695	centromere protein J
EXOC4	2.04e-13	1.20968	exocyst complex component 4
ZNF470	2.07e-13	1.31978	zinc finger protein 470
CPEB4	2.08e-13	1.2679	cytoplasmic polyadenylation element binding protein 4
USPL1	2.1e-13	1.44366	ubiquitin specific peptidase like 1
ZNF443	2.1e-13	1.74269	zinc finger protein 443
DYNC1I2	2.23e-13	1.2118	dynein cytoplasmic 1 intermediate chain 2
PDE1A	2.26e-13	1.89323	phosphodiesterase 1A
CAPN7	2.27e-13	1.28656	calpain 7
ARL13B	2.32e-13	1.34949	ADP ribosylation factor like GTPase 13B
FAP	2.32e-13	2.28161	fibroblast activation protein alpha
CHL1	2.34e-13	2.2937	cell adhesion molecule L1 like
RNVU1-6	2.36e-13	-1.47152	RNA, variant U1 small nuclear 6
RASSF9	2.37e-13	2.0889	Ras association domain family member 9
ITGA4	2.43e-13	1.92892	integrin subunit alpha 4
ARMC8	2.45e-13	1.37404	armadillo repeat containing 8
GLMP	2.46e-13	-1.40452	glycosylated lysosomal membrane protein
MKKS	2.46e-13	1.20049	McKusick-Kaufman syndrome
ZGRF1	2.46e-13	1.34291	zinc finger GRF-type containing 1
AOC3	2.5e-13	-1.50273	amine oxidase, copper containing 3
SMIM8	2.54e-13	1.25643	small integral membrane protein 8
DEDD2	2.63e-13	-1.20741	death effector domain containing 2
SNORA71A	2.64e-13	-1.48148	small nucleolar RNA, H/ACA box 71A
TRIM59	2.64e-13	1.30241	tripartite motif containing 59
G2E3	2.65e-13	1.29455	G2/M-phase specific E3 ubiquitin protein ligase
ZNF362	2.72e-13	-1.28483	zinc finger protein 362
IL13RA2	2.73e-13	2.40626	interleukin 13 receptor subunit alpha 2
MERTK	2.74e-13	1.62618	MER proto-oncogene, tyrosine kinase
GART	2.81e-13	1.25986	phosphoribosylglycinamide formyltransferase, phosphoribosylglycinamide synthetase, phosphoribosylaminoimidazole synthetase
POLR1C	2.82e-13	1.39823	RNA polymerase I subunit C
STRADB	2.83e-13	-1.24387	STE20-related kinase adaptor beta
DIS3	2.84e-13	1.59471	DIS3 homolog, exosome endoribonuclease and 3'-5' exoribonuclease
MAP4K2	3.03e-13	-1.22795	mitogen-activated protein kinase kinase kinase kinase 2
GOLM1	3.06e-13	1.80318	golgi membrane protein 1
SNORA5A	3.09e-13	-1.37046	small nucleolar RNA, H/ACA box 5A
VPS28	3.09e-13	-1.46815	VPS28, ESCRT-I subunit
THUMPD3	3.11e-13	1.21106	THUMP domain containing 3
ARRB2	3.12e-13	-1.27897	arrestin beta 2
CCL21	3.16e-13	-2.11327	C-C motif chemokine ligand 21
ZNF14	3.16e-13	1.37148	zinc finger protein 14
KIF20B	3.17e-13	1.55089	kinesin family member 20B
FADS3	3.2e-13	-1.32796	fatty acid desaturase 3
RRM1	3.21e-13	1.38509	ribonucleotide reductase catalytic subunit M1
SOCS6	3.26e-13	1.36878	suppressor of cytokine signaling 6
ABCE1	3.29e-13	1.54103	ATP binding cassette subfamily E member 1
MYSM1	3.3e-13	1.28048	Myb like, SWIRM and MPN domains 1
NDUFB11	3.33e-13	-1.45855	NADH:ubiquinone oxidoreductase subunit B11
IFT88	3.37e-13	1.68368	intraflagellar transport 88
ADD3	3.54e-13	1.39719	adducin 3
ACADSB	3.56e-13	1.62529	acyl-CoA dehydrogenase, short/branched chain
NDUFA6	3.58e-13	-1.30692	NADH:ubiquinone oxidoreductase subunit A6
MSH6	3.62e-13	1.2054	mutS homolog 6
HIST1H4D	3.63e-13	-1.57354	histone cluster 1, H4d
BTBD6	3.65e-13	-1.28934	BTB domain containing 6
FAM179B	3.73e-13	1.3711	family with sequence similarity 179 member B
MRPL53	3.76e-13	-1.43008	mitochondrial ribosomal protein L53
GTF2A2	4.12e-13	-1.60951	general transcription factor IIA subunit 2
USMG5	4.21e-13	-2.10433	up-regulated during skeletal muscle growth 5 homolog (mouse)
SMG1	4.3e-13	1.40241	SMG1, nonsense mediated mRNA decay associated PI3K related kinase
HCLS1	4.36e-13	1.23623	hematopoietic cell-specific Lyn substrate 1
XRN1	4.37e-13	1.40149	5'-3' exoribonuclease 1
TMEM222	4.39e-13	-1.32288	transmembrane protein 222
UGGT2	4.45e-13	1.22226	UDP-glucose glycoprotein glucosyltransferase 2
MID1IP1	4.47e-13	-1.26209	MID1 interacting protein 1
TAF1A	4.48e-13	1.28062	TATA-box binding protein associated factor, RNA polymerase I subunit A
ZDHHC3	4.48e-13	-1.21032	zinc finger DHHC-type containing 3
FGF7	4.52e-13	2.43014	fibroblast growth factor 7
CLDN7	4.53e-13	-1.64633	claudin 7
TMEM140	4.55e-13	-1.54538	transmembrane protein 140
HSP90AA2P	4.67e-13	1.80943	heat shock protein 90 alpha family class A member 2, pseudogene
POLK	4.7e-13	1.5422	DNA polymerase kappa
CKS2	4.81e-13	-1.99824	CDC28 protein kinase regulatory subunit 2
PNPLA8	4.83e-13	1.55641	patatin like phospholipase domain containing 8
NUF2	4.85e-13	1.39693	NUF2, NDC80 kinetochore complex component
UACA	4.85e-13	1.66811	uveal autoantigen with coiled-coil domains and ankyrin repeats
SYNE1	4.97e-13	1.57939	spectrin repeat containing nuclear envelope protein 1
TSR1	4.99e-13	1.23107	TSR1, ribosome maturation factor
CCDC18	5.04e-13	1.29729	coiled-coil domain containing 18
LOC100049716	5.09e-13	-1.56403	uncharacterized LOC100049716
RLIM	5.23e-13	1.27287	ring finger protein, LIM domain interacting
VTRNA1-3	5.29e-13	-1.52342	vault RNA 1-3
CEP295	5.3e-13	1.3657	centrosomal protein 295
TRAF5	5.34e-13	1.3438	TNF receptor associated factor 5
CASZ1	5.59e-13	-1.57385	castor zinc finger 1
PYCARD	5.59e-13	-1.39732	PYD and CARD domain containing
KIAA0232	5.76e-13	1.33423	KIAA0232
GFM1	5.78e-13	1.2365	G elongation factor mitochondrial 1
CCP110	5.95e-13	2.01985	centriolar coiled-coil protein 110
WDR75	5.96e-13	1.33333	WD repeat domain 75
CALD1	5.99e-13	1.69182	caldesmon 1
GNL3	6.02e-13	1.65882	G protein nucleolar 3
MYO6	6.12e-13	1.42688	myosin VI
ALDH1L2	6.3e-13	2.1417	aldehyde dehydrogenase 1 family member L2
HSPH1	6.34e-13	2.25961	heat shock protein family H (Hsp110) member 1
HTR2A	6.35e-13	1.20957	5-hydroxytryptamine receptor 2A
SNORA29	6.35e-13	1.6947	small nucleolar RNA, H/ACA box 29
BLVRB	6.43e-13	-1.32046	biliverdin reductase B
ZDBF2	6.49e-13	1.6383	zinc finger DBF-type containing 2
WDR3	6.55e-13	1.65115	WD repeat domain 3
PLS1	6.7e-13	1.71828	plastin 1
TMEM243	6.74e-13	-1.25571	transmembrane protein 243
SIGIRR	6.76e-13	-1.2873	single Ig and TIR domain containing
APC	6.83e-13	1.27554	APC, WNT signaling pathway regulator
ZNF320	6.85e-13	1.31023	zinc finger protein 320
CRISPLD1	6.96e-13	1.75282	cysteine rich secretory protein LCCL domain containing 1
TRIM22	6.98e-13	1.44737	tripartite motif containing 22
UTP20	6.98e-13	1.53807	UTP20, small subunit processome component
TMEM125	7.21e-13	-1.45839	transmembrane protein 125
SLC38A11	7.32e-13	1.42593	solute carrier family 38 member 11
POLR2H	7.44e-13	-1.61405	RNA polymerase II subunit H
UTRN	7.44e-13	1.45738	utrophin
SLC25A11	7.51e-13	-1.22868	solute carrier family 25 member 11
LACC1	7.69e-13	1.21545	laccase domain containing 1
LYAR	7.69e-13	1.52811	Ly1 antibody reactive
CACNA2D1	7.76e-13	1.26429	calcium voltage-gated channel auxiliary subunit alpha2delta 1
TGM2	7.98e-13	-1.33184	transglutaminase 2
LOC100130876	8.1e-13	1.70766	uncharacterized LOC100130876
FAM102B	8.42e-13	1.44608	family with sequence similarity 102 member B
GABARAPL2	8.44e-13	-1.20595	GABA type A receptor associated protein like 2
HSD17B4	8.47e-13	1.26587	hydroxysteroid 17-beta dehydrogenase 4
PREPL	8.54e-13	1.21899	prolyl endopeptidase-like
LOC692247	8.85e-13	-1.27562	uncharacterized LOC692247
EMP3	9e-13	-1.62053	epithelial membrane protein 3
DDX21	9.39e-13	2.19523	DEAD-box helicase 21
FSTL3	9.5e-13	-1.78266	follistatin like 3
USP15	9.54e-13	1.35133	ubiquitin specific peptidase 15
IGFBP7	9.8e-13	-1.44523	insulin like growth factor binding protein 7
ATP11B	1.01e-12	1.35203	ATPase phospholipid transporting 11B (putative)
IFI6	1.01e-12	-2.40942	interferon alpha inducible protein 6
CDH5	1.02e-12	-1.90751	cadherin 5
GATA2	1.02e-12	-1.23358	GATA binding protein 2
FAM111A	1.03e-12	1.39857	family with sequence similarity 111 member A
SMC5	1.04e-12	1.37771	structural maintenance of chromosomes 5
TRPS1	1.04e-12	1.39212	transcriptional repressor GATA binding 1
ZFAND2A	1.06e-12	-1.34386	zinc finger AN1-type containing 2A
TIMP3	1.08e-12	-1.6081	TIMP metallopeptidase inhibitor 3
CNTLN	1.09e-12	1.32645	centlein
NRIP1	1.11e-12	1.37345	nuclear receptor interacting protein 1
HIPK3	1.14e-12	1.40045	homeodomain interacting protein kinase 3
MICA	1.16e-12	-1.58228	MHC class I polypeptide-related sequence A
TLR1	1.16e-12	1.76471	toll like receptor 1
IPO11	1.18e-12	1.32835	importin 11
PPIC	1.19e-12	1.46943	peptidylprolyl isomerase C
PPP1R15A	1.2e-12	-1.31178	protein phosphatase 1 regulatory subunit 15A
PSTPIP2	1.2e-12	1.32411	proline-serine-threonine phosphatase interacting protein 2
ZNF507	1.21e-12	1.25574	zinc finger protein 507
ARPC1B	1.27e-12	-1.50689	actin related protein 2/3 complex subunit 1B
HEATR1	1.29e-12	1.62365	HEAT repeat containing 1
INPP4B	1.29e-12	1.49883	inositol polyphosphate-4-phosphatase type II B
CLUAP1	1.32e-12	2.06977	clusterin associated protein 1
PXDC1	1.32e-12	-1.46331	PX domain containing 1
SPDL1	1.32e-12	1.29212	spindle apparatus coiled-coil protein 1
FANCI	1.4e-12	1.23251	Fanconi anemia complementation group I
TIGAR	1.41e-12	1.44841	TP53 induced glycolysis regulatory phosphatase
EPHA4	1.44e-12	1.31075	EPH receptor A4
IDH1	1.45e-12	1.20104	isocitrate dehydrogenase (NADP(+)) 1, cytosolic
FBXO34	1.5e-12	1.29543	F-box protein 34
MFSD5	1.52e-12	-1.46535	major facilitator superfamily domain containing 5
RPGR	1.53e-12	1.66215	retinitis pigmentosa GTPase regulator
RPL31	1.53e-12	-1.34199	ribosomal protein L31
CASP12	1.58e-12	-1.52137	caspase 12 (gene/pseudogene)
SDHC	1.61e-12	-1.39217	succinate dehydrogenase complex subunit C
TOR1AIP2	1.63e-12	1.20547	torsin 1A interacting protein 2
REV3L	1.69e-12	1.21285	REV3 like, DNA directed polymerase zeta catalytic subunit
ICE1	1.74e-12	1.21054	interactor of little elongation complex ELL subunit 1
PRR15L	1.74e-12	-1.60462	proline rich 15 like
TTK	1.75e-12	1.20775	TTK protein kinase
SGCA	1.76e-12	-1.3961	sarcoglycan alpha
C15orf61	1.77e-12	-1.36934	chromosome 15 open reading frame 61
IFRD1	1.81e-12	1.33937	interferon related developmental regulator 1
LOC255308	1.83e-12	1.24189	eukaryotic translation initiation factor 2 subunit gamma pseudogene
THOC2	1.89e-12	1.5638	THO complex 2
DDX10	1.9e-12	1.3993	DEAD-box helicase 10
SLCO2A1	1.94e-12	-1.90825	solute carrier organic anion transporter family member 2A1
NT5E	2e-12	1.5932	5'-nucleotidase ecto
ASPM	2.01e-12	1.33611	abnormal spindle microtubule assembly
ALMS1	2.08e-12	1.41197	ALMS1, centrosome and basal body associated protein
KLHL2	2.08e-12	1.2544	kelch like family member 2
OMA1	2.08e-12	1.31326	OMA1 zinc metallopeptidase
IL2RG	2.13e-12	-1.60062	interleukin 2 receptor subunit gamma
PLA2G5	2.15e-12	-1.4746	phospholipase A2 group V
CEP192	2.28e-12	1.32819	centrosomal protein 192
KLHL13	2.28e-12	1.58794	kelch like family member 13
CCDC138	2.38e-12	1.6363	coiled-coil domain containing 138
DZIP3	2.43e-12	2.3109	DAZ interacting zinc finger protein 3
KIF16B	2.45e-12	1.32742	kinesin family member 16B
SLC35A1	2.45e-12	1.24715	solute carrier family 35 member A1
RPGRIP1L	2.52e-12	2.18291	RPGRIP1 like
PPAT	2.58e-12	1.22251	phosphoribosyl pyrophosphate amidotransferase
ZNF615	2.59e-12	1.32086	zinc finger protein 615
SNORD113-3	2.6e-12	2.51281	small nucleolar RNA, C/D box 113-3
COX6B1	2.62e-12	-1.47331	cytochrome c oxidase subunit 6B1
RPS6KA3	2.62e-12	1.25688	ribosomal protein S6 kinase A3
EDN1	2.82e-12	-2.40921	endothelin 1
HIST1H2AC	2.84e-12	-1.49059	histone cluster 1, H2ac
KITLG	2.84e-12	1.41298	KIT ligand
PRKCZ	2.84e-12	-1.29631	protein kinase C zeta
PRMT9	2.84e-12	1.50717	protein arginine methyltransferase 9
DOPEY1	2.91e-12	1.2272	dopey family member 1
SNORA54	2.94e-12	-1.33591	small nucleolar RNA, H/ACA box 54
NCAPG	2.95e-12	1.35263	non-SMC condensin I complex subunit G
MT1P3	2.97e-12	-2.22454	metallothionein 1 pseudogene 3
KDELC1	2.98e-12	1.39273	KDEL motif containing 1
SLAIN1	2.99e-12	-1.30617	SLAIN motif family member 1
CTSW	3.02e-12	-1.6562	cathepsin W
ADRB1	3.17e-12	-1.37152	adrenoceptor beta 1
MYEF2	3.28e-12	1.27605	myelin expression factor 2
PPP1R12A	3.28e-12	1.28823	protein phosphatase 1 regulatory subunit 12A
AKR1C1	3.33e-12	1.62933	aldo-keto reductase family 1 member C1
TBC1D2	3.34e-12	-1.38234	TBC1 domain family member 2
LRMP	3.64e-12	1.27947	lymphoid restricted membrane protein
LRRN4	3.65e-12	-1.71189	leucine rich repeat neuronal 4
ADAM20P1	3.71e-12	1.29911	ADAM metallopeptidase domain 20 pseudogene 1
DDX60L	3.9e-12	1.7854	DEAD-box helicase 60-like
RPF2	3.99e-12	1.31191	ribosome production factor 2 homolog
IFT74	4e-12	1.55413	intraflagellar transport 74
EXOC5	4.17e-12	1.52196	exocyst complex component 5
PIBF1	4.17e-12	1.20115	progesterone immunomodulatory binding factor 1
CENPF	4.19e-12	1.22764	centromere protein F
LCA5	4.21e-12	1.71465	LCA5, lebercilin
MMP1	4.24e-12	4.07957	matrix metallopeptidase 1
PDE3B	4.24e-12	1.28152	phosphodiesterase 3B
ST8SIA4	4.25e-12	1.65457	ST8 alpha-N-acetyl-neuraminide alpha-2,8-sialyltransferase 4
PPFIA2	4.27e-12	1.27059	PTPRF interacting protein alpha 2
RAI14	4.36e-12	1.31466	retinoic acid induced 14
RNU11	4.36e-12	-1.3224	RNA, U11 small nuclear
SPOCK2	4.42e-12	-2.37263	sparc/osteonectin, cwcv and kazal-like domains proteoglycan (testican) 2
TSPAN4	4.61e-12	-1.36828	tetraspanin 4
MGC57346	4.63e-12	-1.65567	ADP-ribosylation factor pseudogene
KCNMB4	4.66e-12	-1.66742	potassium calcium-activated channel subfamily M regulatory beta subunit 4
BBX	4.75e-12	1.40624	BBX, HMG-box containing
MYOZ1	5.01e-12	-2.30763	myozenin 1
CRYBG3	5.02e-12	1.32935	crystallin beta-gamma domain containing 3
IQGAP2	5.02e-12	1.51578	IQ motif containing GTPase activating protein 2
KIAA0040	5.04e-12	-1.26255	KIAA0040
TAS2R31	5.07e-12	1.66656	taste 2 receptor member 31
CDH3	5.1e-12	1.46177	cadherin 3
GOLIM4	5.12e-12	1.27233	golgi integral membrane protein 4
ZNF702P	5.12e-12	1.35377	zinc finger protein 702, pseudogene
NOC3L	5.19e-12	1.67054	NOC3 like DNA replication regulator
TMEM178A	5.19e-12	-1.22654	transmembrane protein 178A
UTP14A	5.22e-12	1.22418	UTP14A small subunit processome component
ZNF117	5.24e-12	1.44379	zinc finger protein 117
NXF3	5.32e-12	-1.78961	nuclear RNA export factor 3
OSBPL3	5.46e-12	1.36858	oxysterol binding protein like 3
AKAP11	5.74e-12	1.23767	A-kinase anchoring protein 11
EIF2AK3	5.74e-12	1.33521	eukaryotic translation initiation factor 2 alpha kinase 3
FGFR4	5.76e-12	-1.52078	fibroblast growth factor receptor 4
ABCB1	5.79e-12	1.75018	ATP binding cassette subfamily B member 1
KIF21A	5.79e-12	2.34459	kinesin family member 21A
RPL23AP53	6.03e-12	1.29168	ribosomal protein L23a pseudogene 53
BICC1	6.13e-12	1.37056	BicC family RNA binding protein 1
RBP4	6.43e-12	-2.43912	retinol binding protein 4
PLA2G7	6.47e-12	2.22481	phospholipase A2 group VII
DYNC2H1	6.48e-12	2.04459	dynein cytoplasmic 2 heavy chain 1
CHD6	6.49e-12	1.24771	chromodomain helicase DNA binding protein 6
SCAF11	6.64e-12	1.20062	SR-related CTD associated factor 11
RFC1	6.81e-12	1.53867	replication factor C subunit 1
SMCHD1	7.08e-12	1.35737	structural maintenance of chromosomes flexible hinge domain containing 1
NBEA	7.16e-12	1.89336	neurobeachin
TTC21B	7.16e-12	1.73424	tetratricopeptide repeat domain 21B
FRYL	7.54e-12	1.32746	FRY like transcription coactivator
LRRFIP1	7.95e-12	1.57273	LRR binding FLII interacting protein 1
PI15	7.97e-12	2.64482	peptidase inhibitor 15
FAM129A	8.25e-12	1.42271	family with sequence similarity 129 member A
RPS5	8.32e-12	-1.49543	ribosomal protein S5
HOXA4	8.55e-12	-1.47404	homeobox A4
CLMP	8.56e-12	1.21593	CXADR like membrane protein
ATP13A3	8.79e-12	1.27339	ATPase 13A3
RPL8	8.9e-12	-1.26895	ribosomal protein L8
RAP1GAP	8.95e-12	-1.33335	RAP1 GTPase activating protein
ZNF441	9.04e-12	1.23885	zinc finger protein 441
PLEKHA5	9.21e-12	1.24828	pleckstrin homology domain containing A5
PTGR1	9.46e-12	1.31253	prostaglandin reductase 1
PLCB4	9.49e-12	1.42548	phospholipase C beta 4
DOCK11	9.65e-12	1.44619	dedicator of cytokinesis 11
SULT1C4	9.72e-12	-1.71649	sulfotransferase family 1C member 4
HAUS6	9.83e-12	1.50823	HAUS augmin like complex subunit 6
DENND2C	9.84e-12	1.36917	DENN domain containing 2C
LRRC17	1.03e-11	1.57401	leucine rich repeat containing 17
SNORA10	1.05e-11	-1.36999	small nucleolar RNA, H/ACA box 10
ARID5B	1.07e-11	1.24737	AT-rich interaction domain 5B
FOLR1	1.07e-11	-1.86174	folate receptor 1
FSTL1	1.09e-11	1.27936	follistatin like 1
IFITM1	1.09e-11	-1.96801	interferon induced transmembrane protein 1
CCT5	1.11e-11	1.29342	chaperonin containing TCP1 subunit 5
ETHE1	1.11e-11	-1.45776	ETHE1, persulfide dioxygenase
UBL5	1.11e-11	-1.37073	ubiquitin like 5
ANO1	1.12e-11	-1.25506	anoctamin 1
CLIC1	1.13e-11	-1.21732	chloride intracellular channel 1
SNORD20	1.13e-11	2.18944	small nucleolar RNA, C/D box 20
GADD45A	1.14e-11	1.73933	growth arrest and DNA damage inducible alpha
RPLP0	1.14e-11	-1.58394	ribosomal protein lateral stalk subunit P0
MMP16	1.16e-11	1.29098	matrix metallopeptidase 16
CC2D2A	1.17e-11	1.7834	coiled-coil and C2 domain containing 2A
FNBP1L	1.19e-11	1.57042	formin binding protein 1 like
CTSS	1.21e-11	1.29541	cathepsin S
NKTR	1.23e-11	1.33016	natural killer cell triggering receptor
FGD6	1.25e-11	1.52902	FYVE, RhoGEF and PH domain containing 6
HGF	1.31e-11	1.40347	hepatocyte growth factor
CFAP69	1.34e-11	1.90133	cilia and flagella associated protein 69
JMJD1C	1.34e-11	1.3289	jumonji domain containing 1C
ZNF670	1.35e-11	1.49938	zinc finger protein 670
GNG5	1.36e-11	-1.20885	G protein subunit gamma 5
SNORA33	1.36e-11	1.52783	small nucleolar RNA, H/ACA box 33
SNORA68	1.36e-11	-1.972	small nucleolar RNA, H/ACA box 68
TAS2R13	1.37e-11	1.37789	taste 2 receptor member 13
IGF1	1.39e-11	1.9659	insulin like growth factor 1
WEE1	1.4e-11	2.24869	WEE1 G2 checkpoint kinase
CDH2	1.47e-11	1.54821	cadherin 2
FZD3	1.48e-11	1.57148	frizzled class receptor 3
RPS25	1.5e-11	-1.65207	ribosomal protein S25
CEP83	1.59e-11	1.28022	centrosomal protein 83
SNORD4A	1.59e-11	-1.48253	small nucleolar RNA, C/D box 4A
FOXF1	1.6e-11	-1.37893	forkhead box F1
TMEM37	1.6e-11	-1.42975	transmembrane protein 37
GGH	1.65e-11	1.32652	gamma-glutamyl hydrolase
MYO5A	1.66e-11	1.31079	myosin VA
CD109	1.67e-11	1.27868	CD109 molecule
UCP2	1.67e-11	-1.26271	uncoupling protein 2
ROBO4	1.69e-11	-1.54139	roundabout guidance receptor 4
CD34	1.76e-11	-1.48044	CD34 molecule
HLA-DPB1	1.77e-11	-1.75992	major histocompatibility complex, class II, DP beta 1
PUS10	1.81e-11	1.40233	pseudouridylate synthase 10
EIF2S1	1.83e-11	1.31183	eukaryotic translation initiation factor 2 subunit alpha
SNX16	1.85e-11	1.31355	sorting nexin 16
SNORD44	1.88e-11	1.30657	small nucleolar RNA, C/D box 44
TMEM255A	1.89e-11	-1.32532	transmembrane protein 255A
CD68	1.9e-11	-1.26557	CD68 molecule
SPP1	1.92e-11	3.9609	secreted phosphoprotein 1
SNORD102	2.13e-11	1.55474	small nucleolar RNA, C/D box 102
PXMP4	2.16e-11	-1.43029	peroxisomal membrane protein 4
MPP5	2.18e-11	1.25973	membrane palmitoylated protein 5
HIST1H4F	2.22e-11	-1.28051	histone cluster 1, H4f
PPP1R14C	2.26e-11	1.28358	protein phosphatase 1 regulatory inhibitor subunit 14C
TNFRSF19	2.28e-11	1.32242	TNF receptor superfamily member 19
WDR43	2.3e-11	1.40009	WD repeat domain 43
COMMD6	2.31e-11	-1.45282	COMM domain containing 6
SNORD114-2	2.31e-11	2.91122	small nucleolar RNA, C/D box 114-2
DNTTIP2	2.33e-11	1.42478	deoxynucleotidyltransferase terminal interacting protein 2
SNORD116-13	2.43e-11	-1.77482	small nucleolar RNA, C/D box 116-13
SNORD1B	2.44e-11	1.32595	small nucleolar RNA, C/D box 1B
ZNF91	2.5e-11	1.47291	zinc finger protein 91
NDUFA2	2.51e-11	-1.79553	NADH:ubiquinone oxidoreductase subunit A2
ZNF709	2.51e-11	1.35881	zinc finger protein 709
KLHL4	2.6e-11	1.68097	kelch like family member 4
PARP9	2.64e-11	1.57022	poly(ADP-ribose) polymerase family member 9
CYP27A1	2.71e-11	-1.32321	cytochrome P450 family 27 subfamily A member 1
HYAL2	2.88e-11	-1.32031	hyaluronoglucosaminidase 2
CD8A	2.95e-11	-1.2943	CD8a molecule
SNORD105	3.04e-11	-1.39982	small nucleolar RNA, C/D box 105
CKB	3.14e-11	-1.20678	creatine kinase B
TBX4	3.14e-11	-1.2863	T-box 4
FAM107A	3.2e-11	-1.57184	family with sequence similarity 107 member A
POLR2L	3.2e-11	-1.2785	RNA polymerase II subunit L
EPAS1	3.28e-11	-1.21223	endothelial PAS domain protein 1
CLHC1	3.36e-11	1.79235	clathrin heavy chain linker domain containing 1
GLIPR2	3.36e-11	-1.2213	GLI pathogenesis related 2
SLC1A3	3.42e-11	1.59093	solute carrier family 1 member 3
AMD1	3.49e-11	1.27194	adenosylmethionine decarboxylase 1
BCAT1	3.52e-11	1.82815	branched chain amino acid transaminase 1
ADAM28	3.65e-11	2.25113	ADAM metallopeptidase domain 28
DDT	3.65e-11	-2.13716	D-dopachrome tautomerase
FAM169A	3.65e-11	1.28344	family with sequence similarity 169 member A
FBXO32	3.65e-11	1.52682	F-box protein 32
TMSB10	3.69e-11	-1.51422	thymosin beta 10
HNRNPA1	3.8e-11	1.32363	heterogeneous nuclear ribonucleoprotein A1
S1PR1	3.82e-11	-1.26532	sphingosine-1-phosphate receptor 1
PPP1R14A	4.03e-11	-1.2908	protein phosphatase 1 regulatory inhibitor subunit 14A
MT1DP	4.05e-11	-1.63934	metallothionein 1D, pseudogene
AOX1	4.14e-11	2.10389	aldehyde oxidase 1
MAK16	4.18e-11	1.326	MAK16 homolog
TREM2	4.18e-11	-1.40554	triggering receptor expressed on myeloid cells 2
PROS1	4.27e-11	1.52993	protein S (alpha)
MPP3	4.32e-11	-1.20866	membrane palmitoylated protein 3
AVPI1	4.33e-11	-1.3757	arginine vasopressin induced 1
CORO1A	4.64e-11	-1.40758	coronin 1A
TFRC	4.84e-11	1.64592	transferrin receptor
MRPL20	4.86e-11	-1.28197	mitochondrial ribosomal protein L20
DOCK10	4.98e-11	1.53464	dedicator of cytokinesis 10
ZNF654	5.2e-11	1.2697	zinc finger protein 654
ID1	5.32e-11	-2.35169	inhibitor of DNA binding 1, HLH protein
SNORD77	5.67e-11	2.05721	small nucleolar RNA, C/D box 77
ZNF292	5.7e-11	1.32465	zinc finger protein 292
ETV5	5.84e-11	-1.51811	ETS variant 5
GRAMD2	6.15e-11	-1.42884	GRAM domain containing 2
MGST1	6.17e-11	-1.25243	microsomal glutathione S-transferase 1
FAM208B	6.27e-11	1.37855	family with sequence similarity 208 member B
CXorf57	6.53e-11	1.21626	chromosome X open reading frame 57
CCL5	6.65e-11	-1.69868	C-C motif chemokine ligand 5
REP15	6.95e-11	1.29844	RAB15 effector protein
SNORA80E	6.95e-11	-1.61956	small nucleolar RNA, H/ACA box 80E
WDR19	7.18e-11	1.44998	WD repeat domain 19
ARID5A	7.24e-11	-1.36834	AT-rich interaction domain 5A
CCNL1	7.49e-11	1.25693	cyclin L1
TMEM45A	7.87e-11	2.38242	transmembrane protein 45A
HMGCS2	8.46e-11	-1.91806	3-hydroxy-3-methylglutaryl-CoA synthase 2
EMP2	8.52e-11	-1.75193	epithelial membrane protein 2
GNLY	8.68e-11	-1.65489	granulysin
IFT81	8.86e-11	1.55996	intraflagellar transport 81
MRPS36	8.95e-11	-1.21171	mitochondrial ribosomal protein S36
SMAD6	8.99e-11	-1.65671	SMAD family member 6
GIPC2	9e-11	1.27811	GIPC PDZ domain containing family member 2
TSPAN15	9.07e-11	-1.36046	tetraspanin 15
CX3CL1	9.36e-11	-1.21056	C-X3-C motif chemokine ligand 1
TMEM100	9.57e-11	-3.0277	transmembrane protein 100
VIPR1	9.57e-11	-2.37716	vasoactive intestinal peptide receptor 1
ZNRD1	1.02e-10	-1.43374	zinc ribbon domain containing 1
SLK	1.05e-10	1.25625	STE20 like kinase
RGS9	1.08e-10	-1.58873	regulator of G-protein signaling 9
ARAP2	1.09e-10	1.21337	ArfGAP with RhoGAP domain, ankyrin repeat and PH domain 2
TNFRSF12A	1.1e-10	-1.72891	TNF receptor superfamily member 12A
REEP3	1.11e-10	1.21951	receptor accessory protein 3
UQCR10	1.11e-10	-1.29372	ubiquinol-cytochrome c reductase, complex III subunit X
FAM167B	1.12e-10	-1.24006	family with sequence similarity 167 member B
HNF1B	1.12e-10	-1.32412	HNF1 homeobox B
RAMP3	1.12e-10	-1.29171	receptor (G protein-coupled) activity modifying protein 3
FXYD3	1.13e-10	-1.62187	FXYD domain containing ion transport regulator 3
CD3D	1.14e-10	-1.38698	CD3d molecule
FCER1G	1.15e-10	-1.3679	Fc fragment of IgE receptor Ig
SVBP	1.25e-10	-1.41036	small vasohibin binding protein
ZNF106	1.28e-10	1.37749	zinc finger protein 106
FAM111B	1.29e-10	1.38324	family with sequence similarity 111 member B
DSC3	1.32e-10	3.34151	desmocollin 3
FXYD1	1.32e-10	-1.21355	FXYD domain containing ion transport regulator 1
ABCC5	1.36e-10	1.24601	ATP binding cassette subfamily C member 5
SELENBP1	1.4e-10	-1.44346	selenium binding protein 1
NRN1	1.41e-10	-1.51462	neuritin 1
TSPAN18	1.51e-10	-1.39508	tetraspanin 18
FCER1A	1.56e-10	-1.37394	Fc fragment of IgE receptor Ia
MT1E	1.58e-10	-2.28677	metallothionein 1E
DNPH1	1.62e-10	-1.29452	2'-deoxynucleoside 5'-phosphate N-hydrolase 1
ZNF215	1.67e-10	2.23263	zinc finger protein 215
MIRLET7F1	1.7e-10	1.55202	microRNA let-7f-1
GRK5	1.75e-10	-1.22033	G protein-coupled receptor kinase 5
HIST1H3A	1.75e-10	-1.24214	histone cluster 1, H3a
KIDINS220	1.77e-10	1.28148	kinase D-interacting substrate 220kDa
LGALS1	1.78e-10	-1.41264	galectin 1
STARD4	1.84e-10	1.43119	StAR related lipid transfer domain containing 4
TSHZ2	1.89e-10	1.52188	teashirt zinc finger homeobox 2
BTNL9	1.95e-10	-1.70402	butyrophilin like 9
KL	2.01e-10	-1.37712	klotho
RNU5A-1	2.01e-10	-1.8613	RNA, U5A small nuclear 1
ZNF844	2.03e-10	1.29904	zinc finger protein 844
NDUFA3	2.07e-10	-1.24434	NADH:ubiquinone oxidoreductase subunit A3
KLF15	2.11e-10	-1.27601	Kruppel like factor 15
DLGAP5	2.15e-10	1.25963	DLG associated protein 5
TRIB1	2.15e-10	-1.32103	tribbles pseudokinase 1
ARRDC2	2.22e-10	-1.29823	arrestin domain containing 2
ANOS1	2.23e-10	-1.45162	anosmin 1
ITGB8	2.32e-10	1.4943	integrin subunit beta 8
KIAA1109	2.46e-10	1.23631	KIAA1109
FBXW7	2.53e-10	1.26786	F-box and WD repeat domain containing 7
AGER	2.7e-10	-3.14834	advanced glycosylation end-product specific receptor
SYT15	2.77e-10	-1.28887	synaptotagmin 15
GALNT3	2.94e-10	1.29082	polypeptide N-acetylgalactosaminyltransferase 3
LOC100132686	3.02e-10	1.32833	uncharacterized LOC100132686
MCTP1	3.02e-10	1.26594	multiple C2 and transmembrane domain containing 1
CFLAR	3.06e-10	1.2362	CASP8 and FADD like apoptosis regulator
UBE2W	3.17e-10	1.21835	ubiquitin conjugating enzyme E2 W (putative)
KIAA0101	3.31e-10	1.26629	KIAA0101
AFF3	3.43e-10	-1.53978	AF4/FMR2 family member 3
TST	3.47e-10	-1.32826	thiosulfate sulfurtransferase
P3H2	3.5e-10	-1.63872	prolyl 3-hydroxylase 2
ZNF33B	3.5e-10	1.21603	zinc finger protein 33B
FFAR4	3.64e-10	-1.97115	free fatty acid receptor 4
MET	3.64e-10	1.69542	MET proto-oncogene, receptor tyrosine kinase
TLR2	3.67e-10	1.32317	toll like receptor 2
TNNC1	3.71e-10	-1.76825	troponin C1, slow skeletal and cardiac type
MT1JP	3.89e-10	-2.07496	metallothionein 1J, pseudogene
BCHE	3.92e-10	1.9188	butyrylcholinesterase
MYO5C	4.02e-10	1.30853	myosin VC
DSG2	4.15e-10	1.51934	desmoglein 2
SPRY4	4.26e-10	-1.64921	sprouty RTK signaling antagonist 4
ADGRF1	4.3e-10	2.00003	adhesion G protein-coupled receptor F1
SNORD36B	4.34e-10	-1.48968	small nucleolar RNA, C/D box 36B
S100A16	4.62e-10	-1.22482	S100 calcium binding protein A16
PARP14	4.77e-10	1.32913	poly(ADP-ribose) polymerase family member 14
KIAA1841	4.99e-10	1.38433	KIAA1841
PRUNE2	5.29e-10	1.98069	prune homolog 2
CFAP44	5.47e-10	1.78951	cilia and flagella associated protein 44
HSPA4L	5.56e-10	1.92811	heat shock protein family A (Hsp70) member 4 like
CCDC80	5.79e-10	1.98401	coiled-coil domain containing 80
CACNA2D2	5.83e-10	-2.32593	calcium voltage-gated channel auxiliary subunit alpha2delta 2
LGI3	6.14e-10	-1.61458	leucine rich repeat LGI family member 3
CSF3	6.19e-10	-1.32654	colony stimulating factor 3
LOC100131541	6.35e-10	1.25741	uncharacterized LOC100131541
DSP	6.59e-10	2.06887	desmoplakin
RPLP2	6.79e-10	-1.50901	ribosomal protein lateral stalk subunit P2
TAS2R20	7.14e-10	1.21177	taste 2 receptor member 20
TMEM130	7.25e-10	-1.73227	transmembrane protein 130
HOXA2	7.26e-10	-1.35395	homeobox A2
TARP	7.34e-10	-1.57849	TCR gamma alternate reading frame protein
TAS2R19	7.43e-10	1.21126	taste 2 receptor member 19
ISLR	8.3e-10	-1.32894	immunoglobulin superfamily containing leucine rich repeat
GFRA2	9.48e-10	-1.2492	GDNF family receptor alpha 2
STK33	9.91e-10	2.49422	serine/threonine kinase 33
AKAP6	1.01e-09	1.22429	A-kinase anchoring protein 6
SNORA49	1.02e-09	-1.66389	small nucleolar RNA, H/ACA box 49
HIST1H2BC	1.05e-09	-1.21201	histone cluster 1, H2bc
NEXN	1.05e-09	1.66043	nexilin F-actin binding protein
NRP2	1.05e-09	1.20012	neuropilin 2
ZNF204P	1.05e-09	1.644	zinc finger protein 204, pseudogene
MLF1	1.07e-09	1.40475	myeloid leukemia factor 1
MS4A15	1.09e-09	-2.06087	membrane spanning 4-domains A15
FAM184A	1.13e-09	1.5063	family with sequence similarity 184 member A
MATN2	1.13e-09	1.25818	matrilin 2
HEY1	1.14e-09	-1.34743	hes related family bHLH transcription factor with YRPW motif 1
AKR1C3	1.15e-09	1.25593	aldo-keto reductase family 1, member C3
LOC100287290	1.16e-09	1.39691	cytokine receptor CRL2
USP53	1.18e-09	1.34758	ubiquitin specific peptidase 53
RPL10	1.19e-09	-1.26965	ribosomal protein L10
TTC26	1.19e-09	1.6964	tetratricopeptide repeat domain 26
STEAP2	1.32e-09	1.41298	STEAP2 metalloreductase
NPR1	1.33e-09	-1.21214	natriuretic peptide receptor 1
DEPTOR	1.38e-09	1.36343	DEP domain containing MTOR-interacting protein
RGS16	1.41e-09	-1.22451	regulator of G-protein signaling 16
FLJ34503	1.42e-09	-1.51408	uncharacterized FLJ34503
NECAB1	1.42e-09	-2.03697	N-terminal EF-hand calcium binding protein 1
PTPN13	1.44e-09	1.38541	protein tyrosine phosphatase, non-receptor type 13
G0S2	1.47e-09	-1.50439	G0/G1 switch 2
CP	1.51e-09	3.72295	ceruloplasmin (ferroxidase)
FAM46C	1.52e-09	1.4612	family with sequence similarity 46 member C
RPPH1	1.56e-09	-1.57872	ribonuclease P RNA component H1
JUNB	1.6e-09	-1.2584	JunB proto-oncogene, AP-1 transcription factor subunit
MT2A	1.77e-09	-1.57054	metallothionein 2A
PTPRC	1.78e-09	1.40243	protein tyrosine phosphatase, receptor type C
NRM	1.82e-09	-1.21084	nurim (nuclear envelope membrane protein)
TMEM67	1.9e-09	1.84231	transmembrane protein 67
ANKRD22	2.08e-09	1.83124	ankyrin repeat domain 22
MIRLET7C	2.11e-09	1.40012	microRNA let-7c
GCLM	2.36e-09	1.20774	glutamate-cysteine ligase modifier subunit
PKP2	2.41e-09	1.49643	plakophilin 2
ADAMTS1	2.51e-09	1.41424	ADAM metallopeptidase with thrombospondin type 1 motif 1
LRRC36	2.61e-09	-1.27747	leucine rich repeat containing 36
CYTIP	2.77e-09	1.318	cytohesin 1 interacting protein
LBH	2.92e-09	-1.23617	limb bud and heart development
S100A12	2.97e-09	-2.65588	S100 calcium binding protein A12
PDGFRA	3.01e-09	1.40024	platelet derived growth factor receptor alpha
HIST1H3I	3.05e-09	-1.25163	histone cluster 1, H3i
PSENEN	3.17e-09	-1.88633	presenilin enhancer gamma-secretase subunit
HIF1A	3.18e-09	1.22161	hypoxia inducible factor 1 alpha subunit
ANKRD28	3.19e-09	1.49547	ankyrin repeat domain 28
RPS19	3.51e-09	-1.28093	ribosomal protein S19
MRC1	3.59e-09	1.68633	mannose receptor, C type 1
STC1	3.64e-09	-1.76062	stanniocalcin 1
LOC100130713	4.25e-09	-1.28696	uncharacterized LOC100130713
RGS5	4.6e-09	1.31501	regulator of G-protein signaling 5
CD5L	4.93e-09	-1.22955	CD5 molecule like
SH2D1B	4.93e-09	-1.37633	SH2 domain containing 1B
ZNF385D	5.05e-09	1.41927	zinc finger protein 385D
SNORD4B	5.23e-09	-1.45488	small nucleolar RNA, C/D box 4B
SFTA2	5.58e-09	-1.65328	surfactant associated 2
HBEGF	5.9e-09	-1.45164	heparin binding EGF like growth factor
LINC00597	6.04e-09	1.20112	long intergenic non-protein coding RNA 597
FAM198B	7.11e-09	1.20588	family with sequence similarity 198 member B
ITLN2	7.21e-09	-1.23295	intelectin 2
ABCA3	7.28e-09	-2.03579	ATP binding cassette subfamily A member 3
CRYAB	7.3e-09	-1.55761	crystallin alpha B
FGFBP2	7.34e-09	-1.37637	fibroblast growth factor binding protein 2
ULK4	7.68e-09	1.31218	unc-51 like kinase 4
CCDC102B	7.89e-09	1.56722	coiled-coil domain containing 102B
MFNG	8.1e-09	-1.2262	MFNG O-fucosylpeptide 3-beta-N-acetylglucosaminyltransferase
TMEM88	8.12e-09	-1.26575	transmembrane protein 88
ACSL4	8.96e-09	1.33147	acyl-CoA synthetase long-chain family member 4
RNF122	9.63e-09	-1.28295	ring finger protein 122
CFB	9.81e-09	1.59514	complement factor B
RNF128	9.88e-09	-1.26082	ring finger protein 128, E3 ubiquitin protein ligase
ACKR4	1.03e-08	-1.21888	atypical chemokine receptor 4
GPR171	1.03e-08	1.27448	G protein-coupled receptor 171
PIM1	1.17e-08	-1.2191	Pim-1 proto-oncogene, serine/threonine kinase
TEX9	1.27e-08	2.02585	testis expressed 9
OR5P2	1.28e-08	-1.61805	olfactory receptor family 5 subfamily P member 2
SYNPO2	1.3e-08	1.34584	synaptopodin 2
BAAT	1.31e-08	1.52772	bile acid-CoA:amino acid N-acyltransferase
NEK11	1.31e-08	1.74969	NIMA related kinase 11
ICAM1	1.34e-08	-1.64229	intercellular adhesion molecule 1
MAP1B	1.38e-08	1.22686	microtubule associated protein 1B
FAM83B	1.43e-08	1.55952	family with sequence similarity 83 member B
HMGB3	1.56e-08	1.30084	high mobility group box 3
SERPINI1	1.58e-08	1.24355	serpin family I member 1
CHORDC1	1.6e-08	1.2618	cysteine and histidine rich domain containing 1
ASPN	1.61e-08	1.58992	asporin
SLC5A9	1.63e-08	-1.51311	solute carrier family 5 member 9
SEC14L4	1.65e-08	-1.35652	SEC14 like lipid binding 4
IFT172	1.74e-08	1.31435	intraflagellar transport 172
F5	1.89e-08	1.42586	coagulation factor V
CLEC5A	1.91e-08	1.27689	C-type lectin domain family 5 member A
SNORD1A	1.91e-08	1.26778	small nucleolar RNA, C/D box 1A
SNORD42A	1.92e-08	-1.28295	small nucleolar RNA, C/D box 42A
CCDC191	2.03e-08	1.49916	coiled-coil domain containing 191
LRRC75A-AS1	2.19e-08	-1.66965	LRRC75A antisense RNA 1
KIT	2.21e-08	1.24718	KIT proto-oncogene receptor tyrosine kinase
LRCH2	2.33e-08	1.26227	leucine rich repeats and calponin homology domain containing 2
C10orf67	2.4e-08	-1.29954	chromosome 10 open reading frame 67
SLC6A4	2.42e-08	-3.36422	solute carrier family 6 member 4
SNORD113-4	2.43e-08	1.92433	small nucleolar RNA, C/D box 113-4
MT1H	2.52e-08	-1.50357	metallothionein 1H
C6	2.64e-08	2.49284	complement component 6
CFHR3	2.74e-08	1.26431	complement factor H related 3
HIST1H2BF	2.74e-08	-1.48366	histone cluster 1, H2bf
SERPINE2	2.74e-08	1.34498	serpin family E member 2
AIM2	2.93e-08	1.89158	absent in melanoma 2
FSD1L	3.01e-08	1.37692	fibronectin type III and SPRY domain containing 1 like
FAM189A2	3.05e-08	-1.39906	family with sequence similarity 189 member A2
FBXL13	3.16e-08	1.50895	F-box and leucine rich repeat protein 13
RPS28	3.66e-08	-1.81972	ribosomal protein S28
SLC27A2	4.02e-08	2.20498	solute carrier family 27 member 2
MYH11	4.16e-08	1.39931	myosin heavy chain 11
MT1G	4.21e-08	-1.79905	metallothionein 1G
SLCO1A2	4.38e-08	-1.43819	solute carrier organic anion transporter family member 1A2
CD24	4.82e-08	1.4951	CD24 molecule
CHIAP2	4.88e-08	-1.98271	chitinase, acidic pseudogene 2
AGR2	5.02e-08	1.77072	anterior gradient 2, protein disulphide isomerase family member
PLA1A	5.18e-08	-1.39794	phospholipase A1 member A
CCDC146	5.35e-08	1.99961	coiled-coil domain containing 146
FGL2	5.42e-08	1.21671	fibrinogen like 2
ANKRD29	5.92e-08	-1.36342	ankyrin repeat domain 29
S100A9	5.99e-08	-1.35289	S100 calcium binding protein A9
PLA2G4F	6.42e-08	-1.5515	phospholipase A2 group IVF
THBS2	6.69e-08	1.23092	thrombospondin 2
CD69	7.29e-08	1.21789	CD69 molecule
ABCD2	7.32e-08	1.36556	ATP binding cassette subfamily D member 2
CEP126	7.33e-08	1.48388	centrosomal protein 126
C10orf10	7.53e-08	-1.33377	chromosome 10 open reading frame 10
KRT5	7.87e-08	2.81711	keratin 5
GPR87	8.07e-08	2.08882	G protein-coupled receptor 87
RMRP	8.28e-08	-1.53737	RNA component of mitochondrial RNA processing endoribonuclease
APOC1	8.46e-08	-1.40219	apolipoprotein C1
RGS22	8.83e-08	1.91358	regulator of G-protein signaling 22
SHISA3	9.44e-08	-1.42428	shisa family member 3
RTKN2	9.58e-08	-2.41552	rhotekin 2
CA2	1.02e-07	-1.64868	carbonic anhydrase 2
FABP4	1.11e-07	-3.24761	fatty acid binding protein 4
MT1A	1.12e-07	-2.03716	metallothionein 1A
AMPD1	1.19e-07	1.56575	adenosine monophosphate deaminase 1
GKN2	1.19e-07	-2.28525	gastrokine 2
IFITM3	1.19e-07	-1.21006	interferon induced transmembrane protein 3
ALDH1A1	1.23e-07	1.20509	aldehyde dehydrogenase 1 family member A1
AK9	1.31e-07	1.49337	adenylate kinase 9
SNORD114-3	1.35e-07	-1.75706	small nucleolar RNA, C/D box 114-3
CXCL10	1.45e-07	-2.13735	C-X-C motif chemokine ligand 10
SAMD9	1.46e-07	1.25513	sterile alpha motif domain containing 9
RXFP1	1.51e-07	-1.43999	relaxin/insulin like family peptide receptor 1
ABCA8	1.53e-07	1.26446	ATP binding cassette subfamily A member 8
GBP3	1.7e-07	1.42557	guanylate binding protein 3
MTHFD2	1.74e-07	1.25355	methylenetetrahydrofolate dehydrogenase (NADP+ dependent) 2, methenyltetrahydrofolate cyclohydrolase
ZNF214	1.75e-07	1.25347	zinc finger protein 214
TMEM156	1.84e-07	1.53135	transmembrane protein 156
S100A8	1.88e-07	-1.89732	S100 calcium binding protein A8
ACSL1	2e-07	1.28506	acyl-CoA synthetase long-chain family member 1
FANK1	2.07e-07	2.10922	fibronectin type III and ankyrin repeat domains 1
[truncated: 206 more rows]

## Sheet: Table S5
Table S5. Gene ontology enrichment analysis of differently expressed genes identified by mRNA expression profiles of IPF
_MEMBER_hits	_LogP_hits	GO	_PATTERN_	_RANK_	GiniIndex	Category	CategoryID	Description	PARENT_GO	LogP	Enrichment	Z-score	#TotalGeneInLibrary	#GeneInGO	#GeneInHitList	#GeneInGOAndHitList	%InGO	STDV %InGO	GeneID	Hits	Log(q-value)	EvidenceCutoff	GROUP_ID	FirstInGroupByEnrichment	FirstInGroupByLogP	BestLogPInGroup	BestEnrichmentInGroup	URL
1	-25.2837	GO:0007017	M1	1	0	GO Biological Processes	19	microtubule-based process	19_GO:0009987 cellular process	-25.2837	2.36199	12.0833	24367	784	2158	164	7.59963	0.570437	324|546|667|672|891|1003|1070|1111|1213|1410|1540|1647|1767|1768|1770|1781|1783|2042|2241|3091|3192|3315|3688|3796|3832|3837|3895|4085|4131|4233|4296|4659|4869|4976|5048|5108|5562|5590|5861|6093|6101|6103|7175|7272|7283|7465|7514|7840|8100|8195|8409|8701|9126|9183|9212|9321|9475|9493|9525|9585|9648|9662|9702|9738|9748|9768|9787|9793|9857|10096|10097|10128|10142|10274|10383|10464|10735|11116|11127…	APC|ATRX|DST|BRCA1|CCNB1|CDH5|CETN3|CHEK1|CLTC|CRYAB|CYLD|GADD45A|DNAH5|DNAH6|DNAH9|DYNC1I2|DYNC1LI2|EPHA3|FER|HIF1A|HNRNPU|HSPB1|ITGB1|KIF2A|KIF11|KPNB1|KTN1|MAD2L1|MAP1B|MET|MAP3K11|PPP1R12A|NPM1|OPA1|PAFAH1B1|PCM1|PRKAA1|PRKCZ|RAB1A|ROCK1|RP1|RPGR|TPR|TTK|TUBG1|WEE1|XPO1|ALMS1|IFT88|MKKS|UXT|DNAH11|SMC3|ZW10|AURKB|TRIP11|ROCK2|KIF23|VPS4B|KIF20B|GCC2|CEP135|CEP57|CCP110|SLK|PCLAF|DLGAP5|CKAP5|…	-20.9334	0	1	1	1	-25.2837	2.58763
1	-22.6092	GO:0005815	M1	1	0	GO Cellular Components	20	microtubule organizing center		-22.6092	2.2906	11.3363	24367	769	2158	156	7.22892	0.557464	207|324|468|672|891|1063|1070|1111|1452|1540|1654|1660|1781|1783|2010|2773|3192|3397|3796|4033|4236|4291|4296|4659|4750|4869|5048|5108|5577|5586|5590|6093|6103|6497|6950|7153|7188|7283|7486|7813|7840|7871|8100|8195|8409|9212|9475|9493|9525|9541|9584|9585|9662|9702|9738|9768|9787|9793|9857|10142|10198|10210|10397|10464|10564|11064|11073|11116|11127|11215|22832|22852|22873|22919|22948|22995|23032|2…	AKT1|APC|ATF4|BRCA1|CCNB1|CENPF|CETN3|CHEK1|CSNK1A1|CYLD|DDX3X|DHX9|DYNC1I2|DYNC1LI2|EMD|GNAI3|HNRNPU|ID1|KIF2A|IRAG2|MFAP1|MLF1|MAP3K11|PPP1R12A|NEK1|NPM1|PAFAH1B1|PCM1|PRKAR2B|PKN2|PRKCZ|ROCK1|RPGR|SKI|TCP1|TOP2A|TRAF5|TUBG1|WRN|EVI5|ALMS1|SLMAP|IFT88|MKKS|UXT|AURKB|ROCK2|KIF23|VPS4B|CIR1|RBM39|KIF20B|CEP135|CEP57|CCP110|PCLAF|DLGAP5|CKAP5|CEP350|AKAP9|MPHOSPH9|TOPORS|NDRG1|PIBF1|ARFGEF2|CNTRL|…	-18.56	0	2	1	1	-22.6092	2.6857
1	-19.1653	GO:0051640	M1	1	0	GO Biological Processes	19	organelle localization	19_GO:0051179 localization	-19.1653	2.20585	10.3258	24367	732	2158	143	6.62651	0.535462	472|537|891|1000|1001|1060|1063|1781|1783|2153|2207|2241|2294|2348|2624|2890|3091|3162|3192|3320|3356|3598|3676|3688|3815|3837|4033|4085|4131|4534|4643|4644|4646|4869|4905|4976|5048|5108|5577|5590|5819|5861|5871|5873|5903|6059|6812|6814|6844|7283|7476|7514|7840|7879|8195|8409|8417|8447|8499|8615|8676|8723|9183|9212|9321|9493|9525|9581|9662|9702|9738|9787|9793|10059|10096|10097|10128|10142|10383|1…	ATM|ATP6AP1|CCNB1|CDH2|CDH3|CENPC|CENPF|DYNC1I2|DYNC1LI2|F5|FCER1G|FER|FOXF1|FOLR1|GATA2|GRIA1|HIF1A|HMOX1|HNRNPU|HSP90AA1|HTR2A|IL13RA2|ITGA4|ITGB1|KIT|KPNB1|IRAG2|MAD2L1|MAP1B|MTM1|MYO1E|MYO5A|MYO6|NPM1|NSF|OPA1|PAFAH1B1|PCM1|PRKAR2B|PRKCZ|NECTIN2|RAB1A|MAP4K2|RAB27A|RANBP2|ABCE1|STXBP1|STXBP3|VAMP2|TUBG1|WNT7A|XPO1|ALMS1|RAB7A|MKKS|UXT|STX7|DOC2B|PPFIA2|USO1|STX11|SNX4|ZW10|AURKB|TRIP11|KIF23|…	-15.5932	0	3	1	1	-19.1653	2.35239
1	-15.6247	GO:0016604	M1	1	0	GO Cellular Components	20	nuclear body		-15.6247	2.02193	9.11998	24367	793	2158	142	6.58017	0.533719	408|545|546|672|896|988|997|1060|1452|1647|1653|1654|1660|1665|1894|2022|2034|2122|2869|2872|3091|3181|3192|3201|3203|3550|3646|3796|3899|4091|4193|4361|4670|4683|4863|5275|5356|5411|5562|5586|6049|6429|6430|6497|6627|6789|7158|7174|7486|7514|7874|8204|8405|8559|8899|9031|9063|9169|9320|9321|9360|9541|9584|9646|9733|9774|9879|9984|10051|10114|10189|10208|10210|10274|10346|10569|10730|10772|10973|…	ARRB1|ATR|ATRX|BRCA1|CCND3|CDC5L|CDC34|CENPC|CSNK1A1|GADD45A|DDX1|DDX3X|DHX9|DHX15|ECT2|ENG|EPAS1|MECOM|GRK5|MKNK2|HIF1A|HNRNPA2B1|HNRNPU|HOXA4|HOXA6|IK|EIF3E|KIF2A|AFF3|SMAD6|MDM2|MRE11|HNRNPM|NBN|NPAT|SERPINB13|PLRG1|PNN|PRKAA1|PKN2|RNF6|SRSF4|SRSF5|SKI|SNRPA1|STK4|TP53BP1|TPP2|WRN|XPO1|USP7|NRIP1|SPOP|PRPF18|PRPF4B|BAZ1B|PIAS2|SCAF11|TRIP12|TRIP11|PPIG|CIR1|RBM39|CTR9|SART3|BCLAF1|DDX46|THOC1|…	-12.2744	0	4	1	1	-15.6247	2.28652
1	-14.7569	GO:0022613	M1	1	0	GO Biological Processes	19	ribonucleoprotein complex biogenesis	19_GO:0071840 cellular component organization or biogenesis	-14.7569	2.34628	9.10679	24367	462	2158	96	4.44856	0.443816	472|545|1653|1654|1660|1662|1965|3320|3646|4869|5562|6041|6059|6134|6147|6175|6193|6208|6223|6234|6430|6628|6637|6733|7514|8450|8559|8562|8661|8780|8886|9169|9188|9733|9790|10153|10199|10200|10438|10569|10772|10813|10885|10907|11137|11168|22803|22868|22894|23064|23160|23195|23517|23560|26065|26284|27258|27335|27340|29889|51068|51187|51575|51602|51747|54512|54680|55015|55035|55052|55127|55153|5550…	ATM|ATR|DDX1|DDX3X|DHX9|DDX10|EIF2S1|HSP90AA1|EIF3E|NPM1|PRKAA1|RNASEL|ABCE1|RPL10|RPL23A|RPLP0|RPS5|RPS14|RPS19|RPS28|SRSF5|SNRPB|SNRPG|SRPK2|XPO1|CUL4B|PRPF18|DENR|EIF3A|RIOK3|DDX18|SCAF11|DDX21|SART3|BMS1|CEBPZ|MPHOSPH10|MPHOSPH6|C1D|SLU7|SRSF10|UTP14A|WDR3|TXNL4A|PWP1|PSIP1|XRN2|FASTKD2|DIS3|SETX|WDR43|MDN1|MTREX|GTPBP4|LSM14A|ERAL1|LSM3|EIF3K|UTP20|GNL2|NMD3|RSL24D1|ESF1|NOP58|LUC7L3|EXOSC4|…	-11.448	0	5	1	1	-14.7569	3.17573
1	-14.1392	GO:0098687	M1	1	0	GO Cellular Components	20	chromosomal region		-14.1392	2.53417	9.03765	24367	352	2158	79	3.6608	0.404263	324|472|545|546|891|1051|1060|1063|1111|1452|1783|3070|3181|3192|4085|4175|4361|4436|4659|4683|5048|5253|5431|5591|5884|5885|6741|7158|7175|7272|7486|7514|7515|7520|8360|8361|8364|8367|8368|8370|9031|9126|9183|9184|9212|9735|9793|9984|10111|10189|10274|10735|10910|23047|23063|23064|23081|23122|23137|23219|23347|27085|27309|51111|54908|55183|55320|57122|57187|64151|79023|79228|79677|80351|83540|84…	APC|ATM|ATR|ATRX|CCNB1|CEBPB|CENPC|CENPF|CHEK1|CSNK1A1|DYNC1LI2|HELLS|HNRNPA2B1|HNRNPU|MAD2L1|MCM6|MRE11|MSH2|PPP1R12A|NBN|PAFAH1B1|PHF2|POLR2B|PRKDC|RAD17|RAD21|SSB|TP53BP1|TPR|TTK|WRN|XPO1|XRCC1|XRCC5|H4C4|H4C6|H4C3|H4C5|H4C13|H4C14|BAZ1B|SMC3|ZW10|BUB3|AURKB|KNTC1|CKAP5|THOC1|RAD50|ALYREF|STAG1|STAG2|SUGT1|PDS5B|WAPL|SETX|KDM4C|CLASP2|SMC5|FBXO28|SMCHD1|MTBP|ZNF330|KMT5B|SPDL1|RIF1|MIS18BP1|NU…	-10.8681	0	6	1	1	-14.1392	2.60572
1	-14.06	GO:0005874	M1	1	0	GO Cellular Components	20	microtubule		-14.06	2.37575	8.89742	24367	423	2158	89	4.12419	0.428054	324|667|908|1213|1540|1767|1768|1770|1781|1783|2010|2931|3192|3796|3832|4131|4296|4644|5048|6101|6288|6546|6902|6950|7283|8661|8701|9183|9212|9493|9576|9585|9702|9735|9793|10059|10128|10383|10397|10513|10564|10576|10808|11127|11337|22832|22919|22948|23116|23122|23322|23710|26586|27175|51199|51361|51673|54801|55142|55567|55605|55614|55755|55835|56171|56890|57821|58526|79441|79659|79827|80258|80279…	APC|DST|CCT6A|CLTC|CYLD|DNAH5|DNAH6|DNAH9|DYNC1I2|DYNC1LI2|EMD|GSK3A|HNRNPU|KIF2A|KIF11|MAP1B|MAP3K11|MYO5A|PAFAH1B1|RP1|SAA1|SLC8A1|TBCA|TCP1|TUBG1|EIF3A|DNAH11|ZW10|AURKB|KIF23|SPAG6|KIF20B|CEP57|KNTC1|CKAP5|DNM1L|LRPPRC|TUBB4B|NDRG1|APPBP2|ARFGEF2|CCT2|HSPH1|KIF3A|GABARAP|CEP162|MAPRE1|CCT5|TOGARAM1|CLASP2|RPGRIP1L|GABARAPL1|CKAP2|TUBG2|NIN|HOOK1|TPPP3|HAUS6|HAUS2|DNAH3|KIF21A|KIF16B|CDK5RAP2|…	-10.8237	0	7	1	1	-14.06	2.37575
1	-13.1479	GO:0051052	M1	1	0	GO Biological Processes	19	regulation of DNA metabolic process	19_GO:0008152 metabolic process	-13.1479	2.28367	8.51898	24367	445	2158	90	4.17053	0.430348	94|207|317|409|472|545|546|672|908|1111|1471|1660|2264|2852|2931|2956|3008|3082|3178|3181|3192|3320|3569|4358|4361|4436|4683|4869|5154|5290|5591|5595|5788|5884|6688|6950|7037|7126|7158|7270|7336|7398|7486|7515|7520|7644|7874|7913|8239|8505|9126|9212|9320|9984|10097|10111|10189|10576|10635|22948|23049|23063|23272|23347|23560|26354|27063|27101|28984|51111|51366|54464|54737|55086|55183|55611|55704|5…	ACVRL1|AKT1|APAF1|ARRB2|ATM|ATR|ATRX|BRCA1|CCT6A|CHEK1|CST3|DHX9|FGFR4|GPER1|GSK3A|MSH6|H1-4|HGF|HNRNPA1|HNRNPA2B1|HNRNPU|HSP90AA1|IL6|MPV17|MRE11|MSH2|NBN|NPM1|PDGFA|PIK3CA|PRKDC|MAPK3|PTPRC|RAD17|SPI1|TCP1|TFRC|TNFAIP1|TP53BP1|TTF1|UBE2V2|USP1|WRN|XRCC1|XRCC5|ZNF91|USP7|DEK|USP9X|PARG|SMC3|AURKB|TRIP12|THOC1|ACTR2|RAD50|ALYREF|CCT2|RAD51AP1|CCT5|SMG1|WAPL|TASOR|SMCHD1|GTPBP4|GNL3|ANKRD1|CACYBP|…	-9.94373	0	8	1	1	-13.1479	5.01843
1	-12.8706	GO:0007018	M1	1	0	GO Biological Processes	19	microtubule-based movement	19_GO:0009987 cellular process	-12.8706	2.62684	8.65713	24367	288	2158	67	3.10473	0.373368	667|1767|1768|1770|1781|1783|3091|3192|3315|3796|3832|3837|3895|4131|4976|5048|5108|5590|5861|6103|8100|8195|8409|8701|9321|9493|9585|9787|10096|10097|10128|11127|23059|23224|26160|28981|55130|55567|55605|55614|56171|57539|57560|57728|79659|79740|79809|79819|79989|80173|80217|89876|117178|118491|123872|126820|127602|140735|144535|154313|167691|196385|200162|201625|220136|339829|345895	DST|DNAH5|DNAH6|DNAH9|DYNC1I2|DYNC1LI2|HIF1A|HNRNPU|HSPB1|KIF2A|KIF11|KPNB1|KTN1|MAP1B|OPA1|PAFAH1B1|PCM1|PRKCZ|RAB1A|RPGR|IFT88|MKKS|UXT|DNAH11|TRIP11|KIF23|KIF20B|DLGAP5|ACTR3|ACTR2|LRPPRC|KIF3A|CLUAP1|SYNE2|IFT172|IFT81|ARMC4|DNAH3|KIF21A|KIF16B|DNAH7|WDR35|IFT80|WDR19|DYNC2H1|ZBBX|TTC21B|WDR78|TTC26|IFT74|CFAP43|CFAP91|SSX2IP|CFAP70|DNAAF1|WDR63|DNAH14|DYNLL2|CFAP54|CFAP206|LCA5|DNAH10|SPAG17…	-9.69647	0	9	1	1	-12.8706	4.51659
1	-12.7576	GO:0008380	M1	1	0	GO Biological Processes	19	RNA splicing	19_GO:0008152 metabolic process	-12.7576	2.2738	8.37574	24367	437	2158	88	4.07785	0.425745	988|1195|1479|1653|1655|1660|1665|3178|3181|3187|3189|3192|3550|4236|4670|4691|5356|5411|5431|5437|5441|6207|6429|6430|6626|6627|6628|6637|6733|7072|8087|8148|8559|8899|9169|9360|9406|9541|9584|9733|9879|9984|10189|10199|10236|10283|10569|10625|10772|10907|11168|11193|11325|22916|22938|23064|23091|23350|23398|23517|25949|27258|27332|27336|51319|51362|51691|51747|53981|55015|55119|55660|55677|5718…	CDC5L|CLK1|CSTF3|DDX1|DDX5|DHX9|DHX15|HNRNPA1|HNRNPA2B1|HNRNPH1|HNRNPH3|HNRNPU|IK|MFAP1|HNRNPM|NCL|PLRG1|PNN|POLR2B|POLR2H|POLR2L|RPS13|SRSF4|SRSF5|SNRPA|SNRPA1|SNRPB|SNRPG|SRPK2|TIA1|FXR1|TAF15|PRPF18|PRPF4B|SCAF11|PPIG|ZRANB2|CIR1|RBM39|SART3|DDX46|THOC1|ALYREF|MPHOSPH10|HNRNPR|CWC27|SLU7|IVNS1ABP|SRSF10|TXNL4A|PSIP1|WBP4|DDX42|NCBP2|SNW1|SETX|ZC3H13|U2SURP|PPWD1|MTREX|SYF2|LSM3|ZNF638|HTATSF1|…	-9.61144	0	10	1	1	-12.7576	3.15111
1	-12.2925	GO:0051129	M1	1	0	GO Biological Processes	19	negative regulation of cellular component organization	19_GO:0048519 negative regulation of biological process	-12.2925	1.90654	7.93607	24367	764	2158	129	5.97776	0.510339	94|120|207|324|329|341|409|472|546|672|706|830|857|891|1003|1063|1111|1366|1410|1471|1654|1716|1901|2042|2043|2191|2664|2729|2931|3008|3066|3082|3178|3192|3397|3475|3479|3550|3627|3956|4038|4085|4091|4131|4193|4233|4534|4683|4851|4869|4976|5048|5216|5253|5590|5885|5909|5927|5962|6049|6093|6366|6497|6688|6696|6812|6879|7067|7097|7153|7175|7272|7337|7422|7515|7520|7879|8195|8780|8837|9037|9168|9183…	ACVRL1|ADD3|AKT1|APC|BIRC2|APOC1|ARRB2|ATM|ATRX|BRCA1|TSPO|CAPZA2|CAV1|CCNB1|CDH5|CENPF|CHEK1|CLDN7|CRYAB|CST3|DDX3X|DGUOK|S1PR1|EPHA3|EPHA4|FAP|GDI1|GCLC|GSK3A|H1-4|HDAC2|HGF|HNRNPA1|HNRNPU|ID1|IFRD1|IGF1|IK|CXCL10|LGALS1|LRP4|MAD2L1|SMAD6|MAP1B|MDM2|MET|MTM1|NBN|NOTCH1|NPM1|OPA1|PAFAH1B1|PFN1|PHF2|PRKCZ|RAD21|RAP1GAP|KDM5A|RDX|RNF6|ROCK1|CCL21|SKI|SPI1|SPP1|STXBP1|TAF7|THRA|TLR2|TOP2A|TPR|TTK|U…	-9.221	0	11	1	1	-12.2925	5.01843
1	-12.1647	GO:0022406	M1	1	0	GO Biological Processes	19	membrane docking	19_GO:0009987 cellular process	-12.1647	3.05681	8.65774	24367	181	2158	49	2.27062	0.320671	1781|3320|3383|4905|5048|5108|5577|6093|6812|6814|7283|7412|7840|7879|8417|8615|8676|9662|9702|9738|9793|10142|10383|10640|11064|11116|11149|22832|22919|22995|23322|51134|54801|54843|55125|55142|55755|55835|57545|60412|65009|79441|79598|80184|80254|83850|91147|121441|196996	DYNC1I2|HSP90AA1|ICAM1|NSF|PAFAH1B1|PCM1|PRKAR2B|ROCK1|STXBP1|STXBP3|TUBG1|VCAM1|ALMS1|RAB7A|STX7|USO1|STX11|CEP135|CEP57|CCP110|CKAP5|AKAP9|TUBB4B|EXOC5|CNTRL|CEP43|BVES|CEP162|MAPRE1|CEP152|RPGRIP1L|CEP83|HAUS6|SYTL2|CEP192|HAUS2|CDK5RAP2|CENPJ|CC2D2A|EXOC4|NDRG4|HAUS3|CEP97|CEP290|CEP63|ESYT3|TMEM67|NEDD1|GRAMD2A	-9.14519	0	12	1	1	-12.1647	3.80344
1	-12.153	GO:0016887	M1	1	0	GO Molecular Functions	21	ATPase activity		-12.153	2.32215	8.19415	24367	389	2158	80	3.70714	0.406715	21|225|490|498|516|523|528|537|546|1654|1660|1767|1768|1770|1974|2956|2967|3313|3320|3329|3796|3832|4175|4436|4643|4644|4646|4905|5243|5705|5706|5825|5981|6059|6594|6596|6782|7153|7155|7486|8467|8701|8992|9044|9296|9493|9525|9585|10057|10349|10351|10730|10845|11127|23195|23347|23461|27032|29028|51382|51773|55567|55605|55614|55930|56171|56916|57680|63979|79572|79659|79963|84056|84181|84896|127602|…	ABCA3|ABCD2|ATP2B1|ATP5F1A|ATP5MC1|ATP6V1A|ATP6V1C1|ATP6AP1|ATRX|DDX3X|DHX9|DNAH5|DNAH6|DNAH9|EIF4A2|MSH6|GTF2H3|HSPA9|HSP90AA1|HSPD1|KIF2A|KIF11|MCM6|MSH2|MYO1E|MYO5A|MYO6|NSF|ABCB1|PSMC5|PSMC6|ABCD3|RFC1|ABCE1|SMARCA1|HLTF|HSPA13|TOP2A|TOP2B|WRN|SMARCA5|DNAH11|ATP6V0E1|BTAF1|ATP6V1F|KIF23|VPS4B|KIF20B|ABCC5|ABCA10|ABCA8|YME1L1|CLPX|KIF3A|MDN1|SMCHD1|ABCA5|ATP2C1|ATAD2|ATP6V1D|RSF1|DNAH3|KIF21A|…	-9.14519	0	13	1	1	-12.153	5.01843
1	-11.7228	GO:0051301	M1	1	0	GO Biological Processes	19	cell division	19_GO:0009987 cellular process	-11.7228	2.00243	7.80927	24367	609	2158	108	5.00463	0.469366	324|891|896|1060|1063|1070|1163|1164|1213|1452|1894|2119|2252|2773|3070|3192|3796|3815|3832|4085|4674|4750|4851|5048|5154|5586|5885|5921|6093|7153|7175|7422|7443|7465|7476|7813|8239|8626|9101|9126|9183|9184|9212|9475|9493|9525|9585|9735|9738|9793|10051|10096|10097|10274|10592|10600|10735|10907|11021|11064|22919|23047|23063|23111|23122|23137|23607|25978|26354|26586|27289|28964|29899|50838|54443|54…	APC|CCNB1|CCND3|CENPC|CENPF|CETN3|CKS1B|CKS2|CLTC|CSNK1A1|ECT2|ETV5|FGF7|GNAI3|HELLS|HNRNPU|KIF2A|KIT|KIF11|MAD2L1|NAP1L2|NEK1|NOTCH1|PAFAH1B1|PDGFA|PKN2|RAD21|RASA1|ROCK1|TOP2A|TPR|VEGFA|VRK1|WEE1|WNT7A|EVI5|USP9X|TP63|USP8|SMC3|ZW10|BUB3|AURKB|ROCK2|KIF23|VPS4B|KIF20B|KNTC1|CCP110|CKAP5|SMC4|ACTR3|ACTR2|STAG1|SMC2|USP16|STAG2|TXNL4A|RAB35|CNTRL|MAPRE1|PDS5B|WAPL|SPART|CLASP2|SMC5|CD2AP|CHMP2B|G…	-8.77043	0	14	1	1	-11.7228	2.00243
1	-10.8749	GO:0031023	M1	1	0	GO Biological Processes	19	microtubule organizing center organization	19_GO:0071840 cellular component organization or biogenesis	-10.8749	3.28632	8.27256	24367	134	2158	39	1.80723	0.286761	672|1070|1111|1647|3832|4659|4869|5048|5108|7514|7840|8409|9475|9525|9648|9662|9738|9768|9793|11127|22995|23032|23122|25978|26973|51199|54801|54875|55125|55142|55755|55835|56890|79441|80254|85459|91147|117178|348654	BRCA1|CETN3|CHEK1|GADD45A|KIF11|PPP1R12A|NPM1|PAFAH1B1|PCM1|XPO1|ALMS1|UXT|ROCK2|VPS4B|GCC2|CEP135|CCP110|PCLAF|CKAP5|KIF3A|CEP152|USP33|CLASP2|CHMP2B|CHORDC1|NIN|HAUS6|CNTLN|CEP192|HAUS2|CDK5RAP2|CENPJ|MDM1|HAUS3|CEP63|CEP295|TMEM67|SSX2IP|GEN1	-8.02977	0	15	1	1	-10.8749	4.70478
1	-10.7745	GO:0070848	M1	1	0	GO Biological Processes	19	response to growth factor	19_GO:0050896 response to stimulus	-10.7745	1.85634	7.35358	24367	736	2158	121	5.60704	0.495235	92|94|186|207|317|409|657|836|857|988|997|1003|1277|1281|1524|1655|1783|1906|2010|2022|2200|2241|2252|2264|2348|2530|2591|2615|2627|2729|2730|3037|3066|3082|3091|3178|3187|3315|3340|3373|3397|3516|3688|3730|4052|4091|4131|4193|4495|4670|4691|4851|5156|5431|5437|5441|5590|5595|5781|5829|5962|6093|6352|6375|6424|6497|6498|7046|7072|7175|7337|7422|7476|7538|8036|8239|8287|8692|8754|8828|8837|9101|91…	ACVR2A|ACVRL1|AGTR2|AKT1|APAF1|ARRB2|BMPR1A|CASP3|CAV1|CDC5L|CDC34|CDH5|COL1A1|COL3A1|CX3CR1|DDX5|DYNC1LI2|EDN1|EMD|ENG|FBN1|FER|FGF7|FGFR4|FOLR1|FUT8|GALNT3|LRRC32|GATA6|GCLC|GCLM|HAS2|HDAC2|HGF|HIF1A|HNRNPA1|HNRNPH1|HSPB1|NDST1|HYAL1|ID1|RBPJ|ITGB1|ANOS1|LTBP1|SMAD6|MAP1B|MDM2|MT1G|HNRNPM|NCL|NOTCH1|PDGFRA|POLR2B|POLR2H|POLR2L|PRKCZ|MAPK3|PTPN11|PXN|RDX|ROCK1|CCL5|XCL1|SFRP4|SKI|SKIL|TGFBR1|TIA…	-7.94278	0	16	1	1	-10.7745	2.37715
1	-10.2175	GO:0006403	M1	1	0	GO Biological Processes	19	RNA localization	19_GO:0051179 localization	-10.2175	2.58364	7.62042	24367	236	2158	54	2.50232	0.336235	472|545|908|1070|1660|3178|3181|3192|4869|5903|6059|6429|6430|6741|6950|7175|7263|7514|7538|8559|9793|9877|9984|10128|10189|10569|10576|22916|22948|23049|23165|26019|51068|51362|51602|51808|53981|54680|55153|55505|55677|55781|56000|57097|57122|57187|65109|79023|79228|84248|84946|87178|91746|170506	ATM|ATR|CCT6A|CETN3|DHX9|HNRNPA1|HNRNPA2B1|HNRNPU|NPM1|RANBP2|ABCE1|SRSF4|SRSF5|SSB|TCP1|TPR|TST|XPO1|ZFP36|PRPF18|CKAP5|ZC3H11A|THOC1|LRPPRC|ALYREF|SLU7|CCT2|NCBP2|CCT5|SMG1|NUP205|UPF2|NMD3|CDC40|NOP58|PHAX|CPSF2|ZNHIT6|SDAD1|NOP10|IWS1|RIOK2|NXF3|PARP11|NUP107|THOC2|UPF3B|NUP37|THOC6|FYTTD1|LTV1|PNPT1|YTHDC1|DHX36	-7.48621	0	17	1	1	-10.2175	2.80099
1	-9.68716	GO:0005819	M1	1	0	GO Cellular Components	20	spindle		-9.68716	2.20783	7.17652	24367	358	2158	70	3.24374	0.381362	207|472|891|1063|1213|1540|1894|2010|3192|3315|3550|3796|3832|4033|4085|4869|5048|5885|7175|7272|7283|7443|7813|7840|8409|9126|9183|9212|9493|9525|9585|9587|9735|9787|9793|9857|10210|10274|10735|11073|11127|22832|22919|23122|26586|27175|29899|51199|54801|54908|55142|55183|55755|55856|57448|79441|79718|80254|80817|84056|85459|89765|114327|121441|123872|145508|259266|259282|341019|653784	AKT1|ATM|CCNB1|CENPF|CLTC|CYLD|ECT2|EMD|HNRNPU|HSPB1|IK|KIF2A|KIF11|IRAG2|MAD2L1|NPM1|PAFAH1B1|RAD21|TPR|TTK|TUBG1|VRK1|EVI5|ALMS1|UXT|SMC3|ZW10|AURKB|KIF23|VPS4B|KIF20B|MAD2L1BP|KNTC1|DLGAP5|CKAP5|CEP350|TOPORS|STAG1|STAG2|TOPBP1|KIF3A|CEP162|MAPRE1|CLASP2|CKAP2|TUBG2|GPSM2|NIN|HAUS6|SPDL1|HAUS2|RIF1|CDK5RAP2|ACOT13|BIRC6|HAUS3|TBL1XR1|CEP63|CEP44|KATNAL1|CEP295|RSPH1|EFHC1|NEDD1|DNAAF1|CEP128|A…	-7.0342	0	18	1	1	-9.68716	3.92747
[truncated: 344 more rows]

## Sheet: Table S6
Table S6. KEGG pathway enrichment analysis of differently expressed genes identified by mRNA expression profiles of IPF
_MEMBER_hits	_LogP_hits	GO	_PATTERN_	_RANK_	GiniIndex	Category	CategoryID	Description	PARENT_GO	LogP	Enrichment	Z-score	#TotalGeneInLibrary	#GeneInGO	#GeneInHitList	#GeneInGOAndHitList	%InGO	STDV %InGO	GeneID	Hits	Log(q-value)	EvidenceCutoff	GROUP_ID	FirstInGroupByEnrichment	FirstInGroupByLogP	BestLogPInGroup	BestEnrichmentInGroup	URL
[truncated: 62 more rows]

## Sheet: Table S7
Table S7. Common gene ontology terms identified by enrichment analysis for IPF related genes from TWAS and for differently expressed genes from mRNA expression profiling of IPF
[truncated: 39 more rows]
[truncated: 5 more columns]

## Sheet: Table S8
Table S8. The top 20 hub genes detected by 12 different algorithms in cytoHubba plugin
Algorithms
[truncated: 21 more rows]
